# Supplementary material for: Dataset of de novo assembly and functional annotation of the transcriptomes of three native oleaginous microalgae from the Peruvian Amazon
Source: Data Brief. 2020 Jun 21;31:105917. doi: 10.1016/j.dib.2020.105917 (PMC7327806; doi:10.1016/j.dib.2020.105917)
Supplement: Supplementary file 2 [file mmc2.xlsx]

## Sheet: Ankistrodesmus_sp_BP
Gene Ontology ID	Biological Process	Transcripts Number	Transcripts Ratio
GO:0008152	metabolic process	970	0.0619373
GO:0055114	oxidation-reduction process	943	0.0602133
GO:0006412	translation	730	0.0466126
GO:0006468	protein phosphorylation	592	0.0378009
GO:0006508	proteolysis	507	0.0323734
GO:0055085	transmembrane transport	371	0.0236894
GO:0006200	ATP catabolic process	341	0.0217738
GO:0006457	protein folding	287	0.0183258
GO:0006413	translational initiation	208	0.0132814
GO:0005975	carbohydrate metabolic process	193	0.0123236
GO:0016192	vesicle-mediated transport	163	0.010408
GO:0016310	phosphorylation	137	0.00874784
GO:0006355	regulation of transcription, DNA-dependent	134	0.00855629
GO:0006511	ubiquitin-dependent protein catabolic process	126	0.00804546
GO:0016311	dephosphorylation	126	0.00804546
GO:0018108	peptidyl-tyrosine phosphorylation	122	0.00779005
GO:0032259	methylation	117	0.00747079
GO:0006979	response to oxidative stress	107	0.00683226
GO:0045454	cell redox homeostasis	106	0.00676841
GO:0006810	transport	101	0.00644914
GO:0006633	fatty acid biosynthetic process	98	0.00625758
GO:0006950	response to stress	94	0.00600217
GO:0009651	response to salt stress	93	0.00593832
GO:0090305	nucleic acid phosphodiester bond hydrolysis	92	0.00587447
GO:0006414	translational elongation	86	0.00549135
GO:0007264	small GTPase mediated signal transduction	83	0.00529979
GO:0006629	lipid metabolic process	82	0.00523594
GO:0009058	biosynthetic process	81	0.00517208
GO:0009765	photosynthesis, light harvesting	80	0.00510823
GO:0016567	protein ubiquitination	80	0.00510823
GO:0006096	glycolysis	77	0.00491667
GO:0035556	intracellular signal transduction	74	0.00472511
GO:0042742	defense response to bacterium	73	0.00466126
GO:0046777	protein autophosphorylation	73	0.00466126
GO:0006470	protein dephosphorylation	69	0.00440585
GO:0046686	response to cadmium ion	64	0.00408658
GO:0000160	two-component signal transduction system (phosphorelay)	63	0.00402273
GO:0006184	GTP catabolic process	63	0.00402273
GO:0006886	intracellular protein transport	61	0.00389503
GO:0015979	photosynthesis	60	0.00383117
GO:0015031	protein transport	59	0.00376732
GO:0015991	ATP hydrolysis coupled proton transport	59	0.00376732
GO:0009793	embryo development ending in seed dormancy	52	0.00332035
GO:0006396	RNA processing	51	0.0032565
GO:0006098	pentose-phosphate shunt	48	0.00306494
GO:0006334	nucleosome assembly	48	0.00306494
GO:0045893	positive regulation of transcription, DNA-dependent	48	0.00306494
GO:0006351	transcription, DNA-dependent	47	0.00300109
GO:0034220	ion transmembrane transport	46	0.00293723
GO:0006278	RNA-dependent DNA replication	45	0.00287338
GO:0035690	cellular response to drug	45	0.00287338
GO:0006099	tricarboxylic acid cycle	44	0.00280953
GO:0070588	calcium ion transmembrane transport	44	0.00280953
GO:0009409	response to cold	42	0.00268182
GO:0006397	mRNA processing	41	0.00261797
GO:0006165	nucleoside diphosphate phosphorylation	39	0.00249026
GO:0006364	rRNA processing	38	0.00242641
GO:0007165	signal transduction	38	0.00242641
GO:0009414	response to water deprivation	38	0.00242641
GO:0003333	amino acid transmembrane transport	37	0.00236256
GO:0006281	DNA repair	37	0.00236256
GO:0042254	ribosome biogenesis	37	0.00236256
GO:2000601	positive regulation of Arp2/3 complex-mediated actin nucleation	37	0.00236256
GO:0006260	DNA replication	35	0.00223485
GO:0051301	cell division	35	0.00223485
GO:0001510	RNA methylation	34	0.002171
GO:0016226	iron-sulfur cluster assembly	34	0.002171
GO:0006486	protein glycosylation	33	0.00210715
GO:0048868	pollen tube development	33	0.00210715
GO:0046939	nucleotide phosphorylation	32	0.00204329
GO:0010951	negative regulation of endopeptidase activity	31	0.00197944
GO:0044237	cellular metabolic process	31	0.00197944
GO:0006261	DNA-dependent DNA replication	30	0.00191559
GO:0009408	response to heat	30	0.00191559
GO:0009733	response to auxin stimulus	30	0.00191559
GO:0019427	acetyl-CoA biosynthetic process from acetate	30	0.00191559
GO:0035335	peptidyl-tyrosine dephosphorylation	30	0.00191559
GO:0048364	root development	30	0.00191559
GO:0046835	carbohydrate phosphorylation	29	0.00185173
GO:0051603	proteolysis involved in cellular protein catabolic process	29	0.00185173
GO:0001666	response to hypoxia	28	0.00178788
GO:0006450	regulation of translational fidelity	28	0.00178788
GO:0006526	arginine biosynthetic process	28	0.00178788
GO:0006777	Mo-molybdopterin cofactor biosynthetic process	28	0.00178788
GO:0030163	protein catabolic process	28	0.00178788
GO:0032508	DNA duplex unwinding	28	0.00178788
GO:0042744	hydrogen peroxide catabolic process	28	0.00178788
GO:0001731	formation of translation preinitiation complex	27	0.00172403
GO:0006952	defense response	27	0.00172403
GO:0008340	determination of adult lifespan	27	0.00172403
GO:0007229	integrin-mediated signaling pathway	26	0.00166017
GO:0045859	regulation of protein kinase activity	26	0.00166017
GO:0000398	nuclear mRNA splicing, via spliceosome	25	0.00159632
GO:0006807	nitrogen compound metabolic process	25	0.00159632
GO:0007156	homophilic cell adhesion	25	0.00159632
GO:0009086	methionine biosynthetic process	25	0.00159632
GO:0009792	embryo development ending in birth or egg hatching	25	0.00159632
GO:0015995	chlorophyll biosynthetic process	25	0.00159632
GO:0006812	cation transport	24	0.00153247
GO:0007018	microtubule-based movement	24	0.00153247
GO:0016036	cellular response to phosphate starvation	24	0.00153247
GO:0022900	electron transport chain	24	0.00153247
GO:0006071	glycerol metabolic process	23	0.00146862
GO:0006541	glutamine metabolic process	23	0.00146862
GO:0009611	response to wounding	23	0.00146862
GO:0015693	magnesium ion transport	23	0.00146862
GO:0043086	negative regulation of catalytic activity	23	0.00146862
GO:0006898	receptor-mediated endocytosis	22	0.00140476
GO:0007275	multicellular organismal development	22	0.00140476
GO:0009231	riboflavin biosynthetic process	22	0.00140476
GO:0009405	pathogenesis	22	0.00140476
GO:0016998	cell wall macromolecule catabolic process	22	0.00140476
GO:0042176	regulation of protein catabolic process	22	0.00140476
GO:0051258	protein polymerization	22	0.00140476
GO:0007010	cytoskeleton organization	21	0.00134091
GO:0007155	cell adhesion	21	0.00134091
GO:0018298	protein-chromophore linkage	21	0.00134091
GO:0030001	metal ion transport	21	0.00134091
GO:0006623	protein targeting to vacuole	20	0.00127706
GO:0009615	response to virus	20	0.00127706
GO:0009789	positive regulation of abscisic acid mediated signaling pathway	20	0.00127706
GO:0016042	lipid catabolic process	20	0.00127706
GO:0071805	potassium ion transmembrane transport	20	0.00127706
GO:0001522	pseudouridine synthesis	19	0.0012132
GO:0006464	protein modification process	19	0.0012132
GO:0009089	lysine biosynthetic process via diaminopimelate	19	0.0012132
GO:0046034	ATP metabolic process	19	0.0012132
GO:0072488	ammonium transmembrane transport	19	0.0012132
GO:0000105	histidine biosynthetic process	18	0.00114935
GO:0000271	polysaccharide biosynthetic process	18	0.00114935
GO:0006030	chitin metabolic process	18	0.00114935
GO:0006289	nucleotide-excision repair	18	0.00114935
GO:0006415	translational termination	18	0.00114935
GO:0015986	ATP synthesis coupled proton transport	18	0.00114935
GO:0019252	starch biosynthetic process	18	0.00114935
GO:0023014	signal transduction via phosphorylation event	18	0.00114935
GO:0043581	mycelium development	18	0.00114935
GO:0046854	phosphatidylinositol phosphorylation	18	0.00114935
GO:0050832	defense response to fungus	18	0.00114935
GO:0006108	malate metabolic process	17	0.0010855
GO:0006754	ATP biosynthetic process	17	0.0010855
GO:0006801	superoxide metabolic process	17	0.0010855
GO:0007017	microtubule-based process	17	0.0010855
GO:0009435	NAD biosynthetic process	17	0.0010855
GO:0010197	polar nucleus fusion	17	0.0010855
GO:0019509	L-methionine salvage from methylthioadenosine	17	0.0010855
GO:0030030	cell projection organization	17	0.0010855
GO:0030488	tRNA methylation	17	0.0010855
GO:0034968	histone lysine methylation	17	0.0010855
GO:0042773	ATP synthesis coupled electron transport	17	0.0010855
GO:0000103	sulfate assimilation	16	0.00102165
GO:0006357	regulation of transcription from RNA polymerase II promoter	16	0.00102165
GO:0006438	valyl-tRNA aminoacylation	16	0.00102165
GO:0006635	fatty acid beta-oxidation	16	0.00102165
GO:0009646	response to absence of light	16	0.00102165
GO:0030245	cellulose catabolic process	16	0.00102165
GO:0042787	protein ubiquitination involved in ubiquitin-dependent protein catabolic process	16	0.00102165
GO:0048767	root hair elongation	16	0.00102165
GO:0051788	response to misfolded protein	16	0.00102165
GO:0006090	pyruvate metabolic process	15	0.000957793
GO:0006310	DNA recombination	15	0.000957793
GO:0006662	glycerol ether metabolic process	15	0.000957793
GO:0007154	cell communication	15	0.000957793
GO:0008380	RNA splicing	15	0.000957793
GO:0009116	nucleoside metabolic process	15	0.000957793
GO:0009553	embryo sac development	15	0.000957793
GO:0009630	gravitropism	15	0.000957793
GO:0009642	response to light intensity	15	0.000957793
GO:0009658	chloroplast organization	15	0.000957793
GO:0009750	response to fructose stimulus	15	0.000957793
GO:0010025	wax biosynthetic process	15	0.000957793
GO:0034976	response to endoplasmic reticulum stress	15	0.000957793
GO:0043044	ATP-dependent chromatin remodeling	15	0.000957793
GO:0006833	water transport	14	0.00089394
GO:0009767	photosynthetic electron transport chain	14	0.00089394
GO:0009825	multidimensional cell growth	14	0.00089394
GO:0009908	flower development	14	0.00089394
GO:0010119	regulation of stomatal movement	14	0.00089394
GO:0010264	myo-inositol hexakisphosphate biosynthetic process	14	0.00089394
GO:0022904	respiratory electron transport chain	14	0.00089394
GO:0031348	negative regulation of defense response	14	0.00089394
GO:0042147	retrograde transport, endosome to Golgi	14	0.00089394
GO:0050826	response to freezing	14	0.00089394
GO:0000184	nuclear-transcribed mRNA catabolic process, nonsense-mediated decay	13	0.000830087
GO:0001676	long-chain fatty acid metabolic process	13	0.000830087
GO:0005977	glycogen metabolic process	13	0.000830087
GO:0006479	protein methylation	13	0.000830087
GO:0006904	vesicle docking involved in exocytosis	13	0.000830087
GO:0006913	nucleocytoplasmic transport	13	0.000830087
GO:0008643	carbohydrate transport	13	0.000830087
GO:0009097	isoleucine biosynthetic process	13	0.000830087
GO:0009768	photosynthesis, light harvesting in photosystem I	13	0.000830087
GO:0016117	carotenoid biosynthetic process	13	0.000830087
GO:0030036	actin cytoskeleton organization	13	0.000830087
GO:0031167	rRNA methylation	13	0.000830087
GO:0032312	regulation of ARF GTPase activity	13	0.000830087
GO:0042026	protein refolding	13	0.000830087
GO:0045332	phospholipid translocation	13	0.000830087
GO:0000902	cell morphogenesis	12	0.000766235
GO:0000911	cytokinesis by cell plate formation	12	0.000766235
GO:0006094	gluconeogenesis	12	0.000766235
GO:0006101	citrate metabolic process	12	0.000766235
GO:0006188	IMP biosynthetic process	12	0.000766235
GO:0006366	transcription from RNA polymerase II promoter	12	0.000766235
GO:0006376	mRNA splice site selection	12	0.000766235
GO:0006417	regulation of translation	12	0.000766235
GO:0006421	asparaginyl-tRNA aminoacylation	12	0.000766235
GO:0006596	polyamine biosynthetic process	12	0.000766235
GO:0006606	protein import into nucleus	12	0.000766235
GO:0006782	protoporphyrinogen IX biosynthetic process	12	0.000766235
GO:0006855	drug transmembrane transport	12	0.000766235
GO:0006882	cellular zinc ion homeostasis	12	0.000766235
GO:0006890	retrograde vesicle-mediated transport, Golgi to ER	12	0.000766235
GO:0008610	lipid biosynthetic process	12	0.000766235
GO:0009790	embryo development	12	0.000766235
GO:0010193	response to ozone	12	0.000766235
GO:0015074	DNA integration	12	0.000766235
GO:0048838	release of seed from dormancy	12	0.000766235
GO:0000162	tryptophan biosynthetic process	11	0.000702382
GO:0001654	eye development	11	0.000702382
GO:0006428	isoleucyl-tRNA aminoacylation	11	0.000702382
GO:0006491	N-glycan processing	11	0.000702382
GO:0006614	SRP-dependent cotranslational protein targeting to membrane	11	0.000702382
GO:0006813	potassium ion transport	11	0.000702382
GO:0009166	nucleotide catabolic process	11	0.000702382
GO:0009306	protein secretion	11	0.000702382
GO:0009411	response to UV	11	0.000702382
GO:0009853	photorespiration	11	0.000702382
GO:0019253	reductive pentose-phosphate cycle	11	0.000702382
GO:0032851	positive regulation of Rab GTPase activity	11	0.000702382
GO:0042777	plasma membrane ATP synthesis coupled proton transport	11	0.000702382
GO:0005978	glycogen biosynthetic process	10	0.000638529
GO:0006166	purine ribonucleoside salvage	10	0.000638529
GO:0006419	alanyl-tRNA aminoacylation	10	0.000638529
GO:0006432	phenylalanyl-tRNA aminoacylation	10	0.000638529
GO:0006520	cellular amino acid metabolic process	10	0.000638529
GO:0006730	one-carbon metabolic process	10	0.000638529
GO:0006750	glutathione biosynthetic process	10	0.000638529
GO:0006817	phosphate ion transport	10	0.000638529
GO:0007049	cell cycle	10	0.000638529
GO:0007186	G-protein coupled receptor signaling pathway	10	0.000638529
GO:0009234	menaquinone biosynthetic process	10	0.000638529
GO:0009751	response to salicylic acid stimulus	10	0.000638529
GO:0009845	seed germination	10	0.000638529
GO:0010021	amylopectin biosynthetic process	10	0.000638529
GO:0010026	trichome differentiation	10	0.000638529
GO:0010118	stomatal movement	10	0.000638529
GO:0010332	response to gamma radiation	10	0.000638529
GO:0030244	cellulose biosynthetic process	10	0.000638529
GO:0035434	copper ion transmembrane transport	10	0.000638529
GO:0043087	regulation of GTPase activity	10	0.000638529
GO:0071472	cellular response to salt stress	10	0.000638529
GO:0006107	oxaloacetate metabolic process	9	0.000574676
GO:0006122	mitochondrial electron transport, ubiquinol to cytochrome c	9	0.000574676
GO:0006189	'de novo' IMP biosynthetic process	9	0.000574676
GO:0006265	DNA topological change	9	0.000574676
GO:0006284	base-excision repair	9	0.000574676
GO:0006314	intron homing	9	0.000574676
GO:0006424	glutamyl-tRNA aminoacylation	9	0.000574676
GO:0006625	protein targeting to peroxisome	9	0.000574676
GO:0006779	porphyrin-containing compound biosynthetic process	9	0.000574676
GO:0006891	intra-Golgi vesicle-mediated transport	9	0.000574676
GO:0007411	axon guidance	9	0.000574676
GO:0009051	pentose-phosphate shunt, oxidative branch	9	0.000574676
GO:0009088	threonine biosynthetic process	9	0.000574676
GO:0009245	lipid A biosynthetic process	9	0.000574676
GO:0009423	chorismate biosynthetic process	9	0.000574676
GO:0009585	red, far-red light phototransduction	9	0.000574676
GO:0009846	pollen germination	9	0.000574676
GO:0010093	specification of floral organ identity	9	0.000574676
GO:0010150	leaf senescence	9	0.000574676
GO:0015867	ATP transport	9	0.000574676
GO:0015936	coenzyme A metabolic process	9	0.000574676
GO:0016539	intein-mediated protein splicing	9	0.000574676
GO:0019805	quinolinate biosynthetic process	9	0.000574676
GO:0030301	cholesterol transport	9	0.000574676
GO:0032868	response to insulin stimulus	9	0.000574676
GO:0042779	tRNA 3'-trailer cleavage	9	0.000574676
GO:0043248	proteasome assembly	9	0.000574676
GO:0046355	mannan catabolic process	9	0.000574676
GO:0048573	photoperiodism, flowering	9	0.000574676
GO:0070084	protein initiator methionine removal	9	0.000574676
GO:2001141	regulation of RNA biosynthetic process	9	0.000574676
GO:0000003	reproduction	8	0.000510823
GO:0006066	alcohol metabolic process	8	0.000510823
GO:0006499	N-terminal protein myristoylation	8	0.000510823
GO:0006544	glycine metabolic process	8	0.000510823
GO:0006572	tyrosine catabolic process	8	0.000510823
GO:0006744	ubiquinone biosynthetic process	8	0.000510823
GO:0006796	phosphate-containing compound metabolic process	8	0.000510823
GO:0006869	lipid transport	8	0.000510823
GO:0007160	cell-matrix adhesion	8	0.000510823
GO:0008299	isoprenoid biosynthetic process	8	0.000510823
GO:0009082	branched chain family amino acid biosynthetic process	8	0.000510823
GO:0009103	lipopolysaccharide biosynthetic process	8	0.000510823
GO:0009165	nucleotide biosynthetic process	8	0.000510823
GO:0009648	photoperiodism	8	0.000510823
GO:0009693	ethylene biosynthetic process	8	0.000510823
GO:0009735	response to cytokinin stimulus	8	0.000510823
GO:0009873	ethylene mediated signaling pathway	8	0.000510823
GO:0010114	response to red light	8	0.000510823
GO:0010206	photosystem II repair	8	0.000510823
GO:0010498	proteasomal protein catabolic process	8	0.000510823
GO:0015671	oxygen transport	8	0.000510823
GO:0016024	CDP-diacylglycerol biosynthetic process	8	0.000510823
GO:0016050	vesicle organization	8	0.000510823
GO:0016051	carbohydrate biosynthetic process	8	0.000510823
GO:0016068	type I hypersensitivity	8	0.000510823
GO:0016973	poly(A)+ mRNA export from nucleus	8	0.000510823
GO:0019290	siderophore biosynthetic process	8	0.000510823
GO:0019673	GDP-mannose metabolic process	8	0.000510823
GO:0030154	cell differentiation	8	0.000510823
GO:0035435	phosphate ion transmembrane transport	8	0.000510823
GO:0042538	hyperosmotic salinity response	8	0.000510823
GO:0042549	photosystem II stabilization	8	0.000510823
GO:0042558	pteridine-containing compound metabolic process	8	0.000510823
GO:0043161	proteasomal ubiquitin-dependent protein catabolic process	8	0.000510823
GO:0046654	tetrahydrofolate biosynthetic process	8	0.000510823
GO:0046836	glycolipid transport	8	0.000510823
GO:0051131	chaperone-mediated protein complex assembly	8	0.000510823
GO:0071482	cellular response to light stimulus	8	0.000510823
GO:0080144	amino acid homeostasis	8	0.000510823
GO:0000025	maltose catabolic process	7	0.00044697
GO:0000463	maturation of LSU-rRNA from tricistronic rRNA transcript (SSU-rRNA, 5.8S rRNA, LSU-rRNA)	7	0.00044697
GO:0001887	selenium compound metabolic process	7	0.00044697
GO:0005976	polysaccharide metabolic process	7	0.00044697
GO:0005986	sucrose biosynthetic process	7	0.00044697
GO:0006032	chitin catabolic process	7	0.00044697
GO:0006298	mismatch repair	7	0.00044697
GO:0006420	arginyl-tRNA aminoacylation	7	0.00044697
GO:0006423	cysteinyl-tRNA aminoacylation	7	0.00044697
GO:0006465	signal peptide processing	7	0.00044697
GO:0006518	peptide metabolic process	7	0.00044697
GO:0006556	S-adenosylmethionine biosynthetic process	7	0.00044697
GO:0006564	L-serine biosynthetic process	7	0.00044697
GO:0006631	fatty acid metabolic process	7	0.00044697
GO:0006887	exocytosis	7	0.00044697
GO:0007076	mitotic chromosome condensation	7	0.00044697
GO:0008654	phospholipid biosynthetic process	7	0.00044697
GO:0009113	purine base biosynthetic process	7	0.00044697
GO:0009156	ribonucleoside monophosphate biosynthetic process	7	0.00044697
GO:0009561	megagametogenesis	7	0.00044697
GO:0009624	response to nematode	7	0.00044697
GO:0009744	response to sucrose stimulus	7	0.00044697
GO:0009753	response to jasmonic acid stimulus	7	0.00044697
GO:0009817	defense response to fungus, incompatible interaction	7	0.00044697
GO:0010027	thylakoid membrane organization	7	0.00044697
GO:0010103	stomatal complex morphogenesis	7	0.00044697
GO:0010155	regulation of proton transport	7	0.00044697
GO:0010584	pollen exine formation	7	0.00044697
GO:0015700	arsenite transport	7	0.00044697
GO:0016049	cell growth	7	0.00044697
GO:0019310	inositol catabolic process	7	0.00044697
GO:0030026	cellular manganese ion homeostasis	7	0.00044697
GO:0030042	actin filament depolymerization	7	0.00044697
GO:0031047	gene silencing by RNA	7	0.00044697
GO:0032781	positive regulation of ATPase activity	7	0.00044697
GO:0044070	regulation of anion transport	7	0.00044697
GO:0045037	protein import into chloroplast stroma	7	0.00044697
GO:0045226	extracellular polysaccharide biosynthetic process	7	0.00044697
GO:0046512	sphingosine biosynthetic process	7	0.00044697
GO:0048227	plasma membrane to endosome transport	7	0.00044697
GO:0048768	root hair cell tip growth	7	0.00044697
GO:0060271	cilium morphogenesis	7	0.00044697
GO:0070981	L-asparagine biosynthetic process	7	0.00044697
GO:0071366	cellular response to indolebutyric acid stimulus	7	0.00044697
GO:0072593	reactive oxygen species metabolic process	7	0.00044697
GO:0090322	regulation of superoxide metabolic process	7	0.00044697
GO:0000186	activation of MAPKK activity	6	0.000383117
GO:0000226	microtubule cytoskeleton organization	6	0.000383117
GO:0000272	polysaccharide catabolic process	6	0.000383117
GO:0000413	protein peptidyl-prolyl isomerization	6	0.000383117
GO:0000461	endonucleolytic cleavage to generate mature 3'-end of SSU-rRNA from (SSU-rRNA, 5.8S rRNA, LSU-rRNA)	6	0.000383117
GO:0000737	DNA catabolic process, endonucleolytic	6	0.000383117
GO:0006013	mannose metabolic process	6	0.000383117
GO:0006097	glyoxylate cycle	6	0.000383117
GO:0006352	transcription initiation, DNA-dependent	6	0.000383117
GO:0006367	transcription initiation from RNA polymerase II promoter	6	0.000383117
GO:0006427	histidyl-tRNA aminoacylation	6	0.000383117
GO:0006430	lysyl-tRNA aminoacylation	6	0.000383117
GO:0006527	arginine catabolic process	6	0.000383117
GO:0006542	glutamine biosynthetic process	6	0.000383117
GO:0006655	phosphatidylglycerol biosynthetic process	6	0.000383117
GO:0006751	glutathione catabolic process	6	0.000383117
GO:0006835	dicarboxylic acid transport	6	0.000383117
GO:0006888	ER to Golgi vesicle-mediated transport	6	0.000383117
GO:0007034	vacuolar transport	6	0.000383117
GO:0007623	circadian rhythm	6	0.000383117
GO:0009108	coenzyme biosynthetic process	6	0.000383117
GO:0009416	response to light stimulus	6	0.000383117
GO:0009631	cold acclimation	6	0.000383117
GO:0009737	response to abscisic acid stimulus	6	0.000383117
GO:0009791	post-embryonic development	6	0.000383117
GO:0009910	negative regulation of flower development	6	0.000383117
GO:0009934	regulation of meristem structural organization	6	0.000383117
GO:0010102	lateral root morphogenesis	6	0.000383117
GO:0010224	response to UV-B	6	0.000383117
GO:0010253	UDP-rhamnose biosynthetic process	6	0.000383117
GO:0010501	RNA secondary structure unwinding	6	0.000383117
GO:0016132	brassinosteroid biosynthetic process	6	0.000383117
GO:0016246	RNA interference	6	0.000383117
GO:0018272	protein-pyridoxal-5-phosphate linkage via peptidyl-N6-pyridoxal phosphate-L-lysine	6	0.000383117
GO:0019388	galactose catabolic process	6	0.000383117
GO:0030259	lipid glycosylation	6	0.000383117
GO:0032544	plastid translation	6	0.000383117
GO:0042823	pyridoxal phosphate biosynthetic process	6	0.000383117
GO:0043056	forward locomotion	6	0.000383117
GO:0043547	positive regulation of GTPase activity	6	0.000383117
GO:0043631	RNA polyadenylation	6	0.000383117
GO:0044208	'de novo' AMP biosynthetic process	6	0.000383117
GO:0045493	xylan catabolic process	6	0.000383117
GO:0045927	positive regulation of growth	6	0.000383117
GO:0045980	negative regulation of nucleotide metabolic process	6	0.000383117
GO:0046856	phosphatidylinositol dephosphorylation	6	0.000383117
GO:0048316	seed development	6	0.000383117
GO:0048467	gynoecium development	6	0.000383117
GO:0048481	ovule development	6	0.000383117
GO:0055129	L-proline biosynthetic process	6	0.000383117
GO:0070475	rRNA base methylation	6	0.000383117
GO:0070526	threonylcarbamoyladenosine biosynthetic process	6	0.000383117
GO:0071266	'de novo' L-methionine biosynthetic process	6	0.000383117
GO:0000024	maltose biosynthetic process	5	0.000319264
GO:0000045	autophagic vacuole assembly	5	0.000319264
GO:0000079	regulation of cyclin-dependent protein kinase activity	5	0.000319264
GO:0000165	MAPKKK cascade	5	0.000319264
GO:0000462	maturation of SSU-rRNA from tricistronic rRNA transcript (SSU-rRNA, 5.8S rRNA, LSU-rRNA)	5	0.000319264
GO:0001539	ciliary or flagellar motility	5	0.000319264
GO:0001764	neuron migration	5	0.000319264
GO:0005992	trehalose biosynthetic process	5	0.000319264
GO:0006007	glucose catabolic process	5	0.000319264
GO:0006012	galactose metabolic process	5	0.000319264
GO:0006120	mitochondrial electron transport, NADH to ubiquinone	5	0.000319264
GO:0006301	postreplication repair	5	0.000319264
GO:0006400	tRNA modification	5	0.000319264
GO:0006401	RNA catabolic process	5	0.000319264
GO:0006435	threonyl-tRNA aminoacylation	5	0.000319264
GO:0006436	tryptophanyl-tRNA aminoacylation	5	0.000319264
GO:0006493	protein O-linked glycosylation	5	0.000319264
GO:0006537	glutamate biosynthetic process	5	0.000319264
GO:0006543	glutamine catabolic process	5	0.000319264
GO:0006571	tyrosine biosynthetic process	5	0.000319264
GO:0006597	spermine biosynthetic process	5	0.000319264
GO:0006598	polyamine catabolic process	5	0.000319264
GO:0006605	protein targeting	5	0.000319264
GO:0006621	protein retention in ER lumen	5	0.000319264
GO:0006694	steroid biosynthetic process	5	0.000319264
GO:0006729	tetrahydrobiopterin biosynthetic process	5	0.000319264
GO:0006814	sodium ion transport	5	0.000319264
GO:0006824	cobalt ion transport	5	0.000319264
GO:0006915	apoptotic process	5	0.000319264
GO:0006935	chemotaxis	5	0.000319264
GO:0007141	male meiosis I	5	0.000319264
GO:0007338	single fertilization	5	0.000319264
GO:0008284	positive regulation of cell proliferation	5	0.000319264
GO:0008616	queuosine biosynthetic process	5	0.000319264
GO:0009062	fatty acid catabolic process	5	0.000319264
GO:0009072	aromatic amino acid family metabolic process	5	0.000319264
GO:0009308	amine metabolic process	5	0.000319264
GO:0009396	folic acid-containing compound biosynthetic process	5	0.000319264
GO:0009446	putrescine biosynthetic process	5	0.000319264
GO:0009450	gamma-aminobutyric acid catabolic process	5	0.000319264
GO:0009555	pollen development	5	0.000319264
GO:0009644	response to high light intensity	5	0.000319264
GO:0009772	photosynthetic electron transport in photosystem II	5	0.000319264
GO:0009861	jasmonic acid and ethylene-dependent systemic resistance	5	0.000319264
GO:0009965	leaf morphogenesis	5	0.000319264
GO:0010019	chloroplast-nucleus signaling pathway	5	0.000319264
GO:0010048	vernalization response	5	0.000319264
GO:0010100	negative regulation of photomorphogenesis	5	0.000319264
GO:0010187	negative regulation of seed germination	5	0.000319264
GO:0010207	photosystem II assembly	5	0.000319264
GO:0010208	pollen wall assembly	5	0.000319264
GO:0010270	photosystem II oxygen evolving complex assembly	5	0.000319264
GO:0010286	heat acclimation	5	0.000319264
GO:0010363	regulation of plant-type hypersensitive response	5	0.000319264
GO:0010389	regulation of G2/M transition of mitotic cell cycle	5	0.000319264
GO:0010971	positive regulation of G2/M transition of mitotic cell cycle	5	0.000319264
GO:0015672	monovalent inorganic cation transport	5	0.000319264
GO:0016485	protein processing	5	0.000319264
GO:0018279	protein N-linked glycosylation via asparagine	5	0.000319264
GO:0019285	glycine betaine biosynthetic process from choline	5	0.000319264
GO:0019318	hexose metabolic process	5	0.000319264
GO:0030261	chromosome condensation	5	0.000319264
GO:0030833	regulation of actin filament polymerization	5	0.000319264
GO:0034314	Arp2/3 complex-mediated actin nucleation	5	0.000319264
GO:0042546	cell wall biogenesis	5	0.000319264
GO:0042939	tripeptide transport	5	0.000319264
GO:0043304	regulation of mast cell degranulation	5	0.000319264
GO:0044238	primary metabolic process	5	0.000319264
GO:0045892	negative regulation of transcription, DNA-dependent	5	0.000319264
GO:0045944	positive regulation of transcription from RNA polymerase II promoter	5	0.000319264
GO:0046167	glycerol-3-phosphate biosynthetic process	5	0.000319264
GO:0046520	sphingoid biosynthetic process	5	0.000319264
GO:0046907	intracellular transport	5	0.000319264
GO:0050790	regulation of catalytic activity	5	0.000319264
GO:0051028	mRNA transport	5	0.000319264
GO:0051085	chaperone mediated protein folding requiring cofactor	5	0.000319264
GO:0051645	Golgi localization	5	0.000319264
GO:0060003	copper ion export	5	0.000319264
GO:0070933	histone H4 deacetylation	5	0.000319264
GO:0071585	detoxification of cadmium ion	5	0.000319264
GO:2000031	regulation of salicylic acid mediated signaling pathway	5	0.000319264
GO:0000038	very long chain fatty acid metabolic process	4	0.000255412
GO:0000056	ribosomal small subunit export from nucleus	4	0.000255412
GO:0002237	response to molecule of bacterial origin	4	0.000255412
GO:0006069	ethanol oxidation	4	0.000255412
GO:0006085	acetyl-CoA biosynthetic process	4	0.000255412
GO:0006116	NADH oxidation	4	0.000255412
GO:0006163	purine nucleotide metabolic process	4	0.000255412
GO:0006422	aspartyl-tRNA aminoacylation	4	0.000255412
GO:0006426	glycyl-tRNA aminoacylation	4	0.000255412
GO:0006434	seryl-tRNA aminoacylation	4	0.000255412
GO:0006461	protein complex assembly	4	0.000255412
GO:0006506	GPI anchor biosynthetic process	4	0.000255412
GO:0006535	cysteine biosynthetic process from serine	4	0.000255412
GO:0006569	tryptophan catabolic process	4	0.000255412
GO:0006656	phosphatidylcholine biosynthetic process	4	0.000255412
GO:0006665	sphingolipid metabolic process	4	0.000255412
GO:0006739	NADP metabolic process	4	0.000255412
GO:0006790	sulfur compound metabolic process	4	0.000255412
GO:0006805	xenobiotic metabolic process	4	0.000255412
GO:0006850	mitochondrial pyruvate transport	4	0.000255412
GO:0006897	endocytosis	4	0.000255412
GO:0007219	Notch signaling pathway	4	0.000255412
GO:0008298	intracellular mRNA localization	4	0.000255412
GO:0008608	attachment of spindle microtubules to kinetochore	4	0.000255412
GO:0009098	leucine biosynthetic process	4	0.000255412
GO:0009107	lipoate biosynthetic process	4	0.000255412
GO:0009117	nucleotide metabolic process	4	0.000255412
GO:0009235	cobalamin metabolic process	4	0.000255412
GO:0009250	glucan biosynthetic process	4	0.000255412
GO:0009395	phospholipid catabolic process	4	0.000255412
GO:0009407	toxin catabolic process	4	0.000255412
GO:0009627	systemic acquired resistance	4	0.000255412
GO:0009636	response to toxin	4	0.000255412
GO:0009723	response to ethylene stimulus	4	0.000255412
GO:0009902	chloroplast relocation	4	0.000255412
GO:0010111	glyoxysome organization	4	0.000255412
GO:0010162	seed dormancy	4	0.000255412
GO:0010228	vegetative to reproductive phase transition of meristem	4	0.000255412
GO:0010413	glucuronoxylan metabolic process	4	0.000255412
GO:0010581	regulation of starch biosynthetic process	4	0.000255412
GO:0015713	phosphoglycerate transport	4	0.000255412
GO:0015780	nucleotide-sugar transport	4	0.000255412
GO:0015784	GDP-mannose transport	4	0.000255412
GO:0015786	UDP-glucose transport	4	0.000255412
GO:0015819	lysine transport	4	0.000255412
GO:0015854	guanine transport	4	0.000255412
GO:0015937	coenzyme A biosynthetic process	4	0.000255412
GO:0016075	rRNA catabolic process	4	0.000255412
GO:0016125	sterol metabolic process	4	0.000255412
GO:0016260	selenocysteine biosynthetic process	4	0.000255412
GO:0016477	cell migration	4	0.000255412
GO:0016925	protein sumoylation	4	0.000255412
GO:0017148	negative regulation of translation	4	0.000255412
GO:0019464	glycine decarboxylation via glycine cleavage system	4	0.000255412
GO:0019646	aerobic electron transport chain	4	0.000255412
GO:0019685	photosynthesis, dark reaction	4	0.000255412
GO:0019919	peptidyl-arginine methylation, to asymmetrical-dimethyl arginine	4	0.000255412
GO:0030097	hemopoiesis	4	0.000255412
GO:0030308	negative regulation of cell growth	4	0.000255412
GO:0031407	oxylipin metabolic process	4	0.000255412
GO:0031425	chloroplast RNA processing	4	0.000255412
GO:0032020	ISG15-protein conjugation	4	0.000255412
GO:0032509	endosome transport via multivesicular body sorting pathway	4	0.000255412
GO:0033356	UDP-L-arabinose metabolic process	4	0.000255412
GO:0033539	fatty acid beta-oxidation using acyl-CoA dehydrogenase	4	0.000255412
GO:0034214	protein hexamerization	4	0.000255412
GO:0034440	lipid oxidation	4	0.000255412
GO:0034599	cellular response to oxidative stress	4	0.000255412
GO:0034765	regulation of ion transmembrane transport	4	0.000255412
GO:0035304	regulation of protein dephosphorylation	4	0.000255412
GO:0035725	sodium ion transmembrane transport	4	0.000255412
GO:0040026	positive regulation of vulval development	4	0.000255412
GO:0042023	DNA endoreduplication	4	0.000255412
GO:0042752	regulation of circadian rhythm	4	0.000255412
GO:0043043	peptide biosynthetic process	4	0.000255412
GO:0043129	surfactant homeostasis	4	0.000255412
GO:0043154	negative regulation of cysteine-type endopeptidase activity involved in apoptotic process	4	0.000255412
GO:0043462	regulation of ATPase activity	4	0.000255412
GO:0043562	cellular response to nitrogen levels	4	0.000255412
GO:0043988	histone H3-S28 phosphorylation	4	0.000255412
GO:0044375	regulation of peroxisome size	4	0.000255412
GO:0046952	ketone body catabolic process	4	0.000255412
GO:0048278	vesicle docking	4	0.000255412
GO:0050829	defense response to Gram-negative bacterium	4	0.000255412
GO:0051260	protein homooligomerization	4	0.000255412
GO:0061028	establishment of endothelial barrier	4	0.000255412
GO:0070370	cellular heat acclimation	4	0.000255412
GO:0070681	glutaminyl-tRNAGln biosynthesis via transamidation	4	0.000255412
GO:0071216	cellular response to biotic stimulus	4	0.000255412
GO:0071918	urea transmembrane transport	4	0.000255412
GO:0080153	negative regulation of reductive pentose-phosphate cycle	4	0.000255412
GO:0090071	negative regulation of ribosome biogenesis	4	0.000255412
GO:0090383	phagosome acidification	4	0.000255412
GO:0000042	protein targeting to Golgi	3	0.000191559
GO:0000244	assembly of spliceosomal tri-snRNP	3	0.000191559
GO:0000278	mitotic cell cycle	3	0.000191559
GO:0000387	spliceosomal snRNP assembly	3	0.000191559
GO:0000394	RNA splicing, via endonucleolytic cleavage and ligation	3	0.000191559
GO:0001501	skeletal system development	3	0.000191559
GO:0001525	angiogenesis	3	0.000191559
GO:0002830	positive regulation of type 2 immune response	3	0.000191559
GO:0005980	glycogen catabolic process	3	0.000191559
GO:0005983	starch catabolic process	3	0.000191559
GO:0006006	glucose metabolic process	3	0.000191559
GO:0006047	UDP-N-acetylglucosamine metabolic process	3	0.000191559
GO:0006072	glycerol-3-phosphate metabolic process	3	0.000191559
GO:0006105	succinate metabolic process	3	0.000191559
GO:0006164	purine nucleotide biosynthetic process	3	0.000191559
GO:0006259	DNA metabolic process	3	0.000191559
GO:0006306	DNA methylation	3	0.000191559
GO:0006307	DNA dealkylation involved in DNA repair	3	0.000191559
GO:0006370	mRNA capping	3	0.000191559
GO:0006388	tRNA splicing, via endonucleolytic cleavage and ligation	3	0.000191559
GO:0006418	tRNA aminoacylation for protein translation	3	0.000191559
GO:0006431	methionyl-tRNA aminoacylation	3	0.000191559
GO:0006449	regulation of translational termination	3	0.000191559
GO:0006487	protein N-linked glycosylation	3	0.000191559
GO:0006490	oligosaccharide-lipid intermediate biosynthetic process	3	0.000191559
GO:0006534	cysteine metabolic process	3	0.000191559
GO:0006536	glutamate metabolic process	3	0.000191559
GO:0006552	leucine catabolic process	3	0.000191559
GO:0006561	proline biosynthetic process	3	0.000191559
GO:0006567	threonine catabolic process	3	0.000191559
GO:0006659	phosphatidylserine biosynthetic process	3	0.000191559
GO:0006741	NADP biosynthetic process	3	0.000191559
GO:0006749	glutathione metabolic process	3	0.000191559
GO:0006783	heme biosynthetic process	3	0.000191559
GO:0006847	plasma membrane acetate transport	3	0.000191559
GO:0006857	oligopeptide transport	3	0.000191559
GO:0006865	amino acid transport	3	0.000191559
GO:0006909	phagocytosis	3	0.000191559
GO:0007015	actin filament organization	3	0.000191559
GO:0007059	chromosome segregation	3	0.000191559
GO:0007067	mitosis	3	0.000191559
GO:0007109	cytokinesis, completion of separation	3	0.000191559
GO:0007179	transforming growth factor beta receptor signaling pathway	3	0.000191559
GO:0007189	activation of adenylate cyclase activity by G-protein signaling pathway	3	0.000191559
GO:0007205	activation of protein kinase C activity by G-protein coupled receptor protein signaling pathway	3	0.000191559
GO:0007369	gastrulation	3	0.000191559
GO:0007417	central nervous system development	3	0.000191559
GO:0007596	blood coagulation	3	0.000191559
GO:0008202	steroid metabolic process	3	0.000191559
GO:0009060	aerobic respiration	3	0.000191559
GO:0009073	aromatic amino acid family biosynthetic process	3	0.000191559
GO:0009152	purine ribonucleotide biosynthetic process	3	0.000191559
GO:0009190	cyclic nucleotide biosynthetic process	3	0.000191559
GO:0009220	pyrimidine ribonucleotide biosynthetic process	3	0.000191559
GO:0009236	cobalamin biosynthetic process	3	0.000191559
GO:0009247	glycolipid biosynthetic process	3	0.000191559
GO:0009267	cellular response to starvation	3	0.000191559
GO:0009303	rRNA transcription	3	0.000191559
GO:0009311	oligosaccharide metabolic process	3	0.000191559
GO:0009560	embryo sac egg cell differentiation	3	0.000191559
GO:0009739	response to gibberellin stimulus	3	0.000191559
GO:0009742	brassinosteroid mediated signaling pathway	3	0.000191559
GO:0009773	photosynthetic electron transport in photosystem I	3	0.000191559
GO:0009850	auxin metabolic process	3	0.000191559
GO:0009851	auxin biosynthetic process	3	0.000191559
GO:0009932	cell tip growth	3	0.000191559
GO:0010024	phytochromobilin biosynthetic process	3	0.000191559
GO:0010218	response to far red light	3	0.000191559
GO:0010269	response to selenium ion	3	0.000191559
GO:0010304	PSII associated light-harvesting complex II catabolic process	3	0.000191559
GO:0010311	lateral root formation	3	0.000191559
GO:0010366	negative regulation of ethylene biosynthetic process	3	0.000191559
GO:0010411	xyloglucan metabolic process	3	0.000191559
GO:0010507	negative regulation of autophagy	3	0.000191559
GO:0014055	acetylcholine secretion	3	0.000191559
GO:0015689	molybdate ion transport	3	0.000191559
GO:0015749	monosaccharide transport	3	0.000191559
GO:0015876	acetyl-CoA transport	3	0.000191559
GO:0015969	guanosine tetraphosphate metabolic process	3	0.000191559
GO:0015992	proton transport	3	0.000191559
GO:0015993	molecular hydrogen transport	3	0.000191559
GO:0015996	chlorophyll catabolic process	3	0.000191559
GO:0016070	RNA metabolic process	3	0.000191559
GO:0016255	attachment of GPI anchor to protein	3	0.000191559
GO:0016558	protein import into peroxisome matrix	3	0.000191559
GO:0016560	protein import into peroxisome matrix, docking	3	0.000191559
GO:0016575	histone deacetylation	3	0.000191559
GO:0017038	protein import	3	0.000191559
GO:0017186	peptidyl-pyroglutamic acid biosynthetic process, using glutaminyl-peptide cyclotransferase	3	0.000191559
GO:0018149	peptide cross-linking	3	0.000191559
GO:0019048	virus-host interaction	3	0.000191559
GO:0019243	methylglyoxal catabolic process to D-lactate	3	0.000191559
GO:0019264	glycine biosynthetic process from serine	3	0.000191559
GO:0019307	mannose biosynthetic process	3	0.000191559
GO:0019343	cysteine biosynthetic process via cystathionine	3	0.000191559
GO:0019344	cysteine biosynthetic process	3	0.000191559
GO:0019375	galactolipid biosynthetic process	3	0.000191559
GO:0019433	triglyceride catabolic process	3	0.000191559
GO:0019439	aromatic compound catabolic process	3	0.000191559
GO:0019511	peptidyl-proline hydroxylation	3	0.000191559
GO:0019538	protein metabolic process	3	0.000191559
GO:0019751	polyol metabolic process	3	0.000191559
GO:0020012	evasion or tolerance of host immune response	3	0.000191559
GO:0022008	neurogenesis	3	0.000191559
GO:0023057	negative regulation of signaling	3	0.000191559
GO:0030150	protein import into mitochondrial matrix	3	0.000191559
GO:0030307	positive regulation of cell growth	3	0.000191559
GO:0031204	posttranslational protein targeting to membrane, translocation	3	0.000191559
GO:0031930	mitochondria-nucleus signaling pathway	3	0.000191559
GO:0032319	regulation of Rho GTPase activity	3	0.000191559
GO:0032504	multicellular organism reproduction	3	0.000191559
GO:0034198	cellular response to amino acid starvation	3	0.000191559
GO:0034613	cellular protein localization	3	0.000191559
GO:0035246	peptidyl-arginine N-methylation	3	0.000191559
GO:0035269	protein O-linked mannosylation	3	0.000191559
GO:0035280	miRNA loading onto RISC involved in gene silencing by miRNA	3	0.000191559
GO:0035428	hexose transmembrane transport	3	0.000191559
GO:0035672	oligopeptide transmembrane transport	3	0.000191559
GO:0035873	lactate transmembrane transport	3	0.000191559
GO:0040035	hermaphrodite genitalia development	3	0.000191559
GO:0042144	vacuole fusion, non-autophagic	3	0.000191559
GO:0042273	ribosomal large subunit biogenesis	3	0.000191559
GO:0042318	penicillin biosynthetic process	3	0.000191559
GO:0042450	arginine biosynthetic process via ornithine	3	0.000191559
GO:0042542	response to hydrogen peroxide	3	0.000191559
GO:0042594	response to starvation	3	0.000191559
GO:0042793	transcription from plastid promoter	3	0.000191559
GO:0042981	regulation of apoptotic process	3	0.000191559
GO:0043065	positive regulation of apoptotic process	3	0.000191559
GO:0043255	regulation of carbohydrate biosynthetic process	3	0.000191559
GO:0043551	regulation of phosphatidylinositol 3-kinase activity	3	0.000191559
GO:0043967	histone H4 acetylation	3	0.000191559
GO:0044179	hemolysis in other organism	3	0.000191559
GO:0044205	'de novo' UMP biosynthetic process	3	0.000191559
GO:0044262	cellular carbohydrate metabolic process	3	0.000191559
GO:0044265	cellular macromolecule catabolic process	3	0.000191559
GO:0045038	protein import into chloroplast thylakoid membrane	3	0.000191559
GO:0045116	protein neddylation	3	0.000191559
GO:0046274	lignin catabolic process	3	0.000191559
GO:0046417	chorismate metabolic process	3	0.000191559
GO:0046719	regulation of viral protein levels in host cell	3	0.000191559
GO:0046855	inositol phosphate dephosphorylation	3	0.000191559
GO:0048193	Golgi vesicle transport	3	0.000191559
GO:0048268	clathrin coat assembly	3	0.000191559
GO:0048367	shoot development	3	0.000191559
GO:0050819	negative regulation of coagulation	3	0.000191559
GO:0050992	dimethylallyl diphosphate biosynthetic process	3	0.000191559
GO:0051017	actin filament bundle assembly	3	0.000191559
GO:0055070	copper ion homeostasis	3	0.000191559
GO:0060216	definitive hemopoiesis	3	0.000191559
GO:0070207	protein homotrimerization	3	0.000191559
GO:0070328	triglyceride homeostasis	3	0.000191559
GO:0070898	RNA polymerase III transcriptional preinitiation complex assembly	3	0.000191559
GO:0070932	histone H3 deacetylation	3	0.000191559
GO:0071281	cellular response to iron ion	3	0.000191559
GO:0071323	cellular response to chitin	3	0.000191559
GO:0071423	malate transmembrane transport	3	0.000191559
GO:0071688	striated muscle myosin thick filament assembly	3	0.000191559
GO:0080009	mRNA methylation	3	0.000191559
GO:0080022	primary root development	3	0.000191559
GO:0080167	response to karrikin	3	0.000191559
GO:2000904	regulation of starch metabolic process	3	0.000191559
GO:0000027	ribosomal large subunit assembly	2	0.000127706
GO:0000028	ribosomal small subunit assembly	2	0.000127706
GO:0000122	negative regulation of transcription from RNA polymerase II promoter	2	0.000127706
GO:0000256	allantoin catabolic process	2	0.000127706
GO:0000266	mitochondrial fission	2	0.000127706
GO:0000282	cellular bud site selection	2	0.000127706
GO:0000302	response to reactive oxygen species	2	0.000127706
GO:0000719	photoreactive repair	2	0.000127706
GO:0000724	double-strand break repair via homologous recombination	2	0.000127706
GO:0000738	DNA catabolic process, exonucleolytic	2	0.000127706
GO:0000917	barrier septum assembly	2	0.000127706
GO:0000956	nuclear-transcribed mRNA catabolic process	2	0.000127706
GO:0001505	regulation of neurotransmitter levels	2	0.000127706
GO:0001556	oocyte maturation	2	0.000127706
GO:0001561	fatty acid alpha-oxidation	2	0.000127706
GO:0001878	response to yeast	2	0.000127706
GO:0002181	cytoplasmic translation	2	0.000127706
GO:0002229	defense response to oomycetes	2	0.000127706
GO:0003007	heart morphogenesis	2	0.000127706
GO:0003016	respiratory system process	2	0.000127706
GO:0005982	starch metabolic process	2	0.000127706
GO:0006014	D-ribose metabolic process	2	0.000127706
GO:0006048	UDP-N-acetylglucosamine biosynthetic process	2	0.000127706
GO:0006075	(1->3)-beta-D-glucan biosynthetic process	2	0.000127706
GO:0006086	acetyl-CoA biosynthetic process from pyruvate	2	0.000127706
GO:0006103	2-oxoglutarate metabolic process	2	0.000127706
GO:0006123	mitochondrial electron transport, cytochrome c to oxygen	2	0.000127706
GO:0006147	guanine catabolic process	2	0.000127706
GO:0006212	uracil catabolic process	2	0.000127706
GO:0006241	CTP biosynthetic process	2	0.000127706
GO:0006269	DNA replication, synthesis of RNA primer	2	0.000127706
GO:0006359	regulation of transcription from RNA polymerase III promoter	2	0.000127706
GO:0006378	mRNA polyadenylation	2	0.000127706
GO:0006383	transcription from RNA polymerase III promoter	2	0.000127706
GO:0006437	tyrosyl-tRNA aminoacylation	2	0.000127706
GO:0006446	regulation of translational initiation	2	0.000127706
GO:0006565	L-serine catabolic process	2	0.000127706
GO:0006580	ethanolamine metabolic process	2	0.000127706
GO:0006626	protein targeting to mitochondrion	2	0.000127706
GO:0006644	phospholipid metabolic process	2	0.000127706
GO:0006672	ceramide metabolic process	2	0.000127706
GO:0006725	cellular aromatic compound metabolic process	2	0.000127706
GO:0006784	heme a biosynthetic process	2	0.000127706
GO:0006816	calcium ion transport	2	0.000127706
GO:0006828	manganese ion transport	2	0.000127706
GO:0006839	mitochondrial transport	2	0.000127706
GO:0006885	regulation of pH	2	0.000127706
GO:0006986	response to unfolded protein	2	0.000127706
GO:0007021	tubulin complex assembly	2	0.000127706
GO:0007030	Golgi organization	2	0.000127706
GO:0007052	mitotic spindle organization	2	0.000127706
GO:0007094	mitotic cell cycle spindle assembly checkpoint	2	0.000127706
GO:0007218	neuropeptide signaling pathway	2	0.000127706
GO:0007224	smoothened signaling pathway	2	0.000127706
GO:0007265	Ras protein signal transduction	2	0.000127706
GO:0007271	synaptic transmission, cholinergic	2	0.000127706
GO:0007492	endoderm development	2	0.000127706
GO:0007568	aging	2	0.000127706
GO:0007626	locomotory behavior	2	0.000127706
GO:0008033	tRNA processing	2	0.000127706
GO:0008154	actin polymerization or depolymerization	2	0.000127706
GO:0008611	ether lipid biosynthetic process	2	0.000127706
GO:0008615	pyridoxine biosynthetic process	2	0.000127706
GO:0009061	anaerobic respiration	2	0.000127706
GO:0009067	aspartate family amino acid biosynthetic process	2	0.000127706
GO:0009253	peptidoglycan catabolic process	2	0.000127706
GO:0009294	DNA mediated transformation	2	0.000127706
GO:0009398	FMN biosynthetic process	2	0.000127706
GO:0009443	pyridoxal 5'-phosphate salvage	2	0.000127706
GO:0009567	double fertilization forming a zygote and endosperm	2	0.000127706
GO:0009610	response to symbiotic fungus	2	0.000127706
GO:0009620	response to fungus	2	0.000127706
GO:0009652	thigmotropism	2	0.000127706
GO:0009662	etioplast organization	2	0.000127706
GO:0009684	indoleacetic acid biosynthetic process	2	0.000127706
GO:0009699	phenylpropanoid biosynthetic process	2	0.000127706
GO:0009749	response to glucose stimulus	2	0.000127706
GO:0009785	blue light signaling pathway	2	0.000127706
GO:0009809	lignin biosynthetic process	2	0.000127706
GO:0009816	defense response to bacterium, incompatible interaction	2	0.000127706
GO:0009828	plant-type cell wall loosening	2	0.000127706
GO:0009867	jasmonic acid mediated signaling pathway	2	0.000127706
GO:0009877	nodulation	2	0.000127706
GO:0009911	positive regulation of flower development	2	0.000127706
GO:0009939	positive regulation of gibberellic acid mediated signaling pathway	2	0.000127706
GO:0009960	endosperm development	2	0.000127706
GO:0010020	chloroplast fission	2	0.000127706
GO:0010038	response to metal ion	2	0.000127706
GO:0010051	xylem and phloem pattern formation	2	0.000127706
GO:0010075	regulation of meristem growth	2	0.000127706
GO:0010088	phloem development	2	0.000127706
GO:0010091	trichome branching	2	0.000127706
GO:0010117	photoprotection	2	0.000127706
GO:0010182	sugar mediated signaling pathway	2	0.000127706
GO:0010205	photoinhibition	2	0.000127706
GO:0010216	maintenance of DNA methylation	2	0.000127706
GO:0010343	singlet oxygen-mediated programmed cell death	2	0.000127706
GO:0010440	stomatal lineage progression	2	0.000127706
GO:0010493	Lewis a epitope biosynthetic process	2	0.000127706
GO:0010815	bradykinin catabolic process	2	0.000127706
GO:0015706	nitrate transport	2	0.000127706
GO:0015721	bile acid and bile salt transport	2	0.000127706
GO:0015724	formate transport	2	0.000127706
GO:0015800	acidic amino acid transport	2	0.000127706
GO:0015804	neutral amino acid transport	2	0.000127706
GO:0015848	spermidine transport	2	0.000127706
GO:0015914	phospholipid transport	2	0.000127706
GO:0016123	xanthophyll biosynthetic process	2	0.000127706
GO:0016525	negative regulation of angiogenesis	2	0.000127706
GO:0016559	peroxisome fission	2	0.000127706
GO:0016568	chromatin modification	2	0.000127706
GO:0016579	protein deubiquitination	2	0.000127706
GO:0016926	protein desumoylation	2	0.000127706
GO:0017004	cytochrome complex assembly	2	0.000127706
GO:0017156	calcium ion-dependent exocytosis	2	0.000127706
GO:0017183	peptidyl-diphthamide biosynthetic process from peptidyl-histidine	2	0.000127706
GO:0018342	protein prenylation	2	0.000127706
GO:0018958	phenol-containing compound metabolic process	2	0.000127706
GO:0019288	isopentenyl diphosphate biosynthetic process, mevalonate-independent pathway	2	0.000127706
GO:0019370	leukotriene biosynthetic process	2	0.000127706
GO:0019424	sulfide oxidation, using siroheme sulfite reductase	2	0.000127706
GO:0019448	L-cysteine catabolic process	2	0.000127706
GO:0019478	D-amino acid catabolic process	2	0.000127706
GO:0019551	glutamate catabolic process to 2-oxoglutarate	2	0.000127706
GO:0019676	ammonia assimilation cycle	2	0.000127706
GO:0019684	photosynthesis, light reaction	2	0.000127706
GO:0019722	calcium-mediated signaling	2	0.000127706
GO:0019752	carboxylic acid metabolic process	2	0.000127706
GO:0019918	peptidyl-arginine methylation, to symmetrical-dimethyl arginine	2	0.000127706
GO:0019953	sexual reproduction	2	0.000127706
GO:0030091	protein repair	2	0.000127706
GO:0030203	glycosaminoglycan metabolic process	2	0.000127706
GO:0030433	ER-associated protein catabolic process	2	0.000127706
GO:0030447	filamentous growth	2	0.000127706
GO:0030448	hyphal growth	2	0.000127706
GO:0030727	germarium-derived female germ-line cyst formation	2	0.000127706
GO:0030837	negative regulation of actin filament polymerization	2	0.000127706
GO:0031032	actomyosin structure organization	2	0.000127706
GO:0031048	chromatin silencing by small RNA	2	0.000127706
GO:0031098	stress-activated protein kinase signaling cascade	2	0.000127706
GO:0031119	tRNA pseudouridine synthesis	2	0.000127706
GO:0031122	cytoplasmic microtubule organization	2	0.000127706
GO:0031638	zymogen activation	2	0.000127706
GO:0031639	plasminogen activation	2	0.000127706
GO:0032148	activation of protein kinase B activity	2	0.000127706
GO:0032320	positive regulation of Ras GTPase activity	2	0.000127706
GO:0032436	positive regulation of proteasomal ubiquitin-dependent protein catabolic process	2	0.000127706
GO:0032502	developmental process	2	0.000127706
GO:0032880	regulation of protein localization	2	0.000127706
GO:0033259	plastid DNA replication	2	0.000127706
GO:0033354	chlorophyll cycle	2	0.000127706
GO:0033384	geranyl diphosphate biosynthetic process	2	0.000127706
GO:0033554	cellular response to stress	2	0.000127706
GO:0034059	response to anoxia	2	0.000127706
GO:0034097	response to cytokine stimulus	2	0.000127706
GO:0034221	fungal-type cell wall chitin biosynthetic process	2	0.000127706
GO:0034427	nuclear-transcribed mRNA catabolic process, exonucleolytic, 3'-5'	2	0.000127706
GO:0034755	iron ion transmembrane transport	2	0.000127706
GO:0035265	organ growth	2	0.000127706
GO:0040007	growth	2	0.000127706
GO:0040011	locomotion	2	0.000127706
GO:0040023	establishment of nucleus localization	2	0.000127706
GO:0042044	fluid transport	2	0.000127706
GO:0042073	intraflagellar transport	2	0.000127706
GO:0042276	error-prone translesion synthesis	2	0.000127706
GO:0042304	regulation of fatty acid biosynthetic process	2	0.000127706
GO:0042461	photoreceptor cell development	2	0.000127706
GO:0042554	superoxide anion generation	2	0.000127706
GO:0042574	retinal metabolic process	2	0.000127706
GO:0042590	antigen processing and presentation of exogenous peptide antigen via MHC class I	2	0.000127706
GO:0042754	negative regulation of circadian rhythm	2	0.000127706
GO:0042776	mitochondrial ATP synthesis coupled proton transport	2	0.000127706
GO:0042982	amyloid precursor protein metabolic process	2	0.000127706
GO:0043066	negative regulation of apoptotic process	2	0.000127706
GO:0043068	positive regulation of programmed cell death	2	0.000127706
GO:0043085	positive regulation of catalytic activity	2	0.000127706
GO:0043148	mitotic spindle stabilization	2	0.000127706
GO:0043461	proton-transporting ATP synthase complex assembly	2	0.000127706
GO:0043484	regulation of RNA splicing	2	0.000127706
GO:0043622	cortical microtubule organization	2	0.000127706
GO:0043952	protein transport by the Sec complex	2	0.000127706
GO:0044255	cellular lipid metabolic process	2	0.000127706
GO:0044257	cellular protein catabolic process	2	0.000127706
GO:0044272	sulfur compound biosynthetic process	2	0.000127706
GO:0045040	protein import into mitochondrial outer membrane	2	0.000127706
GO:0045048	protein insertion into ER membrane	2	0.000127706
GO:0045654	positive regulation of megakaryocyte differentiation	2	0.000127706
GO:0045694	regulation of embryo sac egg cell differentiation	2	0.000127706
GO:0045931	positive regulation of mitotic cell cycle	2	0.000127706
GO:0045995	regulation of embryonic development	2	0.000127706
GO:0046078	dUMP metabolic process	2	0.000127706
GO:0046283	anthocyanin metabolic process	2	0.000127706
GO:0046326	positive regulation of glucose import	2	0.000127706
GO:0046467	membrane lipid biosynthetic process	2	0.000127706
GO:0046471	phosphatidylglycerol metabolic process	2	0.000127706
GO:0046653	tetrahydrofolate metabolic process	2	0.000127706
GO:0046677	response to antibiotic	2	0.000127706
GO:0046847	filopodium assembly	2	0.000127706
GO:0046901	tetrahydrofolylpolyglutamate biosynthetic process	2	0.000127706
GO:0047484	regulation of response to osmotic stress	2	0.000127706
GO:0048235	pollen sperm cell differentiation	2	0.000127706
GO:0048240	sperm capacitation	2	0.000127706
GO:0048281	inflorescence morphogenesis	2	0.000127706
GO:0048312	intracellular distribution of mitochondria	2	0.000127706
GO:0048440	carpel development	2	0.000127706
GO:0048444	floral organ morphogenesis	2	0.000127706
GO:0048451	petal formation	2	0.000127706
GO:0048510	regulation of timing of transition from vegetative to reproductive phase	2	0.000127706
GO:0048564	photosystem I assembly	2	0.000127706
GO:0048574	long-day photoperiodism, flowering	2	0.000127706
GO:0048638	regulation of developmental growth	2	0.000127706
GO:0048747	muscle fiber development	2	0.000127706
GO:0048813	dendrite morphogenesis	2	0.000127706
GO:0048884	neuromast development	2	0.000127706
GO:0050728	negative regulation of inflammatory response	2	0.000127706
GO:0050873	brown fat cell differentiation	2	0.000127706
GO:0051001	negative regulation of nitric-oxide synthase activity	2	0.000127706
GO:0051083	'de novo' cotranslational protein folding	2	0.000127706
GO:0051123	RNA polymerase II transcriptional preinitiation complex assembly	2	0.000127706
GO:0051168	nuclear export	2	0.000127706
GO:0051205	protein insertion into membrane	2	0.000127706
GO:0051208	sequestering of calcium ion	2	0.000127706
GO:0051216	cartilage development	2	0.000127706
GO:0051298	centrosome duplication	2	0.000127706
GO:0051307	meiotic chromosome separation	2	0.000127706
GO:0051402	neuron apoptosis	2	0.000127706
GO:0051501	diterpene phytoalexin metabolic process	2	0.000127706
GO:0051510	regulation of unidimensional cell growth	2	0.000127706
GO:0051567	histone H3-K9 methylation	2	0.000127706
GO:0051707	response to other organism	2	0.000127706
GO:0051726	regulation of cell cycle	2	0.000127706
GO:0051974	negative regulation of telomerase activity	2	0.000127706
GO:0055075	potassium ion homeostasis	2	0.000127706
GO:0060316	positive regulation of ryanodine-sensitive calcium-release channel activity	2	0.000127706
GO:0060776	simple leaf morphogenesis	2	0.000127706
GO:0070125	mitochondrial translational elongation	2	0.000127706
GO:0070936	protein K48-linked ubiquitination	2	0.000127706
GO:0071268	homocysteine biosynthetic process	2	0.000127706
GO:0071422	succinate transmembrane transport	2	0.000127706
GO:0071555	cell wall organization	2	0.000127706
GO:0080110	sporopollenin biosynthetic process	2	0.000127706
GO:0080119	ER body organization	2	0.000127706
GO:0080147	root hair cell development	2	0.000127706
GO:0090143	nucleoid organization	2	0.000127706
GO:0097053	L-kynurenine catabolic process	2	0.000127706
GO:0097194	execution phase of apoptosis	2	0.000127706
GO:2000032	regulation of secondary shoot formation	2	0.000127706
GO:2000069	regulation of post-embryonic root development	2	0.000127706
GO:2001235	positive regulation of apoptotic signaling pathway	2	0.000127706
GO:0000022	mitotic spindle elongation	1	6.38529e-05
GO:0000082	G1/S transition of mitotic cell cycle	1	6.38529e-05
GO:0000128	flocculation	1	6.38529e-05
GO:0000147	actin cortical patch assembly	1	6.38529e-05
GO:0000209	protein polyubiquitination	1	6.38529e-05
GO:0000245	spliceosome assembly	1	6.38529e-05
GO:0000316	sulfite transport	1	6.38529e-05
GO:0000472	endonucleolytic cleavage to generate mature 5'-end of SSU-rRNA from (SSU-rRNA, 5.8S rRNA, LSU-rRNA)	1	6.38529e-05
GO:0000711	meiotic DNA repair synthesis	1	6.38529e-05
GO:0000712	resolution of meiotic recombination intermediates	1	6.38529e-05
GO:0000723	telomere maintenance	1	6.38529e-05
GO:0000742	karyogamy involved in conjugation with cellular fusion	1	6.38529e-05
GO:0000910	cytokinesis	1	6.38529e-05
GO:0000915	cytokinesis, actomyosin contractile ring assembly	1	6.38529e-05
GO:0001100	negative regulation of exit from mitosis	1	6.38529e-05
GO:0001680	tRNA 3'-terminal CCA addition	1	6.38529e-05
GO:0001682	tRNA 5'-leader removal	1	6.38529e-05
GO:0001701	in utero embryonic development	1	6.38529e-05
GO:0001822	kidney development	1	6.38529e-05
GO:0001890	placenta development	1	6.38529e-05
GO:0001916	positive regulation of T cell mediated cytotoxicity	1	6.38529e-05
GO:0002098	tRNA wobble uridine modification	1	6.38529e-05
GO:0002100	tRNA wobble adenosine to inosine editing	1	6.38529e-05
GO:0002143	tRNA wobble position uridine thiolation	1	6.38529e-05
GO:0003351	epithelial cilium movement	1	6.38529e-05
GO:0005997	xylulose metabolic process	1	6.38529e-05
GO:0006000	fructose metabolic process	1	6.38529e-05
GO:0006011	UDP-glucose metabolic process	1	6.38529e-05
GO:0006029	proteoglycan metabolic process	1	6.38529e-05
GO:0006044	N-acetylglucosamine metabolic process	1	6.38529e-05
GO:0006081	cellular aldehyde metabolic process	1	6.38529e-05
GO:0006084	acetyl-CoA metabolic process	1	6.38529e-05
GO:0006102	isocitrate metabolic process	1	6.38529e-05
GO:0006104	succinyl-CoA metabolic process	1	6.38529e-05
GO:0006106	fumarate metabolic process	1	6.38529e-05
GO:0006110	regulation of glycolysis	1	6.38529e-05
GO:0006139	nucleobase-containing compound metabolic process	1	6.38529e-05
GO:0006146	adenine catabolic process	1	6.38529e-05
GO:0006207	'de novo' pyrimidine base biosynthetic process	1	6.38529e-05
GO:0006208	pyrimidine base catabolic process	1	6.38529e-05
GO:0006214	thymidine catabolic process	1	6.38529e-05
GO:0006220	pyrimidine nucleotide metabolic process	1	6.38529e-05
GO:0006225	UDP biosynthetic process	1	6.38529e-05
GO:0006233	dTDP biosynthetic process	1	6.38529e-05
GO:0006266	DNA ligation	1	6.38529e-05
GO:0006283	transcription-coupled nucleotide-excision repair	1	6.38529e-05
GO:0006290	pyrimidine dimer repair	1	6.38529e-05
GO:0006308	DNA catabolic process	1	6.38529e-05
GO:0006312	mitotic recombination	1	6.38529e-05
GO:0006333	chromatin assembly or disassembly	1	6.38529e-05
GO:0006338	chromatin remodeling	1	6.38529e-05
GO:0006369	termination of RNA polymerase II transcription	1	6.38529e-05
GO:0006379	mRNA cleavage	1	6.38529e-05
GO:0006391	transcription initiation from mitochondrial promoter	1	6.38529e-05
GO:0006402	mRNA catabolic process	1	6.38529e-05
GO:0006406	mRNA export from nucleus	1	6.38529e-05
GO:0006433	prolyl-tRNA aminoacylation	1	6.38529e-05
GO:0006471	protein ADP-ribosylation	1	6.38529e-05
GO:0006476	protein deacetylation	1	6.38529e-05
GO:0006481	C-terminal protein methylation	1	6.38529e-05
GO:0006488	dolichol-linked oligosaccharide biosynthetic process	1	6.38529e-05
GO:0006505	GPI anchor metabolic process	1	6.38529e-05
GO:0006551	leucine metabolic process	1	6.38529e-05
GO:0006555	methionine metabolic process	1	6.38529e-05
GO:0006557	S-adenosylmethioninamine biosynthetic process	1	6.38529e-05
GO:0006559	L-phenylalanine catabolic process	1	6.38529e-05
GO:0006563	L-serine metabolic process	1	6.38529e-05
GO:0006607	NLS-bearing substrate import into nucleus	1	6.38529e-05
GO:0006657	CDP-choline pathway	1	6.38529e-05
GO:0006661	phosphatidylinositol biosynthetic process	1	6.38529e-05
GO:0006696	ergosterol biosynthetic process	1	6.38529e-05
GO:0006713	glucocorticoid catabolic process	1	6.38529e-05
GO:0006753	nucleoside phosphate metabolic process	1	6.38529e-05
GO:0006780	uroporphyrinogen III biosynthetic process	1	6.38529e-05
GO:0006797	polyphosphate metabolic process	1	6.38529e-05
GO:0006811	ion transport	1	6.38529e-05
GO:0006821	chloride transport	1	6.38529e-05
GO:0006825	copper ion transport	1	6.38529e-05
GO:0006829	zinc ion transport	1	6.38529e-05
GO:0006878	cellular copper ion homeostasis	1	6.38529e-05
GO:0006879	cellular iron ion homeostasis	1	6.38529e-05
GO:0006906	vesicle fusion	1	6.38529e-05
GO:0006914	autophagy	1	6.38529e-05
GO:0006928	cellular component movement	1	6.38529e-05
GO:0006955	immune response	1	6.38529e-05
GO:0006970	response to osmotic stress	1	6.38529e-05
GO:0007029	endoplasmic reticulum organization	1	6.38529e-05
GO:0007032	endosome organization	1	6.38529e-05
GO:0007050	cell cycle arrest	1	6.38529e-05
GO:0007060	male meiosis chromosome segregation	1	6.38529e-05
GO:0007097	nuclear migration	1	6.38529e-05
GO:0007163	establishment or maintenance of cell polarity	1	6.38529e-05
GO:0007190	activation of adenylate cyclase activity	1	6.38529e-05
GO:0007266	Rho protein signal transduction	1	6.38529e-05
GO:0007276	gamete generation	1	6.38529e-05
GO:0007283	spermatogenesis	1	6.38529e-05
GO:0007368	determination of left/right symmetry	1	6.38529e-05
GO:0007412	axon target recognition	1	6.38529e-05
GO:0007420	brain development	1	6.38529e-05
GO:0007601	visual perception	1	6.38529e-05
GO:0008016	regulation of heart contraction	1	6.38529e-05
GO:0008360	regulation of cell shape	1	6.38529e-05
GO:0008535	respiratory chain complex IV assembly	1	6.38529e-05
GO:0008612	peptidyl-lysine modification to hypusine	1	6.38529e-05
GO:0008653	lipopolysaccharide metabolic process	1	6.38529e-05
GO:0009095	aromatic amino acid family biosynthetic process, prephenate pathway	1	6.38529e-05
GO:0009102	biotin biosynthetic process	1	6.38529e-05
GO:0009143	nucleoside triphosphate catabolic process	1	6.38529e-05
GO:0009168	purine ribonucleoside monophosphate biosynthetic process	1	6.38529e-05
GO:0009204	deoxyribonucleoside triphosphate catabolic process	1	6.38529e-05
GO:0009225	nucleotide-sugar metabolic process	1	6.38529e-05
GO:0009229	thiamine diphosphate biosynthetic process	1	6.38529e-05
GO:0009268	response to pH	1	6.38529e-05
GO:0009269	response to desiccation	1	6.38529e-05
GO:0009298	GDP-mannose biosynthetic process	1	6.38529e-05
GO:0009314	response to radiation	1	6.38529e-05
GO:0009438	methylglyoxal metabolic process	1	6.38529e-05
GO:0009439	cyanate metabolic process	1	6.38529e-05
GO:0009440	cyanate catabolic process	1	6.38529e-05
GO:0009448	gamma-aminobutyric acid metabolic process	1	6.38529e-05
GO:0009451	RNA modification	1	6.38529e-05
GO:0009556	microsporogenesis	1	6.38529e-05
GO:0009607	response to biotic stimulus	1	6.38529e-05
GO:0009612	response to mechanical stimulus	1	6.38529e-05
GO:0009617	response to bacterium	1	6.38529e-05
GO:0009697	salicylic acid biosynthetic process	1	6.38529e-05
GO:0009734	auxin mediated signaling pathway	1	6.38529e-05
GO:0009813	flavonoid biosynthetic process	1	6.38529e-05
GO:0009821	alkaloid biosynthetic process	1	6.38529e-05
GO:0009866	induced systemic resistance, ethylene mediated signaling pathway	1	6.38529e-05
GO:0009909	regulation of flower development	1	6.38529e-05
GO:0009933	meristem structural organization	1	6.38529e-05
GO:0009944	polarity specification of adaxial/abaxial axis	1	6.38529e-05
GO:0009957	epidermal cell fate specification	1	6.38529e-05
GO:0009958	positive gravitropism	1	6.38529e-05
GO:0009987	cellular process	1	6.38529e-05
GO:0009992	cellular water homeostasis	1	6.38529e-05
GO:0010014	meristem initiation	1	6.38529e-05
GO:0010015	root morphogenesis	1	6.38529e-05
GO:0010028	xanthophyll cycle	1	6.38529e-05
GO:0010044	response to aluminum ion	1	6.38529e-05
GO:0010053	root epidermal cell differentiation	1	6.38529e-05
GO:0010073	meristem maintenance	1	6.38529e-05
GO:0010081	regulation of inflorescence meristem growth	1	6.38529e-05
GO:0010082	regulation of root meristem growth	1	6.38529e-05
GO:0010106	cellular response to iron ion starvation	1	6.38529e-05
GO:0010120	camalexin biosynthetic process	1	6.38529e-05
GO:0010167	response to nitrate	1	6.38529e-05
GO:0010190	cytochrome b6f complex assembly	1	6.38529e-05
GO:0010200	response to chitin	1	6.38529e-05
GO:0010220	positive regulation of vernalization response	1	6.38529e-05
GO:0010223	secondary shoot formation	1	6.38529e-05
GO:0010236	plastoquinone biosynthetic process	1	6.38529e-05
GO:0010288	response to lead ion	1	6.38529e-05
GO:0010388	cullin deneddylation	1	6.38529e-05
GO:0010466	negative regulation of peptidase activity	1	6.38529e-05
GO:0010587	miRNA catabolic process	1	6.38529e-05
GO:0010628	positive regulation of gene expression	1	6.38529e-05
GO:0010757	negative regulation of plasminogen activation	1	6.38529e-05
GO:0010928	regulation of auxin mediated signaling pathway	1	6.38529e-05
GO:0010952	positive regulation of peptidase activity	1	6.38529e-05
GO:0010988	regulation of low-density lipoprotein particle clearance	1	6.38529e-05
GO:0015670	carbon dioxide transport	1	6.38529e-05
GO:0015682	ferric iron transport	1	6.38529e-05
GO:0015695	organic cation transport	1	6.38529e-05
GO:0015703	chromate transport	1	6.38529e-05
GO:0015758	glucose transport	1	6.38529e-05
GO:0015794	glycerol-3-phosphate transport	1	6.38529e-05
GO:0015809	arginine transport	1	6.38529e-05
GO:0015810	aspartate transport	1	6.38529e-05
GO:0015833	peptide transport	1	6.38529e-05
GO:0015911	plasma membrane long-chain fatty acid transport	1	6.38529e-05
GO:0015942	formate metabolic process	1	6.38529e-05
GO:0015977	carbon fixation	1	6.38529e-05
GO:0016052	carbohydrate catabolic process	1	6.38529e-05
GO:0016124	xanthophyll catabolic process	1	6.38529e-05
GO:0016480	negative regulation of transcription from RNA polymerase III promoter	1	6.38529e-05
GO:0016571	histone methylation	1	6.38529e-05
GO:0016573	histone acetylation	1	6.38529e-05
GO:0016584	nucleosome positioning	1	6.38529e-05
GO:0018023	peptidyl-lysine trimethylation	1	6.38529e-05
GO:0018095	protein polyglutamylation	1	6.38529e-05
GO:0018105	peptidyl-serine phosphorylation	1	6.38529e-05
GO:0018107	peptidyl-threonine phosphorylation	1	6.38529e-05
GO:0018188	peptidyl-proline di-hydroxylation	1	6.38529e-05
GO:0018193	peptidyl-amino acid modification	1	6.38529e-05
GO:0018344	protein geranylgeranylation	1	6.38529e-05
GO:0018991	oviposition	1	6.38529e-05
GO:0019058	viral infectious cycle	1	6.38529e-05
GO:0019060	intracellular transport of viral proteins in host cell	1	6.38529e-05
GO:0019079	viral genome replication	1	6.38529e-05
GO:0019216	regulation of lipid metabolic process	1	6.38529e-05
GO:0019262	N-acetylneuraminate catabolic process	1	6.38529e-05
GO:0019265	glycine biosynthetic process, by transamination of glyoxylate	1	6.38529e-05
GO:0019354	siroheme biosynthetic process	1	6.38529e-05
GO:0019358	nicotinate nucleotide salvage	1	6.38529e-05
GO:0019430	removal of superoxide radicals	1	6.38529e-05
GO:0019432	triglyceride biosynthetic process	1	6.38529e-05
GO:0019521	D-gluconate metabolic process	1	6.38529e-05
GO:0019557	histidine catabolic process to glutamate and formate	1	6.38529e-05
GO:0019563	glycerol catabolic process	1	6.38529e-05
GO:0019619	protocatechuate catabolic process	1	6.38529e-05
GO:0019745	pentacyclic triterpenoid biosynthetic process	1	6.38529e-05
GO:0019746	hopanoid biosynthetic process	1	6.38529e-05
GO:0019941	modification-dependent protein catabolic process	1	6.38529e-05
GO:0021754	facial nucleus development	1	6.38529e-05
GO:0030239	myofibril assembly	1	6.38529e-05
GO:0030255	protein secretion by the type IV secretion system	1	6.38529e-05
GO:0030282	bone mineralization	1	6.38529e-05
GO:0030318	melanocyte differentiation	1	6.38529e-05
GO:0030324	lung development	1	6.38529e-05
GO:0030336	negative regulation of cell migration	1	6.38529e-05
GO:0030497	fatty acid elongation	1	6.38529e-05
GO:0030719	P granule organization	1	6.38529e-05
GO:0030834	regulation of actin filament depolymerization	1	6.38529e-05
GO:0030838	positive regulation of actin filament polymerization	1	6.38529e-05
GO:0030968	endoplasmic reticulum unfolded protein response	1	6.38529e-05
GO:0031053	primary miRNA processing	1	6.38529e-05
GO:0031069	hair follicle morphogenesis	1	6.38529e-05
GO:0031087	deadenylation-independent decapping of nuclear-transcribed mRNA	1	6.38529e-05
GO:0031101	fin regeneration	1	6.38529e-05
GO:0031214	biomineral tissue development	1	6.38529e-05
GO:0031221	arabinan metabolic process	1	6.38529e-05
GO:0031347	regulation of defense response	1	6.38529e-05
GO:0031572	G2/M transition DNA damage checkpoint	1	6.38529e-05
GO:0031929	TOR signaling cascade	1	6.38529e-05
GO:0032049	cardiolipin biosynthetic process	1	6.38529e-05
GO:0032065	cortical protein anchoring	1	6.38529e-05
GO:0032077	positive regulation of deoxyribonuclease activity	1	6.38529e-05
GO:0032264	IMP salvage	1	6.38529e-05
GO:0032365	intracellular lipid transport	1	6.38529e-05
GO:0032402	melanosome transport	1	6.38529e-05
GO:0032456	endocytic recycling	1	6.38529e-05
GO:0032496	response to lipopolysaccharide	1	6.38529e-05
GO:0032853	positive regulation of Ran GTPase activity	1	6.38529e-05
GO:0032940	secretion by cell	1	6.38529e-05
GO:0033353	S-adenosylmethionine cycle	1	6.38529e-05
GO:0033387	putrescine biosynthetic process from ornithine	1	6.38529e-05
GO:0033388	putrescine biosynthetic process from arginine	1	6.38529e-05
GO:0033542	fatty acid beta-oxidation, unsaturated, even number	1	6.38529e-05
GO:0033617	mitochondrial respiratory chain complex IV assembly	1	6.38529e-05
GO:0034052	positive regulation of plant-type hypersensitive response	1	6.38529e-05
GO:0034067	protein localization in Golgi apparatus	1	6.38529e-05
GO:0034077	butanediol metabolic process	1	6.38529e-05
GO:0034219	carbohydrate transmembrane transport	1	6.38529e-05
GO:0035058	nonmotile primary cilium assembly	1	6.38529e-05
GO:0035088	establishment or maintenance of apical/basal cell polarity	1	6.38529e-05
GO:0035152	regulation of tube architecture, open tracheal system	1	6.38529e-05
GO:0035196	production of miRNAs involved in gene silencing by miRNA	1	6.38529e-05
GO:0035279	mRNA cleavage involved in gene silencing by miRNA	1	6.38529e-05
GO:0035408	histone H3-T6 phosphorylation	1	6.38529e-05
GO:0035641	locomotory exploration behavior	1	6.38529e-05
GO:0035914	skeletal muscle cell differentiation	1	6.38529e-05
GO:0035998	7,8-dihydroneopterin 3'-triphosphate biosynthetic process	1	6.38529e-05
GO:0035999	tetrahydrofolate interconversion	1	6.38529e-05
GO:0036049	peptidyl-lysine desuccinylation	1	6.38529e-05
GO:0040002	collagen and cuticulin-based cuticle development	1	6.38529e-05
GO:0040019	positive regulation of embryonic development	1	6.38529e-05
GO:0040027	negative regulation of vulval development	1	6.38529e-05
GO:0042074	cell migration involved in gastrulation	1	6.38529e-05
GO:0042122	alginic acid catabolic process	1	6.38529e-05
GO:0042127	regulation of cell proliferation	1	6.38529e-05
GO:0042128	nitrate assimilation	1	6.38529e-05
GO:0042149	cellular response to glucose starvation	1	6.38529e-05
GO:0042157	lipoprotein metabolic process	1	6.38529e-05
GO:0042256	mature ribosome assembly	1	6.38529e-05
GO:0042274	ribosomal small subunit biogenesis	1	6.38529e-05
GO:0042344	indole glucosinolate catabolic process	1	6.38529e-05
GO:0042351	'de novo' GDP-L-fucose biosynthetic process	1	6.38529e-05
GO:0042407	cristae formation	1	6.38529e-05
GO:0042427	serotonin biosynthetic process	1	6.38529e-05
GO:0042464	dosage compensation, by hypoactivation of X chromosome	1	6.38529e-05
GO:0042545	cell wall modification	1	6.38529e-05
GO:0042550	photosystem I stabilization	1	6.38529e-05
GO:0042552	myelination	1	6.38529e-05
GO:0042593	glucose homeostasis	1	6.38529e-05
GO:0042730	fibrinolysis	1	6.38529e-05
GO:0042753	positive regulation of circadian rhythm	1	6.38529e-05
GO:0042760	very long-chain fatty acid catabolic process	1	6.38529e-05
GO:0042780	tRNA 3'-end processing	1	6.38529e-05
GO:0042819	vitamin B6 biosynthetic process	1	6.38529e-05
GO:0042908	xenobiotic transport	1	6.38529e-05
GO:0043039	tRNA aminoacylation	1	6.38529e-05
GO:0043052	thermotaxis	1	6.38529e-05
GO:0043123	positive regulation of I-kappaB kinase/NF-kappaB cascade	1	6.38529e-05
GO:0043181	vacuolar sequestering	1	6.38529e-05
GO:0043488	regulation of mRNA stability	1	6.38529e-05
GO:0043535	regulation of blood vessel endothelial cell migration	1	6.38529e-05
GO:0043542	endothelial cell migration	1	6.38529e-05
GO:0043605	cellular amide catabolic process	1	6.38529e-05
GO:0043617	cellular response to sucrose starvation	1	6.38529e-05
GO:0043687	post-translational protein modification	1	6.38529e-05
GO:0043985	histone H4-R3 methylation	1	6.38529e-05
GO:0044011	single-species biofilm formation on inanimate substrate	1	6.38529e-05
GO:0044182	filamentous growth of a population of unicellular organisms	1	6.38529e-05
GO:0044211	CTP salvage	1	6.38529e-05
GO:0044267	cellular protein metabolic process	1	6.38529e-05
GO:0044416	induction by symbiont of host defense response	1	6.38529e-05
GO:0045006	DNA deamination	1	6.38529e-05
GO:0045039	protein import into mitochondrial inner membrane	1	6.38529e-05
GO:0045185	maintenance of protein location	1	6.38529e-05
GO:0045324	late endosome to vacuole transport	1	6.38529e-05
GO:0045492	xylan biosynthetic process	1	6.38529e-05
GO:0045596	negative regulation of cell differentiation	1	6.38529e-05
GO:0045638	negative regulation of myeloid cell differentiation	1	6.38529e-05
GO:0045732	positive regulation of protein catabolic process	1	6.38529e-05
GO:0045739	positive regulation of DNA repair	1	6.38529e-05
GO:0045862	positive regulation of proteolysis	1	6.38529e-05
GO:0045900	negative regulation of translational elongation	1	6.38529e-05
GO:0045943	positive regulation of transcription from RNA polymerase I promoter	1	6.38529e-05
GO:0046037	GMP metabolic process	1	6.38529e-05
GO:0046092	deoxycytidine metabolic process	1	6.38529e-05
GO:0046322	negative regulation of fatty acid oxidation	1	6.38529e-05
GO:0046373	L-arabinose metabolic process	1	6.38529e-05
GO:0046398	UDP-glucuronate metabolic process	1	6.38529e-05
GO:0046443	FAD metabolic process	1	6.38529e-05
GO:0046511	sphinganine biosynthetic process	1	6.38529e-05
GO:0046786	viral replication complex formation and maintenance	1	6.38529e-05
GO:0046938	phytochelatin biosynthetic process	1	6.38529e-05
GO:0048009	insulin-like growth factor receptor signaling pathway	1	6.38529e-05
GO:0048015	phosphatidylinositol-mediated signaling	1	6.38529e-05
GO:0048034	heme O biosynthetic process	1	6.38529e-05
GO:0048070	regulation of developmental pigmentation	1	6.38529e-05
GO:0048168	regulation of neuronal synaptic plasticity	1	6.38529e-05
GO:0048449	floral organ formation	1	6.38529e-05
GO:0048453	sepal formation	1	6.38529e-05
GO:0048598	embryonic morphogenesis	1	6.38529e-05
GO:0048766	root hair initiation	1	6.38529e-05
GO:0048806	genitalia development	1	6.38529e-05
GO:0048831	regulation of shoot development	1	6.38529e-05
GO:0048840	otolith development	1	6.38529e-05
GO:0048870	cell motility	1	6.38529e-05
GO:0050667	homocysteine metabolic process	1	6.38529e-05
GO:0050821	protein stabilization	1	6.38529e-05
GO:0050911	detection of chemical stimulus involved in sensory perception of smell	1	6.38529e-05
GO:0051013	microtubule severing	1	6.38529e-05
GO:0051026	chiasma assembly	1	6.38529e-05
GO:0051056	regulation of small GTPase mediated signal transduction	1	6.38529e-05
GO:0051188	cofactor biosynthetic process	1	6.38529e-05
GO:0051225	spindle assembly	1	6.38529e-05
GO:0051259	protein oligomerization	1	6.38529e-05
GO:0051276	chromosome organization	1	6.38529e-05
GO:0051289	protein homotetramerization	1	6.38529e-05
GO:0051292	nuclear pore complex assembly	1	6.38529e-05
GO:0051297	centrosome organization	1	6.38529e-05
GO:0051302	regulation of cell division	1	6.38529e-05
GO:0051457	maintenance of protein location in nucleus	1	6.38529e-05
GO:0051596	methylglyoxal catabolic process	1	6.38529e-05
GO:0051607	defense response to virus	1	6.38529e-05
GO:0051693	actin filament capping	1	6.38529e-05
GO:0051776	detection of redox state	1	6.38529e-05
GO:0052559	induction by symbiont of host immune response	1	6.38529e-05
GO:0055007	cardiac muscle cell differentiation	1	6.38529e-05
GO:0055062	phosphate ion homeostasis	1	6.38529e-05
GO:0055069	zinc ion homeostasis	1	6.38529e-05
GO:0060055	angiogenesis involved in wound healing	1	6.38529e-05
GO:0060441	epithelial tube branching involved in lung morphogenesis	1	6.38529e-05
GO:0060548	negative regulation of cell death	1	6.38529e-05
GO:0060628	regulation of ER to Golgi vesicle-mediated transport	1	6.38529e-05
GO:0061077	chaperone-mediated protein folding	1	6.38529e-05
GO:0061299	retina vasculature morphogenesis in camera-type eye	1	6.38529e-05
GO:0070143	mitochondrial alanyl-tRNA aminoacylation	1	6.38529e-05
GO:0070178	D-serine metabolic process	1	6.38529e-05
GO:0070208	protein heterotrimerization	1	6.38529e-05
GO:0070314	G1 to G0 transition	1	6.38529e-05
GO:0070371	ERK1 and ERK2 cascade	1	6.38529e-05
GO:0070409	carbamoyl phosphate biosynthetic process	1	6.38529e-05
GO:0070417	cellular response to cold	1	6.38529e-05
GO:0070476	rRNA (guanine-N7)-methylation	1	6.38529e-05
GO:0070988	demethylation	1	6.38529e-05
GO:0071277	cellular response to calcium ion	1	6.38529e-05
GO:0071363	cellular response to growth factor stimulus	1	6.38529e-05
GO:0071369	cellular response to ethylene stimulus	1	6.38529e-05
GO:0071421	manganese ion transmembrane transport	1	6.38529e-05
GO:0071492	cellular response to UV-A	1	6.38529e-05
GO:0071542	dopaminergic neuron differentiation	1	6.38529e-05
GO:0071586	CAAX-box protein processing	1	6.38529e-05
GO:0071711	basement membrane organization	1	6.38529e-05
GO:0072382	minus-end-directed vesicle transport along microtubule	1	6.38529e-05
GO:0072462	signal transduction involved in meiotic recombination checkpoint	1	6.38529e-05
GO:0072489	methylammonium transmembrane transport	1	6.38529e-05
GO:0080005	photosystem stoichiometry adjustment	1	6.38529e-05
GO:0080040	positive regulation of cellular response to phosphate starvation	1	6.38529e-05
GO:0080056	petal vascular tissue pattern formation	1	6.38529e-05
GO:0080145	cysteine homeostasis	1	6.38529e-05
GO:0080158	chloroplast ribulose bisphosphate carboxylase complex biogenesis	1	6.38529e-05
GO:0090042	tubulin deacetylation	1	6.38529e-05
GO:0090261	positive regulation of inclusion body assembly	1	6.38529e-05
GO:0097056	selenocysteinyl-tRNA(Sec) biosynthetic process	1	6.38529e-05
GO:0097067	cellular response to thyroid hormone stimulus	1	6.38529e-05
GO:2000023	regulation of lateral root development	1	6.38529e-05
GO:2000058	regulation of protein ubiquitination involved in ubiquitin-dependent protein catabolic process	1	6.38529e-05
GO:2000067	regulation of root morphogenesis	1	6.38529e-05
GO:2000155	positive regulation of flagellar cell motility	1	6.38529e-05
GO:2000377	regulation of reactive oxygen species metabolic process	1	6.38529e-05
GO:2000728	regulation of mRNA export from nucleus in response to heat stress	1	6.38529e-05

## Sheet: Ankistrodesmus_sp_CC
Gene Ontology ID	Cellular Component	Transcripts Number	Transcripts Ratio
GO:0016021	integral to membrane	1466	0.123557
GO:0005829	cytosol	1202	0.101306
GO:0005737	cytoplasm	767	0.0646439
GO:0016020	membrane	582	0.0490518
GO:0005634	nucleus	535	0.0450906
GO:0005739	mitochondrion	435	0.0366625
GO:0005730	nucleolus	404	0.0340497
GO:0009941	chloroplast envelope	402	0.0338812
GO:0009507	chloroplast	400	0.0337126
GO:0005840	ribosome	381	0.0321113
GO:0005886	plasma membrane	331	0.0278972
GO:0009506	plasmodesma	291	0.0245259
GO:0009570	chloroplast stroma	224	0.0188791
GO:0005618	cell wall	190	0.0160135
GO:0005622	intracellular	151	0.0127265
GO:0009536	plastid	143	0.0120523
GO:0005773	vacuole	137	0.0115466
GO:0005774	vacuolar membrane	137	0.0115466
GO:0005576	extracellular region	132	0.0111252
GO:0016023	cytoplasmic membrane-bounded vesicle	100	0.00842815
GO:0005743	mitochondrial inner membrane	87	0.00733249
GO:0005794	Golgi apparatus	87	0.00733249
GO:0000786	nucleosome	80	0.00674252
GO:0005783	endoplasmic reticulum	77	0.00648968
GO:0005777	peroxisome	74	0.00623683
GO:0019013	viral nucleocapsid	60	0.00505689
GO:0005768	endosome	59	0.00497261
GO:0005759	mitochondrial matrix	57	0.00480405
GO:0009535	chloroplast thylakoid membrane	56	0.00471976
GO:0030286	dynein complex	54	0.0045512
GO:0022626	cytosolic ribosome	53	0.00446692
GO:0000139	Golgi membrane	46	0.00387695
GO:0005581	collagen	43	0.0036241
GO:0005747	mitochondrial respiratory chain complex I	43	0.0036241
GO:0005874	microtubule	42	0.00353982
GO:0000502	proteasome complex	41	0.00345554
GO:0005856	cytoskeleton	41	0.00345554
GO:0033009	nucleomorph	40	0.00337126
GO:0015935	small ribosomal subunit	38	0.0032027
GO:0009505	plant-type cell wall	37	0.00311842
GO:0016459	myosin complex	37	0.00311842
GO:0022625	cytosolic large ribosomal subunit	36	0.00303413
GO:0010287	plastoglobule	35	0.00294985
GO:0009986	cell surface	34	0.00286557
GO:0005681	spliceosomal complex	32	0.00269701
GO:0005789	endoplasmic reticulum membrane	32	0.00269701
GO:0009534	chloroplast thylakoid	32	0.00269701
GO:0009654	oxygen evolving complex	32	0.00269701
GO:0048046	apoplast	30	0.00252845
GO:0005802	trans-Golgi network	29	0.00244416
GO:0030126	COPI vesicle coat	28	0.00235988
GO:0070062	extracellular vesicular exosome	28	0.00235988
GO:0005643	nuclear pore	27	0.0022756
GO:0005952	cAMP-dependent protein kinase complex	27	0.0022756
GO:0009705	plant-type vacuole membrane	27	0.0022756
GO:0022627	cytosolic small ribosomal subunit	27	0.0022756
GO:0000151	ubiquitin ligase complex	25	0.00210704
GO:0030479	actin cortical patch	25	0.00210704
GO:0005615	extracellular space	24	0.00202276
GO:0015934	large ribosomal subunit	24	0.00202276
GO:0080008	CUL4 RING ubiquitin ligase complex	24	0.00202276
GO:0000325	plant-type vacuole	23	0.00193847
GO:0031977	thylakoid lumen	23	0.00193847
GO:0005945	6-phosphofructokinase complex	21	0.00176991
GO:0030127	COPII vesicle coat	21	0.00176991
GO:0045261	proton-transporting ATP synthase complex, catalytic core F(1)	20	0.00168563
GO:0055028	cortical microtubule	20	0.00168563
GO:0005750	mitochondrial respiratory chain complex III	19	0.00160135
GO:0005858	axonemal dynein complex	19	0.00160135
GO:0009706	chloroplast inner membrane	19	0.00160135
GO:0005654	nucleoplasm	18	0.00151707
GO:0005694	chromosome	18	0.00151707
GO:0005871	kinesin complex	18	0.00151707
GO:0005887	integral to plasma membrane	18	0.00151707
GO:0009317	acetyl-CoA carboxylase complex	17	0.00143279
GO:0009331	glycerol-3-phosphate dehydrogenase complex	17	0.00143279
GO:0030076	light-harvesting complex	17	0.00143279
GO:0032040	small-subunit processome	17	0.00143279
GO:0000159	protein phosphatase type 2A complex	16	0.0013485
GO:0005665	DNA-directed RNA polymerase II, core complex	16	0.0013485
GO:0005764	lysosome	16	0.0013485
GO:0005788	endoplasmic reticulum lumen	16	0.0013485
GO:0030131	clathrin adaptor complex	16	0.0013485
GO:0030904	retromer complex	16	0.0013485
GO:0005885	Arp2/3 protein complex	15	0.00126422
GO:0019031	viral envelope	15	0.00126422
GO:0005832	chaperonin-containing T-complex	14	0.00117994
GO:0009501	amyloplast	14	0.00117994
GO:0009523	photosystem II	14	0.00117994
GO:0016592	mediator complex	14	0.00117994
GO:0033180	proton-transporting V-type ATPase, V1 domain	14	0.00117994
GO:0070469	respiratory chain	14	0.00117994
GO:0005771	multivesicular body	13	0.00109566
GO:0016607	nuclear speck	13	0.00109566
GO:0005578	proteinaceous extracellular matrix	12	0.00101138
GO:0005852	eukaryotic translation initiation factor 3 complex	12	0.00101138
GO:0009360	DNA polymerase III complex	12	0.00101138
GO:0009522	photosystem I	12	0.00101138
GO:0005853	eukaryotic translation elongation factor 1 complex	11	0.000927097
GO:0009539	photosystem II reaction center	11	0.000927097
GO:0016507	fatty acid beta-oxidation multienzyme complex	11	0.000927097
GO:0030117	membrane coat	11	0.000927097
GO:0030176	integral to endoplasmic reticulum membrane	11	0.000927097
GO:0043234	protein complex	11	0.000927097
GO:0005741	mitochondrial outer membrane	10	0.000842815
GO:0005758	mitochondrial intermembrane space	10	0.000842815
GO:0005786	signal recognition particle, endoplasmic reticulum targeting	10	0.000842815
GO:0016272	prefoldin complex	10	0.000842815
GO:0033178	proton-transporting two-sector ATPase complex, catalytic domain	10	0.000842815
GO:0000221	vacuolar proton-transporting V-type ATPase, V1 domain	9	0.000758534
GO:0009295	nucleoid	9	0.000758534
GO:0009376	HslUV protease complex	9	0.000758534
GO:0015629	actin cytoskeleton	9	0.000758534
GO:0042651	thylakoid membrane	9	0.000758534
GO:0048500	signal recognition particle	9	0.000758534
GO:0000275	mitochondrial proton-transporting ATP synthase complex, catalytic core F(1)	8	0.000674252
GO:0005727	extrachromosomal circular DNA	8	0.000674252
GO:0005778	peroxisomal membrane	8	0.000674252
GO:0005839	proteasome core complex	8	0.000674252
GO:0010368	chloroplast isoamylase complex	8	0.000674252
GO:0016363	nuclear matrix	8	0.000674252
GO:0033106	cis-Golgi network membrane	8	0.000674252
GO:0034464	BBSome	8	0.000674252
GO:0072562	blood microparticle	8	0.000674252
GO:0000145	exocyst	7	0.000589971
GO:0000439	core TFIIH complex	7	0.000589971
GO:0000796	condensin complex	7	0.000589971
GO:0005635	nuclear envelope	7	0.000589971
GO:0005685	U1 snRNP	7	0.000589971
GO:0005813	centrosome	7	0.000589971
GO:0005964	phosphorylase kinase complex	7	0.000589971
GO:0019773	proteasome core complex, alpha-subunit complex	7	0.000589971
GO:0020011	apicoplast	7	0.000589971
GO:0031314	extrinsic to mitochondrial inner membrane	7	0.000589971
GO:0045254	pyruvate dehydrogenase complex	7	0.000589971
GO:0071013	catalytic step 2 spliceosome	7	0.000589971
GO:0000932	cytoplasmic mRNA processing body	6	0.000505689
GO:0005669	transcription factor TFIID complex	6	0.000505689
GO:0005765	lysosomal membrane	6	0.000505689
GO:0005779	integral to peroxisomal membrane	6	0.000505689
GO:0005851	eukaryotic translation initiation factor 2B complex	6	0.000505689
GO:0005868	cytoplasmic dynein complex	6	0.000505689
GO:0005875	microtubule associated complex	6	0.000505689
GO:0009316	3-isopropylmalate dehydratase complex	6	0.000505689
GO:0009330	DNA topoisomerase complex (ATP-hydrolyzing)	6	0.000505689
GO:0009508	plastid chromosome	6	0.000505689
GO:0030054	cell junction	6	0.000505689
GO:0030445	yeast-form cell wall	6	0.000505689
GO:0031307	integral to mitochondrial outer membrane	6	0.000505689
GO:0031514	motile cilium	6	0.000505689
GO:0031966	mitochondrial membrane	6	0.000505689
GO:0031969	chloroplast membrane	6	0.000505689
GO:0032301	MutSalpha complex	6	0.000505689
GO:0042025	host cell nucleus	6	0.000505689
GO:0090406	pollen tube	6	0.000505689
GO:0000327	lytic vacuole within protein storage vacuole	5	0.000421408
GO:0000790	nuclear chromatin	5	0.000421408
GO:0001669	acrosomal vesicle	5	0.000421408
GO:0005604	basement membrane	5	0.000421408
GO:0005719	nuclear euchromatin	5	0.000421408
GO:0005740	mitochondrial envelope	5	0.000421408
GO:0005744	mitochondrial inner membrane presequence translocase complex	5	0.000421408
GO:0005776	autophagic vacuole	5	0.000421408
GO:0005811	lipid particle	5	0.000421408
GO:0005882	intermediate filament	5	0.000421408
GO:0005929	cilium	5	0.000421408
GO:0009277	fungal-type cell wall	5	0.000421408
GO:0009524	phragmoplast	5	0.000421408
GO:0009526	plastid envelope	5	0.000421408
GO:0009543	chloroplast thylakoid lumen	5	0.000421408
GO:0009579	thylakoid	5	0.000421408
GO:0009782	photosystem I antenna complex	5	0.000421408
GO:0012511	monolayer-surrounded lipid storage body	5	0.000421408
GO:0017059	serine C-palmitoyltransferase complex	5	0.000421408
GO:0019005	SCF ubiquitin ligase complex	5	0.000421408
GO:0019867	outer membrane	5	0.000421408
GO:0030118	clathrin coat	5	0.000421408
GO:0030125	clathrin vesicle coat	5	0.000421408
GO:0030670	phagocytic vesicle membrane	5	0.000421408
GO:0031361	integral to thylakoid membrane	5	0.000421408
GO:0031429	box H/ACA snoRNP complex	5	0.000421408
GO:0032389	MutLalpha complex	5	0.000421408
GO:0042597	periplasmic space	5	0.000421408
GO:0042644	chloroplast nucleoid	5	0.000421408
GO:0043005	neuron projection	5	0.000421408
GO:0043190	ATP-binding cassette (ABC) transporter complex	5	0.000421408
GO:0043231	intracellular membrane-bounded organelle	5	0.000421408
GO:0045252	oxoglutarate dehydrogenase complex	5	0.000421408
GO:0000418	DNA-directed RNA polymerase IV complex	4	0.000337126
GO:0000785	chromatin	4	0.000337126
GO:0005667	transcription factor complex	4	0.000337126
GO:0005680	anaphase-promoting complex	4	0.000337126
GO:0005793	endoplasmic reticulum-Golgi intermediate compartment	4	0.000337126
GO:0005815	microtubule organizing center	4	0.000337126
GO:0005834	heterotrimeric G-protein complex	4	0.000337126
GO:0005951	carbamoyl-phosphate synthase complex	4	0.000337126
GO:0005960	glycine cleavage complex	4	0.000337126
GO:0005971	ribonucleoside-diphosphate reductase complex	4	0.000337126
GO:0008250	oligosaccharyltransferase complex	4	0.000337126
GO:0008305	integrin complex	4	0.000337126
GO:0015630	microtubule cytoskeleton	4	0.000337126
GO:0017119	Golgi transport complex	4	0.000337126
GO:0030027	lamellipodium	4	0.000337126
GO:0030288	outer membrane-bounded periplasmic space	4	0.000337126
GO:0030686	90S preribosome	4	0.000337126
GO:0031012	extracellular matrix	4	0.000337126
GO:0031261	DNA replication preinitiation complex	4	0.000337126
GO:0031362	anchored to external side of plasma membrane	4	0.000337126
GO:0031461	cullin-RING ubiquitin ligase complex	4	0.000337126
GO:0033179	proton-transporting V-type ATPase, V0 domain	4	0.000337126
GO:0034362	low-density lipoprotein particle	4	0.000337126
GO:0035619	root hair tip	4	0.000337126
GO:0043083	synaptic cleft	4	0.000337126
GO:0045121	membrane raft	4	0.000337126
GO:0045239	tricarboxylic acid cycle enzyme complex	4	0.000337126
GO:0046540	U4/U6 x U5 tri-snRNP complex	4	0.000337126
GO:0072686	mitotic spindle	4	0.000337126
GO:0000152	nuclear ubiquitin ligase complex	3	0.000252845
GO:0000220	vacuolar proton-transporting V-type ATPase, V0 domain	3	0.000252845
GO:0000329	fungal-type vacuole membrane	3	0.000252845
GO:0000808	origin recognition complex	3	0.000252845
GO:0005751	mitochondrial respiratory chain complex IV	3	0.000252845
GO:0005756	mitochondrial proton-transporting ATP synthase, central stalk	3	0.000252845
GO:0005775	vacuolar lumen	3	0.000252845
GO:0005782	peroxisomal matrix	3	0.000252845
GO:0005787	signal peptidase complex	3	0.000252845
GO:0005795	Golgi stack	3	0.000252845
GO:0005819	spindle	3	0.000252845
GO:0005846	nuclear cap binding complex	3	0.000252845
GO:0005890	sodium:potassium-exchanging ATPase complex	3	0.000252845
GO:0005942	phosphatidylinositol 3-kinase complex	3	0.000252845
GO:0005956	protein kinase CK2 complex	3	0.000252845
GO:0008076	voltage-gated potassium channel complex	3	0.000252845
GO:0009513	etioplast	3	0.000252845
GO:0009571	proplastid stroma	3	0.000252845
GO:0009897	external side of plasma membrane	3	0.000252845
GO:0017053	transcriptional repressor complex	3	0.000252845
GO:0019028	viral capsid	3	0.000252845
GO:0019866	organelle inner membrane	3	0.000252845
GO:0030123	AP-3 adaptor complex	3	0.000252845
GO:0030132	clathrin coat of coated pit	3	0.000252845
GO:0030424	axon	3	0.000252845
GO:0030428	cell septum	3	0.000252845
GO:0030915	Smc5-Smc6 complex	3	0.000252845
GO:0031305	integral to mitochondrial inner membrane	3	0.000252845
GO:0031359	integral to chloroplast outer membrane	3	0.000252845
GO:0031521	spitzenkorper	3	0.000252845
GO:0032420	stereocilium	3	0.000252845
GO:0032421	stereocilium bundle	3	0.000252845
GO:0032585	multivesicular body membrane	3	0.000252845
GO:0032588	trans-Golgi network membrane	3	0.000252845
GO:0033588	Elongator holoenzyme complex	3	0.000252845
GO:0035145	exon-exon junction complex	3	0.000252845
GO:0042765	GPI-anchor transamidase complex	3	0.000252845
GO:0045244	succinate-CoA ligase complex (GDP-forming)	3	0.000252845
GO:0045281	succinate dehydrogenase complex	3	0.000252845
GO:0046658	anchored to plasma membrane	3	0.000252845
GO:0071203	WASH complex	3	0.000252845
GO:0072546	ER membrane protein complex	3	0.000252845
GO:0000015	phosphopyruvate hydratase complex	2	0.000168563
GO:0000124	SAGA complex	2	0.000168563
GO:0000262	mitochondrial chromosome	2	0.000168563
GO:0000407	pre-autophagosomal structure	2	0.000168563
GO:0000419	DNA-directed RNA polymerase V complex	2	0.000168563
GO:0000421	autophagic vacuole membrane	2	0.000168563
GO:0000793	condensed chromosome	2	0.000168563
GO:0000815	ESCRT III complex	2	0.000168563
GO:0005588	collagen type V	2	0.000168563
GO:0005638	lamin filament	2	0.000168563
GO:0005641	nuclear envelope lumen	2	0.000168563
GO:0005666	DNA-directed RNA polymerase III complex	2	0.000168563
GO:0005674	transcription factor TFIIF complex	2	0.000168563
GO:0005675	holo TFIIH complex	2	0.000168563
GO:0005677	chromatin silencing complex	2	0.000168563
GO:0005732	small nucleolar ribonucleoprotein complex	2	0.000168563
GO:0005749	mitochondrial respiratory chain complex II	2	0.000168563
GO:0005770	late endosome	2	0.000168563
GO:0005850	eukaryotic translation initiation factor 2 complex	2	0.000168563
GO:0005879	axonemal microtubule	2	0.000168563
GO:0008180	signalosome	2	0.000168563
GO:0008278	cohesin complex	2	0.000168563
GO:0008287	protein serine/threonine phosphatase complex	2	0.000168563
GO:0008540	proteasome regulatory particle, base subcomplex	2	0.000168563
GO:0009288	bacterial-type flagellum	2	0.000168563
GO:0009349	riboflavin synthase complex	2	0.000168563
GO:0009353	mitochondrial oxoglutarate dehydrogenase complex	2	0.000168563
GO:0009504	cell plate	2	0.000168563
GO:0009512	cytochrome b6f complex	2	0.000168563
GO:0009533	chloroplast stromal thylakoid	2	0.000168563
GO:0009707	chloroplast outer membrane	2	0.000168563
GO:0010009	external side of endosome membrane	2	0.000168563
GO:0012506	vesicle membrane	2	0.000168563
GO:0016222	procollagen-proline 4-dioxygenase complex	2	0.000168563
GO:0016323	basolateral plasma membrane	2	0.000168563
GO:0016324	apical plasma membrane	2	0.000168563
GO:0016442	RNA-induced silencing complex	2	0.000168563
GO:0016529	sarcoplasmic reticulum	2	0.000168563
GO:0016589	NURF complex	2	0.000168563
GO:0016591	DNA-directed RNA polymerase II, holoenzyme	2	0.000168563
GO:0016605	PML body	2	0.000168563
GO:0017177	glucosidase II complex	2	0.000168563
GO:0019008	molybdopterin synthase complex	2	0.000168563
GO:0019012	virion	2	0.000168563
GO:0020015	glycosome	2	0.000168563
GO:0030120	vesicle coat	2	0.000168563
GO:0030175	filopodium	2	0.000168563
GO:0030446	hyphal cell wall	2	0.000168563
GO:0030529	ribonucleoprotein complex	2	0.000168563
GO:0030532	small nuclear ribonucleoprotein complex	2	0.000168563
GO:0030663	COPI coated vesicle membrane	2	0.000168563
GO:0030687	preribosome, large subunit precursor	2	0.000168563
GO:0030688	preribosome, small subunit precursor	2	0.000168563
GO:0030931	heterotetrameric ADPG pyrophosphorylase complex	2	0.000168563
GO:0031226	intrinsic to plasma membrane	2	0.000168563
GO:0031410	cytoplasmic vesicle	2	0.000168563
GO:0031466	Cul5-RING ubiquitin ligase complex	2	0.000168563
GO:0031523	Myb complex	2	0.000168563
GO:0031931	TORC1 complex	2	0.000168563
GO:0031965	nuclear membrane	2	0.000168563
GO:0035101	FACT complex	2	0.000168563
GO:0035339	SPOTS complex	2	0.000168563
GO:0035869	ciliary transition zone	2	0.000168563
GO:0042566	hydrogenosome	2	0.000168563
GO:0042652	mitochondrial respiratory chain complex I, peripheral segment	2	0.000168563
GO:0043220	Schmidt-Lanterman incisure	2	0.000168563
GO:0043564	Ku70:Ku80 complex	2	0.000168563
GO:0045095	keratin filament	2	0.000168563
GO:0045282	plasma membrane succinate dehydrogenase complex	2	0.000168563
GO:0045298	tubulin complex	2	0.000168563
GO:0045335	phagocytic vesicle	2	0.000168563
GO:0048188	Set1C/COMPASS complex	2	0.000168563
GO:0070545	PeBoW complex	2	0.000168563
GO:0071438	invadopodium membrane	2	0.000168563
GO:0071546	pi-body	2	0.000168563
GO:0072669	tRNA-splicing ligase complex	2	0.000168563
GO:0090404	pollen tube tip	2	0.000168563
GO:0097060	synaptic membrane	2	0.000168563
GO:0000118	histone deacetylase complex	1	8.42815e-05
GO:0000123	histone acetyltransferase complex	1	8.42815e-05
GO:0000164	protein phosphatase type 1 complex	1	8.42815e-05
GO:0000176	nuclear exosome (RNase complex)	1	8.42815e-05
GO:0000228	nuclear chromosome	1	8.42815e-05
GO:0000235	astral microtubule	1	8.42815e-05
GO:0000315	organellar large ribosomal subunit	1	8.42815e-05
GO:0000324	fungal-type vacuole	1	8.42815e-05
GO:0000794	condensed nuclear chromosome	1	8.42815e-05
GO:0000795	synaptonemal complex	1	8.42815e-05
GO:0000800	lateral element	1	8.42815e-05
GO:0001400	mating projection base	1	8.42815e-05
GO:0001725	stress fiber	1	8.42815e-05
GO:0001772	immunological synapse	1	8.42815e-05
GO:0005587	collagen type IV	1	8.42815e-05
GO:0005623	cell	1	8.42815e-05
GO:0005637	nuclear inner membrane	1	8.42815e-05
GO:0005655	nucleolar ribonuclease P complex	1	8.42815e-05
GO:0005657	replication fork	1	8.42815e-05
GO:0005663	DNA replication factor C complex	1	8.42815e-05
GO:0005672	transcription factor TFIIA complex	1	8.42815e-05
GO:0005686	U2 snRNP	1	8.42815e-05
GO:0005742	mitochondrial outer membrane translocase complex	1	8.42815e-05
GO:0005753	mitochondrial proton-transporting ATP synthase complex	1	8.42815e-05
GO:0005761	mitochondrial ribosome	1	8.42815e-05
GO:0005769	early endosome	1	8.42815e-05
GO:0005785	signal recognition particle receptor complex	1	8.42815e-05
GO:0005796	Golgi lumen	1	8.42815e-05
GO:0005884	actin filament	1	8.42815e-05
GO:0005891	voltage-gated calcium channel complex	1	8.42815e-05
GO:0005923	tight junction	1	8.42815e-05
GO:0005925	focal adhesion	1	8.42815e-05
GO:0005930	axoneme	1	8.42815e-05
GO:0005935	cellular bud neck	1	8.42815e-05
GO:0005938	cell cortex	1	8.42815e-05
GO:0005940	septin ring	1	8.42815e-05
GO:0005965	protein farnesyltransferase complex	1	8.42815e-05
GO:0008023	transcription elongation factor complex	1	8.42815e-05
GO:0008541	proteasome regulatory particle, lid subcomplex	1	8.42815e-05
GO:0009279	cell outer membrane	1	8.42815e-05
GO:0009338	exodeoxyribonuclease V complex	1	8.42815e-05
GO:0009341	beta-galactosidase complex	1	8.42815e-05
GO:0009532	plastid stroma	1	8.42815e-05
GO:0009538	photosystem I reaction center	1	8.42815e-05
GO:0010170	glucose-1-phosphate adenylyltransferase complex	1	8.42815e-05
GO:0010369	chromocenter	1	8.42815e-05
GO:0012507	ER to Golgi transport vesicle membrane	1	8.42815e-05
GO:0014731	spectrin-associated cytoskeleton	1	8.42815e-05
GO:0015030	Cajal body	1	8.42815e-05
GO:0016010	dystrophin-associated glycoprotein complex	1	8.42815e-05
GO:0016035	zeta DNA polymerase complex	1	8.42815e-05
GO:0016281	eukaryotic translation initiation factor 4F complex	1	8.42815e-05
GO:0016282	eukaryotic 43S preinitiation complex	1	8.42815e-05
GO:0016471	vacuolar proton-transporting V-type ATPase complex	1	8.42815e-05
GO:0016593	Cdc73/Paf1 complex	1	8.42815e-05
GO:0016604	nuclear body	1	8.42815e-05
GO:0017101	aminoacyl-tRNA synthetase multienzyme complex	1	8.42815e-05
GO:0019897	extrinsic to plasma membrane	1	8.42815e-05
GO:0022623	proteasome-activating nucleotidase complex	1	8.42815e-05
GO:0030014	CCR4-NOT complex	1	8.42815e-05
GO:0030121	AP-1 adaptor complex	1	8.42815e-05
GO:0030130	clathrin coat of trans-Golgi network vesicle	1	8.42815e-05
GO:0030141	secretory granule	1	8.42815e-05
GO:0030173	integral to Golgi membrane	1	8.42815e-05
GO:0030289	protein phosphatase 4 complex	1	8.42815e-05
GO:0030425	dendrite	1	8.42815e-05
GO:0030426	growth cone	1	8.42815e-05
GO:0030427	site of polarized growth	1	8.42815e-05
GO:0030430	host cell cytoplasm	1	8.42815e-05
GO:0030659	cytoplasmic vesicle membrane	1	8.42815e-05
GO:0030870	Mre11 complex	1	8.42815e-05
GO:0030896	checkpoint clamp complex	1	8.42815e-05
GO:0031201	SNARE complex	1	8.42815e-05
GO:0031227	intrinsic to endoplasmic reticulum membrane	1	8.42815e-05
GO:0031304	intrinsic to mitochondrial inner membrane	1	8.42815e-05
GO:0031415	NatA complex	1	8.42815e-05
GO:0031515	tRNA (m1A) methyltransferase complex	1	8.42815e-05
GO:0031526	brush border membrane	1	8.42815e-05
GO:0031527	filopodium membrane	1	8.42815e-05
GO:0031588	AMP-activated protein kinase complex	1	8.42815e-05
GO:0031902	late endosome membrane	1	8.42815e-05
GO:0032153	cell division site	1	8.42815e-05
GO:0032160	septin filament array	1	8.42815e-05
GO:0032580	Golgi cisterna membrane	1	8.42815e-05
GO:0032587	ruffle membrane	1	8.42815e-05
GO:0032777	Piccolo NuA4 histone acetyltransferase complex	1	8.42815e-05
GO:0033017	sarcoplasmic reticulum membrane	1	8.42815e-05
GO:0033185	dolichol-phosphate-mannose synthase complex	1	8.42815e-05
GO:0034099	luminal surveillance complex	1	8.42815e-05
GO:0035061	interchromatin granule	1	8.42815e-05
GO:0035253	ciliary rootlet	1	8.42815e-05
GO:0035267	NuA4 histone acetyltransferase complex	1	8.42815e-05
GO:0035452	extrinsic to plastid membrane	1	8.42815e-05
GO:0042406	extrinsic to endoplasmic reticulum membrane	1	8.42815e-05
GO:0042555	MCM complex	1	8.42815e-05
GO:0042581	specific granule	1	8.42815e-05
GO:0042645	mitochondrial nucleoid	1	8.42815e-05
GO:0043159	acrosomal matrix	1	8.42815e-05
GO:0043235	receptor complex	1	8.42815e-05
GO:0043529	GET complex	1	8.42815e-05
GO:0043625	delta DNA polymerase complex	1	8.42815e-05
GO:0043661	peribacteroid membrane	1	8.42815e-05
GO:0044292	dendrite terminus	1	8.42815e-05
GO:0044299	C-fiber	1	8.42815e-05
GO:0048471	perinuclear region of cytoplasm	1	8.42815e-05
GO:0055037	recycling endosome	1	8.42815e-05
GO:0055038	recycling endosome membrane	1	8.42815e-05
GO:0070864	sperm individualization complex	1	8.42815e-05
GO:0070985	TFIIK complex	1	8.42815e-05
GO:0071004	U2-type prespliceosome	1	8.42815e-05
GO:0071008	U2-type post-mRNA release spliceosomal complex	1	8.42815e-05
GO:0071944	cell periphery	1	8.42815e-05
GO:0097014	microtubule-based flagellar cytoplasm	1	8.42815e-05

## Sheet: Ankistrodesmus_sp_MF
Gene Ontology ID	Molecular Function	Transcripts Number	Transcripts Ratio
GO:0046872	metal ion binding	801	0.0517642
GO:0003735	structural constituent of ribosome	690	0.0445909
GO:0005524	ATP binding	682	0.0440739
GO:0008270	zinc ion binding	598	0.0386455
GO:0003676	nucleic acid binding	442	0.028564
GO:0003723	RNA binding	306	0.0197751
GO:0005509	calcium ion binding	289	0.0186765
GO:0004674	protein serine/threonine kinase activity	278	0.0179656
GO:0003677	DNA binding	269	0.017384
GO:0016787	hydrolase activity	239	0.0154453
GO:0016491	oxidoreductase activity	225	0.0145405
GO:0005507	copper ion binding	218	0.0140881
GO:0005525	GTP binding	206	0.0133127
GO:0003743	translation initiation factor activity	199	0.0128603
GO:0003779	actin binding	169	0.0109215
GO:0004252	serine-type endopeptidase activity	168	0.0108569
GO:0050660	flavin adenine dinucleotide binding	159	0.0102753
GO:0016740	transferase activity	153	0.00988755
GO:0003746	translation elongation factor activity	122	0.00788419
GO:0017111	nucleoside-triphosphatase activity	108	0.00697945
GO:0030170	pyridoxal phosphate binding	107	0.00691482
GO:0008234	cysteine-type peptidase activity	105	0.00678558
GO:0003824	catalytic activity	104	0.00672095
GO:0008233	peptidase activity	103	0.00665633
GO:0004871	signal transducer activity	95	0.00613933
GO:0051287	NAD binding	92	0.00594546
GO:0020037	heme binding	86	0.00555771
GO:0016301	kinase activity	85	0.00549309
GO:0004672	protein kinase activity	83	0.00536384
GO:0004842	ubiquitin-protein ligase activity	83	0.00536384
GO:0008026	ATP-dependent helicase activity	83	0.00536384
GO:0008168	methyltransferase activity	81	0.00523459
GO:0042626	ATPase activity, coupled to transmembrane movement of substances	80	0.00516996
GO:0005515	protein binding	79	0.00510534
GO:0003899	DNA-directed RNA polymerase activity	77	0.00497609
GO:0005215	transporter activity	77	0.00497609
GO:0004713	protein tyrosine kinase activity	75	0.00484684
GO:0003777	microtubule motor activity	71	0.00458834
GO:0030246	carbohydrate binding	70	0.00452372
GO:0046961	proton-transporting ATPase activity, rotational mechanism	68	0.00439447
GO:0004553	hydrolase activity, hydrolyzing O-glycosyl compounds	66	0.00426522
GO:0005198	structural molecule activity	66	0.00426522
GO:0030554	adenyl nucleotide binding	66	0.00426522
GO:0004298	threonine-type endopeptidase activity	65	0.00420059
GO:0009055	electron carrier activity	59	0.00381285
GO:0008565	protein transporter activity	58	0.00374822
GO:0016874	ligase activity	58	0.00374822
GO:0042802	identical protein binding	58	0.00374822
GO:0003700	sequence-specific DNA binding transcription factor activity	55	0.00355435
GO:0004197	cysteine-type endopeptidase activity	54	0.00348972
GO:0005506	iron ion binding	54	0.00348972
GO:0008536	Ran GTPase binding	54	0.00348972
GO:0004386	helicase activity	50	0.00323123
GO:0019843	rRNA binding	50	0.00323123
GO:0030145	manganese ion binding	50	0.00323123
GO:0005388	calcium-transporting ATPase activity	49	0.0031666
GO:0016788	hydrolase activity, acting on ester bonds	46	0.00297273
GO:0003924	GTPase activity	45	0.0029081
GO:0000156	two-component response regulator activity	44	0.00284348
GO:0003755	peptidyl-prolyl cis-trans isomerase activity	43	0.00277885
GO:0004519	endonuclease activity	42	0.00271423
GO:0004550	nucleoside diphosphate kinase activity	42	0.00271423
GO:0008080	N-acetyltransferase activity	42	0.00271423
GO:0016747	transferase activity, transferring acyl groups other than amino-acyl groups	42	0.00271423
GO:0000166	nucleotide binding	41	0.00264961
GO:0004222	metalloendopeptidase activity	41	0.00264961
GO:0016853	isomerase activity	40	0.00258498
GO:0051082	unfolded protein binding	39	0.00252036
GO:0031072	heat shock protein binding	38	0.00245573
GO:0016881	acid-amino acid ligase activity	37	0.00239111
GO:0000287	magnesium ion binding	36	0.00232648
GO:0004721	phosphoprotein phosphatase activity	35	0.00226186
GO:0005044	scavenger receptor activity	35	0.00226186
GO:0016757	transferase activity, transferring glycosyl groups	34	0.00219723
GO:0004185	serine-type carboxypeptidase activity	33	0.00213261
GO:0004806	triglyceride lipase activity	33	0.00213261
GO:0015078	hydrogen ion transmembrane transporter activity	33	0.00213261
GO:0019829	cation-transporting ATPase activity	33	0.00213261
GO:0005516	calmodulin binding	32	0.00206799
GO:0016746	transferase activity, transferring acyl groups	32	0.00206799
GO:0009922	fatty acid elongase activity	31	0.00200336
GO:0051536	iron-sulfur cluster binding	31	0.00200336
GO:0008236	serine-type peptidase activity	30	0.00193874
GO:0016168	chlorophyll binding	30	0.00193874
GO:0016779	nucleotidyltransferase activity	30	0.00193874
GO:0016791	phosphatase activity	30	0.00193874
GO:0043169	cation binding	30	0.00193874
GO:0003887	DNA-directed DNA polymerase activity	29	0.00187411
GO:0016706	oxidoreductase activity, acting on paired donors, with incorporation or reduction of molecular oxygen, 2-oxoglutarate as one donor, and incorporation of one atom each of oxygen into both donors	29	0.00187411
GO:0019901	protein kinase binding	29	0.00187411
GO:0004743	pyruvate kinase activity	28	0.00180949
GO:0008237	metallopeptidase activity	28	0.00180949
GO:0003756	protein disulfide isomerase activity	27	0.00174486
GO:0008137	NADH dehydrogenase (ubiquinone) activity	27	0.00174486
GO:0008242	omega peptidase activity	27	0.00174486
GO:0051537	2 iron, 2 sulfur cluster binding	27	0.00174486
GO:0002161	aminoacyl-tRNA editing activity	26	0.00168024
GO:0003729	mRNA binding	26	0.00168024
GO:0003964	RNA-directed DNA polymerase activity	26	0.00168024
GO:0004725	protein tyrosine phosphatase activity	26	0.00168024
GO:0005201	extracellular matrix structural constituent	26	0.00168024
GO:0008061	chitin binding	25	0.00161561
GO:0015171	amino acid transmembrane transporter activity	25	0.00161561
GO:0003989	acetyl-CoA carboxylase activity	24	0.00155099
GO:0004683	calmodulin-dependent protein kinase activity	24	0.00155099
GO:0009011	starch synthase activity	24	0.00155099
GO:0022891	substrate-specific transmembrane transporter activity	24	0.00155099
GO:0043565	sequence-specific DNA binding	23	0.00148636
GO:0046933	hydrogen ion transporting ATP synthase activity, rotational mechanism	23	0.00148636
GO:0005484	SNAP receptor activity	22	0.00142174
GO:0008553	hydrogen-exporting ATPase activity, phosphorylative mechanism	22	0.00142174
GO:0022857	transmembrane transporter activity	22	0.00142174
GO:0003872	6-phosphofructokinase activity	21	0.00135712
GO:0004129	cytochrome-c oxidase activity	21	0.00135712
GO:0004181	metallocarboxypeptidase activity	21	0.00135712
GO:0004364	glutathione transferase activity	21	0.00135712
GO:0005199	structural constituent of cell wall	21	0.00135712
GO:0005315	inorganic phosphate transmembrane transporter activity	21	0.00135712
GO:0016829	lyase activity	21	0.00135712
GO:0035091	phosphatidylinositol binding	21	0.00135712
GO:0004579	dolichyl-diphosphooligosaccharide-protein glycotransferase activity	20	0.00129249
GO:0004832	valine-tRNA ligase activity	20	0.00129249
GO:0005086	ARF guanyl-nucleotide exchange factor activity	20	0.00129249
GO:0008017	microtubule binding	20	0.00129249
GO:0008121	ubiquinol-cytochrome-c reductase activity	20	0.00129249
GO:0016705	oxidoreductase activity, acting on paired donors, with incorporation or reduction of molecular oxygen	20	0.00129249
GO:0046873	metal ion transmembrane transporter activity	20	0.00129249
GO:0003712	transcription cofactor activity	19	0.00122787
GO:0004177	aminopeptidase activity	19	0.00122787
GO:0004356	glutamate-ammonia ligase activity	19	0.00122787
GO:0004467	long-chain fatty acid-CoA ligase activity	19	0.00122787
GO:0004601	peroxidase activity	19	0.00122787
GO:0008519	ammonium transmembrane transporter activity	19	0.00122787
GO:0009982	pseudouridine synthase activity	19	0.00122787
GO:0016628	oxidoreductase activity, acting on the CH-CH group of donors, NAD or NADP as acceptor	19	0.00122787
GO:0043531	ADP binding	19	0.00122787
GO:0048037	cofactor binding	19	0.00122787
GO:0000155	two-component sensor activity	18	0.00116324
GO:0003684	damaged DNA binding	18	0.00116324
GO:0003958	NADPH-hemoprotein reductase activity	18	0.00116324
GO:0004134	4-alpha-glucanotransferase activity	18	0.00116324
GO:0004190	aspartic-type endopeptidase activity	18	0.00116324
GO:0004568	chitinase activity	18	0.00116324
GO:0015035	protein disulfide oxidoreductase activity	18	0.00116324
GO:0015095	magnesium ion transmembrane transporter activity	18	0.00116324
GO:0031625	ubiquitin protein ligase binding	18	0.00116324
GO:0050662	coenzyme binding	18	0.00116324
GO:0050897	cobalt ion binding	18	0.00116324
GO:0051087	chaperone binding	18	0.00116324
GO:0004497	monooxygenase activity	17	0.00109862
GO:0004739	pyruvate dehydrogenase (acetyl-transferring) activity	17	0.00109862
GO:0008289	lipid binding	17	0.00109862
GO:0016773	phosphotransferase activity, alcohol group as acceptor	17	0.00109862
GO:0004017	adenylate kinase activity	16	0.00103399
GO:0004843	ubiquitin-specific protease activity	16	0.00103399
GO:0008266	poly(U) RNA binding	16	0.00103399
GO:0009916	alternative oxidase activity	16	0.00103399
GO:0016849	phosphorus-oxygen lyase activity	16	0.00103399
GO:0030234	enzyme regulator activity	16	0.00103399
GO:0051213	dioxygenase activity	16	0.00103399
GO:0051539	4 iron, 4 sulfur cluster binding	16	0.00103399
GO:0004656	procollagen-proline 4-dioxygenase activity	15	0.000969368
GO:0004707	MAP kinase activity	15	0.000969368
GO:0005097	Rab GTPase activator activity	15	0.000969368
GO:0008047	enzyme activator activity	15	0.000969368
GO:0008312	7S RNA binding	15	0.000969368
GO:0008601	protein phosphatase type 2A regulator activity	15	0.000969368
GO:0008810	cellulase activity	15	0.000969368
GO:0008889	glycerophosphodiester phosphodiesterase activity	15	0.000969368
GO:0016884	carbon-nitrogen ligase activity, with glutamine as amido-N-donor	15	0.000969368
GO:0030060	L-malate dehydrogenase activity	15	0.000969368
GO:0048038	quinone binding	15	0.000969368
GO:0003917	DNA topoisomerase type I activity	14	0.000904743
GO:0004316	3-oxoacyl-[acyl-carrier-protein] reductase (NADPH) activity	14	0.000904743
GO:0016772	transferase activity, transferring phosphorus-containing groups	14	0.000904743
GO:0017070	U6 snRNA binding	14	0.000904743
GO:0018024	histone-lysine N-methyltransferase activity	14	0.000904743
GO:0030151	molybdenum ion binding	14	0.000904743
GO:0042393	histone binding	14	0.000904743
GO:0004488	methylenetetrahydrofolate dehydrogenase (NADP+) activity	13	0.000840119
GO:0004527	exonuclease activity	13	0.000840119
GO:0004591	oxoglutarate dehydrogenase (succinyl-transferring) activity	13	0.000840119
GO:0004822	isoleucine-tRNA ligase activity	13	0.000840119
GO:0008158	hedgehog receptor activity	13	0.000840119
GO:0008442	3-hydroxyisobutyrate dehydrogenase activity	13	0.000840119
GO:0016161	beta-amylase activity	13	0.000840119
GO:0016671	oxidoreductase activity, acting on a sulfur group of donors, disulfide as acceptor	13	0.000840119
GO:0016887	ATPase activity	13	0.000840119
GO:0050661	NADP binding	13	0.000840119
GO:0070401	NADP+ binding	13	0.000840119
GO:0003935	GTP cyclohydrolase II activity	12	0.000775494
GO:0004372	glycine hydroxymethyltransferase activity	12	0.000775494
GO:0004514	nicotinate-nucleotide diphosphorylase (carboxylating) activity	12	0.000775494
GO:0004576	oligosaccharyl transferase activity	12	0.000775494
GO:0004722	protein serine/threonine phosphatase activity	12	0.000775494
GO:0005216	ion channel activity	12	0.000775494
GO:0005471	ATP:ADP antiporter activity	12	0.000775494
GO:0005528	FK506 binding	12	0.000775494
GO:0008324	cation transmembrane transporter activity	12	0.000775494
GO:0043021	ribonucleoprotein complex binding	12	0.000775494
GO:0043023	ribosomal large subunit binding	12	0.000775494
GO:0043621	protein self-association	12	0.000775494
GO:0003713	transcription coactivator activity	11	0.00071087
GO:0003985	acetyl-CoA C-acetyltransferase activity	11	0.00071087
GO:0004003	ATP-dependent DNA helicase activity	11	0.00071087
GO:0004176	ATP-dependent peptidase activity	11	0.00071087
GO:0004563	beta-N-acetylhexosaminidase activity	11	0.00071087
GO:0004586	ornithine decarboxylase activity	11	0.00071087
GO:0004618	phosphoglycerate kinase activity	11	0.00071087
GO:0004828	serine-tRNA ligase activity	11	0.00071087
GO:0005249	voltage-gated potassium channel activity	11	0.00071087
GO:0008728	GTP diphosphokinase activity	11	0.00071087
GO:0016758	transferase activity, transferring hexosyl groups	11	0.00071087
GO:0030674	protein binding, bridging	11	0.00071087
GO:0030976	thiamine pyrophosphate binding	11	0.00071087
GO:0031418	L-ascorbic acid binding	11	0.00071087
GO:0033743	peptide-methionine (R)-S-oxide reductase activity	11	0.00071087
GO:0051920	peroxiredoxin activity	11	0.00071087
GO:2001070	starch binding	11	0.00071087
GO:0003825	alpha,alpha-trehalose-phosphate synthase (UDP-forming) activity	10	0.000646245
GO:0003980	UDP-glucose:glycoprotein glucosyltransferase activity	10	0.000646245
GO:0004144	diacylglycerol O-acyltransferase activity	10	0.000646245
GO:0004478	methionine adenosyltransferase activity	10	0.000646245
GO:0004534	5'-3' exoribonuclease activity	10	0.000646245
GO:0004602	glutathione peroxidase activity	10	0.000646245
GO:0004768	stearoyl-CoA 9-desaturase activity	10	0.000646245
GO:0004869	cysteine-type endopeptidase inhibitor activity	10	0.000646245
GO:0008484	sulfuric ester hydrolase activity	10	0.000646245
GO:0008641	small protein activating enzyme activity	10	0.000646245
GO:0015297	antiporter activity	10	0.000646245
GO:0016208	AMP binding	10	0.000646245
GO:0016597	amino acid binding	10	0.000646245
GO:0019706	protein-cysteine S-palmitoleyltransferase activity	10	0.000646245
GO:0019903	protein phosphatase binding	10	0.000646245
GO:0046969	NAD-dependent histone deacetylase activity (H3-K9 specific)	10	0.000646245
GO:0046982	protein heterodimerization activity	10	0.000646245
GO:0050307	sucrose-phosphate phosphatase activity	10	0.000646245
GO:0003951	NAD+ kinase activity	9	0.000581621
GO:0004001	adenosine kinase activity	9	0.000581621
GO:0004028	3-chloroallyl aldehyde dehydrogenase activity	9	0.000581621
GO:0004029	aldehyde dehydrogenase (NAD) activity	9	0.000581621
GO:0004088	carbamoyl-phosphate synthase (glutamine-hydrolyzing) activity	9	0.000581621
GO:0004149	dihydrolipoyllysine-residue succinyltransferase activity	9	0.000581621
GO:0004339	glucan 1,4-alpha-glucosidase activity	9	0.000581621
GO:0004352	glutamate dehydrogenase (NAD+) activity	9	0.000581621
GO:0004375	glycine dehydrogenase (decarboxylating) activity	9	0.000581621
GO:0004719	protein-L-isoaspartate (D-aspartate) O-methyltransferase activity	9	0.000581621
GO:0004856	xylulokinase activity	9	0.000581621
GO:0005093	Rab GDP-dissociation inhibitor activity	9	0.000581621
GO:0005179	hormone activity	9	0.000581621
GO:0005247	voltage-gated chloride channel activity	9	0.000581621
GO:0008097	5S rRNA binding	9	0.000581621
GO:0008184	glycogen phosphorylase activity	9	0.000581621
GO:0008460	dTDP-glucose 4,6-dehydratase activity	9	0.000581621
GO:0008806	carboxymethylenebutenolidase activity	9	0.000581621
GO:0015112	nitrate transmembrane transporter activity	9	0.000581621
GO:0015299	solute:hydrogen antiporter activity	9	0.000581621
GO:0050242	pyruvate, phosphate dikinase activity	9	0.000581621
GO:0080115	myosin XI tail binding	9	0.000581621
GO:0003838	sterol 24-C-methyltransferase activity	8	0.000516996
GO:0004018	N6-(1,2-dicarboxyethyl)AMP AMP-lyase (fumarate-forming) activity	8	0.000516996
GO:0004345	glucose-6-phosphate dehydrogenase activity	8	0.000516996
GO:0004347	glucose-6-phosphate isomerase activity	8	0.000516996
GO:0004360	glutamine-fructose-6-phosphate transaminase (isomerizing) activity	8	0.000516996
GO:0004427	inorganic diphosphatase activity	8	0.000516996
GO:0004489	methylenetetrahydrofolate reductase (NADPH) activity	8	0.000516996
GO:0004518	nuclease activity	8	0.000516996
GO:0004747	ribokinase activity	8	0.000516996
GO:0004781	sulfate adenylyltransferase (ATP) activity	8	0.000516996
GO:0004807	triose-phosphate isomerase activity	8	0.000516996
GO:0004866	endopeptidase inhibitor activity	8	0.000516996
GO:0004930	G-protein coupled receptor activity	8	0.000516996
GO:0008861	formate C-acetyltransferase activity	8	0.000516996
GO:0015293	symporter activity	8	0.000516996
GO:0016615	malate dehydrogenase activity	8	0.000516996
GO:0016620	oxidoreductase activity, acting on the aldehyde or oxo group of donors, NAD or NADP as acceptor	8	0.000516996
GO:0016717	oxidoreductase activity, acting on paired donors, with oxidation of a pair of donors resulting in the reduction of molecular oxygen to two molecules of water	8	0.000516996
GO:0016810	hydrolase activity, acting on carbon-nitrogen (but not peptide) bonds	8	0.000516996
GO:0016851	magnesium chelatase activity	8	0.000516996
GO:0017168	5-oxoprolinase (ATP-hydrolyzing) activity	8	0.000516996
GO:0030248	cellulose binding	8	0.000516996
GO:0046983	protein dimerization activity	8	0.000516996
GO:0050825	ice binding	8	0.000516996
GO:0003682	chromatin binding	7	0.000452372
GO:0003714	transcription corepressor activity	7	0.000452372
GO:0003727	single-stranded RNA binding	7	0.000452372
GO:0003840	gamma-glutamyltransferase activity	7	0.000452372
GO:0003876	AMP deaminase activity	7	0.000452372
GO:0003988	acetyl-CoA C-acyltransferase activity	7	0.000452372
GO:0004049	anthranilate synthase activity	7	0.000452372
GO:0004121	cystathionine beta-lyase activity	7	0.000452372
GO:0004180	carboxypeptidase activity	7	0.000452372
GO:0004332	fructose-bisphosphate aldolase activity	7	0.000452372
GO:0004383	guanylate cyclase activity	7	0.000452372
GO:0004411	homogentisate 1,2-dioxygenase activity	7	0.000452372
GO:0004525	ribonuclease III activity	7	0.000452372
GO:0004571	mannosyl-oligosaccharide 1,2-alpha-mannosidase activity	7	0.000452372
GO:0004610	phosphoacetylglucosamine mutase activity	7	0.000452372
GO:0004736	pyruvate carboxylase activity	7	0.000452372
GO:0004742	dihydrolipoyllysine-residue acetyltransferase activity	7	0.000452372
GO:0004801	sedoheptulose-7-phosphate:D-glyceraldehyde-3-phosphate glyceronetransferase activity	7	0.000452372
GO:0004816	asparagine-tRNA ligase activity	7	0.000452372
GO:0004827	proline-tRNA ligase activity	7	0.000452372
GO:0004872	receptor activity	7	0.000452372
GO:0005089	Rho guanyl-nucleotide exchange factor activity	7	0.000452372
GO:0008276	protein methyltransferase activity	7	0.000452372
GO:0008420	CTD phosphatase activity	7	0.000452372
GO:0008526	phosphatidylinositol transporter activity	7	0.000452372
GO:0008667	2,3-dihydro-2,3-dihydroxybenzoate dehydrogenase activity	7	0.000452372
GO:0008705	methionine synthase activity	7	0.000452372
GO:0008757	S-adenosylmethionine-dependent methyltransferase activity	7	0.000452372
GO:0008879	glucose-1-phosphate thymidylyltransferase activity	7	0.000452372
GO:0008964	phosphoenolpyruvate carboxylase activity	7	0.000452372
GO:0009927	histidine phosphotransfer kinase activity	7	0.000452372
GO:0015398	high affinity secondary active ammonium transmembrane transporter activity	7	0.000452372
GO:0015450	P-P-bond-hydrolysis-driven protein transmembrane transporter activity	7	0.000452372
GO:0016798	hydrolase activity, acting on glycosyl bonds	7	0.000452372
GO:0016972	thiol oxidase activity	7	0.000452372
GO:0019904	protein domain specific binding	7	0.000452372
GO:0032440	2-alkenal reductase [NAD(P)] activity	7	0.000452372
GO:0042389	omega-3 fatty acid desaturase activity	7	0.000452372
GO:0042602	flavin reductase activity	7	0.000452372
GO:0050567	glutaminyl-tRNA synthase (glutamine-hydrolyzing) activity	7	0.000452372
GO:0070011	peptidase activity, acting on L-amino acid peptides	7	0.000452372
GO:0000036	acyl carrier activity	6	0.000387747
GO:0001072	RNA binding transcription antitermination factor activity	6	0.000387747
GO:0003697	single-stranded DNA binding	6	0.000387747
GO:0003796	lysozyme activity	6	0.000387747
GO:0003847	1-alkyl-2-acetylglycerophosphocholine esterase activity	6	0.000387747
GO:0003861	3-isopropylmalate dehydratase activity	6	0.000387747
GO:0003879	ATP phosphoribosyltransferase activity	6	0.000387747
GO:0003983	UTP:glucose-1-phosphate uridylyltransferase activity	6	0.000387747
GO:0003993	acid phosphatase activity	6	0.000387747
GO:0004019	adenylosuccinate synthase activity	6	0.000387747
GO:0004175	endopeptidase activity	6	0.000387747
GO:0004512	inositol-3-phosphate synthase activity	6	0.000387747
GO:0004540	ribonuclease activity	6	0.000387747
GO:0004567	beta-mannosidase activity	6	0.000387747
GO:0004615	phosphomannomutase activity	6	0.000387747
GO:0004659	prenyltransferase activity	6	0.000387747
GO:0004692	cGMP-dependent protein kinase activity	6	0.000387747
GO:0004792	thiosulfate sulfurtransferase activity	6	0.000387747
GO:0004817	cysteine-tRNA ligase activity	6	0.000387747
GO:0005102	receptor binding	6	0.000387747
GO:0008060	ARF GTPase activator activity	6	0.000387747
GO:0008113	peptide-methionine-(S)-S-oxide reductase activity	6	0.000387747
GO:0008175	tRNA methyltransferase activity	6	0.000387747
GO:0008235	metalloexopeptidase activity	6	0.000387747
GO:0008240	tripeptidyl-peptidase activity	6	0.000387747
GO:0008568	microtubule-severing ATPase activity	6	0.000387747
GO:0008603	cAMP-dependent protein kinase regulator activity	6	0.000387747
GO:0009678	hydrogen-translocating pyrophosphatase activity	6	0.000387747
GO:0010181	FMN binding	6	0.000387747
GO:0015140	malate transmembrane transporter activity	6	0.000387747
GO:0015238	drug transmembrane transporter activity	6	0.000387747
GO:0015419	sulfate transmembrane-transporting ATPase activity	6	0.000387747
GO:0016041	glutamate synthase (ferredoxin) activity	6	0.000387747
GO:0016627	oxidoreductase activity, acting on the CH-CH group of donors	6	0.000387747
GO:0016984	ribulose-bisphosphate carboxylase activity	6	0.000387747
GO:0017017	MAP kinase tyrosine/serine/threonine phosphatase activity	6	0.000387747
GO:0017057	6-phosphogluconolactonase activity	6	0.000387747
GO:0017077	oxidative phosphorylation uncoupler activity	6	0.000387747
GO:0019003	GDP binding	6	0.000387747
GO:0019166	trans-2-enoyl-CoA reductase (NADPH) activity	6	0.000387747
GO:0030348	syntaxin-3 binding	6	0.000387747
GO:0031593	polyubiquitin binding	6	0.000387747
GO:0042302	structural constituent of cuticle	6	0.000387747
GO:0042803	protein homodimerization activity	6	0.000387747
GO:0043130	ubiquitin binding	6	0.000387747
GO:0044318	L-aspartate:fumarate oxidoreductase activity	6	0.000387747
GO:0046523	S-methyl-5-thioribose-1-phosphate isomerase activity	6	0.000387747
GO:0050566	asparaginyl-tRNA synthase (glutamine-hydrolyzing) activity	6	0.000387747
GO:0070180	LSU rRNA binding	6	0.000387747
GO:0000062	fatty-acyl-CoA binding	5	0.000323123
GO:0001103	RNA polymerase II repressing transcription factor binding	5	0.000323123
GO:0001653	peptide receptor activity	5	0.000323123
GO:0003678	DNA helicase activity	5	0.000323123
GO:0003994	aconitate hydratase activity	5	0.000323123
GO:0004020	adenylylsulfate kinase activity	5	0.000323123
GO:0004021	L-alanine:2-oxoglutarate aminotransferase activity	5	0.000323123
GO:0004027	alcohol sulfotransferase activity	5	0.000323123
GO:0004030	aldehyde dehydrogenase [NAD(P)+] activity	5	0.000323123
GO:0004045	aminoacyl-tRNA hydrolase activity	5	0.000323123
GO:0004065	arylsulfatase activity	5	0.000323123
GO:0004107	chorismate synthase activity	5	0.000323123
GO:0004108	citrate (Si)-synthase activity	5	0.000323123
GO:0004109	coproporphyrinogen oxidase activity	5	0.000323123
GO:0004130	cytochrome-c peroxidase activity	5	0.000323123
GO:0004143	diacylglycerol kinase activity	5	0.000323123
GO:0004301	epoxide hydrolase activity	5	0.000323123
GO:0004306	ethanolamine-phosphate cytidylyltransferase activity	5	0.000323123
GO:0004385	guanylate kinase activity	5	0.000323123
GO:0004474	malate synthase activity	5	0.000323123
GO:0004612	phosphoenolpyruvate carboxykinase (ATP) activity	5	0.000323123
GO:0004643	phosphoribosylaminoimidazolecarboxamide formyltransferase activity	5	0.000323123
GO:0004668	protein-arginine deiminase activity	5	0.000323123
GO:0004691	cAMP-dependent protein kinase activity	5	0.000323123
GO:0004715	non-membrane spanning protein tyrosine kinase activity	5	0.000323123
GO:0004735	pyrroline-5-carboxylate reductase activity	5	0.000323123
GO:0004758	serine C-palmitoyltransferase activity	5	0.000323123
GO:0004825	methionine-tRNA ligase activity	5	0.000323123
GO:0004830	tryptophan-tRNA ligase activity	5	0.000323123
GO:0004845	uracil phosphoribosyltransferase activity	5	0.000323123
GO:0004847	urea carboxylase activity	5	0.000323123
GO:0004853	uroporphyrinogen decarboxylase activity	5	0.000323123
GO:0005096	GTPase activator activity	5	0.000323123
GO:0005200	structural constituent of cytoskeleton	5	0.000323123
GO:0005319	lipid transporter activity	5	0.000323123
GO:0005351	sugar:hydrogen symporter activity	5	0.000323123
GO:0005544	calcium-dependent phospholipid binding	5	0.000323123
GO:0008094	DNA-dependent ATPase activity	5	0.000323123
GO:0008107	galactoside 2-alpha-L-fucosyltransferase activity	5	0.000323123
GO:0008146	sulfotransferase activity	5	0.000323123
GO:0008194	UDP-glycosyltransferase activity	5	0.000323123
GO:0008479	queuine tRNA-ribosyltransferase activity	5	0.000323123
GO:0008649	rRNA methyltransferase activity	5	0.000323123
GO:0008767	UDP-galactopyranose mutase activity	5	0.000323123
GO:0008802	betaine-aldehyde dehydrogenase activity	5	0.000323123
GO:0008836	diaminopimelate decarboxylase activity	5	0.000323123
GO:0008893	guanosine-3',5'-bis(diphosphate) 3'-diphosphatase activity	5	0.000323123
GO:0008963	phospho-N-acetylmuramoyl-pentapeptide-transferase activity	5	0.000323123
GO:0009000	selenocysteine lyase activity	5	0.000323123
GO:0009703	nitrate reductase (NADH) activity	5	0.000323123
GO:0009882	blue light photoreceptor activity	5	0.000323123
GO:0015189	L-lysine transmembrane transporter activity	5	0.000323123
GO:0016151	nickel cation binding	5	0.000323123
GO:0016274	protein-arginine N-methyltransferase activity	5	0.000323123
GO:0016805	dipeptidase activity	5	0.000323123
GO:0016841	ammonia-lyase activity	5	0.000323123
GO:0016901	oxidoreductase activity, acting on the CH-OH group of donors, quinone or similar compound as acceptor	5	0.000323123
GO:0017137	Rab GTPase binding	5	0.000323123
GO:0019205	nucleobase-containing compound kinase activity	5	0.000323123
GO:0019239	deaminase activity	5	0.000323123
GO:0030247	polysaccharide binding	5	0.000323123
GO:0031957	very long-chain fatty acid-CoA ligase activity	5	0.000323123
GO:0042578	phosphoric ester hydrolase activity	5	0.000323123
GO:0043141	ATP-dependent 5'-3' DNA helicase activity	5	0.000323123
GO:0044212	transcription regulatory region DNA binding	5	0.000323123
GO:0045158	electron transporter, transferring electrons within cytochrome b6/f complex of photosystem II activity	5	0.000323123
GO:0047134	protein-disulfide reductase activity	5	0.000323123
GO:0048529	magnesium-protoporphyrin IX monomethyl ester (oxidative) cyclase activity	5	0.000323123
GO:0050112	inositol 2-dehydrogenase activity	5	0.000323123
GO:0051116	cobaltochelatase activity	5	0.000323123
GO:0051861	glycolipid binding	5	0.000323123
GO:0052630	UDP-N-acetylgalactosamine diphosphorylase activity	5	0.000323123
GO:0070008	serine-type exopeptidase activity	5	0.000323123
GO:0000179	rRNA (adenine-N6,N6-)-dimethyltransferase activity	4	0.000258498
GO:0000234	phosphoethanolamine N-methyltransferase activity	4	0.000258498
GO:0001104	RNA polymerase II transcription cofactor activity	4	0.000258498
GO:0002020	protease binding	4	0.000258498
GO:0003725	double-stranded RNA binding	4	0.000258498
GO:0003873	6-phosphofructo-2-kinase activity	4	0.000258498
GO:0003910	DNA ligase (ATP) activity	4	0.000258498
GO:0003934	GTP cyclohydrolase I activity	4	0.000258498
GO:0003945	N-acetyllactosamine synthase activity	4	0.000258498
GO:0003960	NADPH:quinone reductase activity	4	0.000258498
GO:0004004	ATP-dependent RNA helicase activity	4	0.000258498
GO:0004014	adenosylmethionine decarboxylase activity	4	0.000258498
GO:0004042	acetyl-CoA:L-glutamate N-acetyltransferase activity	4	0.000258498
GO:0004062	aryl sulfotransferase activity	4	0.000258498
GO:0004067	asparaginase activity	4	0.000258498
GO:0004071	aspartate-ammonia ligase activity	4	0.000258498
GO:0004072	aspartate kinase activity	4	0.000258498
GO:0004152	dihydroorotate dehydrogenase activity	4	0.000258498
GO:0004333	fumarate hydratase activity	4	0.000258498
GO:0004400	histidinol-phosphate transaminase activity	4	0.000258498
GO:0004408	holocytochrome-c synthase activity	4	0.000258498
GO:0004413	homoserine kinase activity	4	0.000258498
GO:0004417	hydroxyethylthiazole kinase activity	4	0.000258498
GO:0004418	hydroxymethylbilane synthase activity	4	0.000258498
GO:0004419	hydroxymethylglutaryl-CoA lyase activity	4	0.000258498
GO:0004420	hydroxymethylglutaryl-CoA reductase (NADPH) activity	4	0.000258498
GO:0004491	methylmalonate-semialdehyde dehydrogenase (acylating) activity	4	0.000258498
GO:0004556	alpha-amylase activity	4	0.000258498
GO:0004559	alpha-mannosidase activity	4	0.000258498
GO:0004573	mannosyl-oligosaccharide glucosidase activity	4	0.000258498
GO:0004590	orotidine-5'-phosphate decarboxylase activity	4	0.000258498
GO:0004605	phosphatidate cytidylyltransferase activity	4	0.000258498
GO:0004693	cyclin-dependent protein kinase activity	4	0.000258498
GO:0004731	purine-nucleoside phosphorylase activity	4	0.000258498
GO:0004750	ribulose-phosphate 3-epimerase activity	4	0.000258498
GO:0004756	selenide, water dikinase activity	4	0.000258498
GO:0004776	succinate-CoA ligase (GDP-forming) activity	4	0.000258498
GO:0004802	transketolase activity	4	0.000258498
GO:0004857	enzyme inhibitor activity	4	0.000258498
GO:0004867	serine-type endopeptidase inhibitor activity	4	0.000258498
GO:0005047	signal recognition particle binding	4	0.000258498
GO:0005234	extracellular-glutamate-gated ion channel activity	4	0.000258498
GO:0005345	purine base transmembrane transporter activity	4	0.000258498
GO:0005375	copper ion transmembrane transporter activity	4	0.000258498
GO:0005458	GDP-mannose transmembrane transporter activity	4	0.000258498
GO:0005460	UDP-glucose transmembrane transporter activity	4	0.000258498
GO:0008124	4-alpha-hydroxytetrahydrobiopterin dehydratase activity	4	0.000258498
GO:0008138	protein tyrosine/serine/threonine phosphatase activity	4	0.000258498
GO:0008144	drug binding	4	0.000258498
GO:0008171	O-methyltransferase activity	4	0.000258498
GO:0008260	3-oxoacid CoA-transferase activity	4	0.000258498
GO:0008271	secondary active sulfate transmembrane transporter activity	4	0.000258498
GO:0008422	beta-glucosidase activity	4	0.000258498
GO:0008430	selenium binding	4	0.000258498
GO:0008531	riboflavin kinase activity	4	0.000258498
GO:0008837	diaminopimelate epimerase activity	4	0.000258498
GO:0008890	glycine C-acetyltransferase activity	4	0.000258498
GO:0008908	isochorismatase activity	4	0.000258498
GO:0009034	tryptophanase activity	4	0.000258498
GO:0015185	L-gamma-aminobutyric acid transmembrane transporter activity	4	0.000258498
GO:0015204	urea transmembrane transporter activity	4	0.000258498
GO:0015415	phosphate ion transmembrane-transporting ATPase activity	4	0.000258498
GO:0015421	oligopeptide-transporting ATPase activity	4	0.000258498
GO:0016149	translation release factor activity, codon specific	4	0.000258498
GO:0016262	protein N-acetylglucosaminyltransferase activity	4	0.000258498
GO:0016296	palmitoyl-[acyl-carrier-protein] hydrolase activity	4	0.000258498
GO:0016811	hydrolase activity, acting on carbon-nitrogen (but not peptide) bonds, in linear amides	4	0.000258498
GO:0016820	hydrolase activity, acting on acid anhydrides, catalyzing transmembrane movement of substances	4	0.000258498
GO:0016833	oxo-acid-lyase activity	4	0.000258498
GO:0016844	strictosidine synthase activity	4	0.000258498
GO:0016905	myosin heavy chain kinase activity	4	0.000258498
GO:0017056	structural constituent of nuclear pore	4	0.000258498
GO:0018738	S-formylglutathione hydrolase activity	4	0.000258498
GO:0031386	protein tag	4	0.000258498
GO:0031419	cobalamin binding	4	0.000258498
GO:0032934	sterol binding	4	0.000258498
GO:0033919	glucan 1,3-alpha-glucosidase activity	4	0.000258498
GO:0034074	marneral synthase activity	4	0.000258498
GO:0034450	ubiquitin-ubiquitin ligase activity	4	0.000258498
GO:0042277	peptide binding	4	0.000258498
GO:0043022	ribosome binding	4	0.000258498
GO:0043424	protein histidine kinase binding	4	0.000258498
GO:0045549	9-cis-epoxycarotenoid dioxygenase activity	4	0.000258498
GO:0045735	nutrient reservoir activity	4	0.000258498
GO:0046820	4-amino-4-deoxychorismate synthase activity	4	0.000258498
GO:0047131	saccharopine dehydrogenase (NAD+, L-glutamate-forming) activity	4	0.000258498
GO:0047184	1-acylglycerophosphocholine O-acyltransferase activity	4	0.000258498
GO:0050236	pyridoxine:NADP 4-dehydrogenase activity	4	0.000258498
GO:0051015	actin filament binding	4	0.000258498
GO:0051724	NAD transporter activity	4	0.000258498
GO:0052624	2-phytyl-1,4-naphthoquinone methyltransferase activity	4	0.000258498
GO:0070273	phosphatidylinositol-4-phosphate binding	4	0.000258498
GO:0070402	NADPH binding	4	0.000258498
GO:0080019	fatty-acyl-CoA reductase (alcohol-forming) activity	4	0.000258498
GO:0097157	pre-mRNA intronic binding	4	0.000258498
GO:0000049	tRNA binding	3	0.000193874
GO:0000285	1-phosphatidylinositol-3-phosphate 5-kinase activity	3	0.000193874
GO:0000908	taurine dioxygenase activity	3	0.000193874
GO:0003747	translation release factor activity	3	0.000193874
GO:0003839	gamma-glutamylcyclotransferase activity	3	0.000193874
GO:0003842	1-pyrroline-5-carboxylate dehydrogenase activity	3	0.000193874
GO:0003849	3-deoxy-7-phosphoheptulonate synthase activity	3	0.000193874
GO:0003852	2-isopropylmalate synthase activity	3	0.000193874
GO:0003854	3-beta-hydroxy-delta5-steroid dehydrogenase activity	3	0.000193874
GO:0003868	4-hydroxyphenylpyruvate dioxygenase activity	3	0.000193874
GO:0003884	D-amino-acid oxidase activity	3	0.000193874
GO:0003904	deoxyribodipyrimidine photo-lyase activity	3	0.000193874
GO:0003908	methylated-DNA-[protein]-cysteine S-methyltransferase activity	3	0.000193874
GO:0003913	DNA photolyase activity	3	0.000193874
GO:0003949	1-(5-phosphoribosyl)-5-[(5-phosphoribosylamino)methylideneamino]imidazole-4-carboxamide isomerase activity	3	0.000193874
GO:0003995	acyl-CoA dehydrogenase activity	3	0.000193874
GO:0004000	adenosine deaminase activity	3	0.000193874
GO:0004008	copper-exporting ATPase activity	3	0.000193874
GO:0004013	adenosylhomocysteinase activity	3	0.000193874
GO:0004035	alkaline phosphatase activity	3	0.000193874
GO:0004056	argininosuccinate lyase activity	3	0.000193874
GO:0004066	asparagine synthase (glutamine-hydrolyzing) activity	3	0.000193874
GO:0004089	carbonate dehydratase activity	3	0.000193874
GO:0004104	cholinesterase activity	3	0.000193874
GO:0004114	3',5'-cyclic-nucleotide phosphodiesterase activity	3	0.000193874
GO:0004128	cytochrome-b5 reductase activity	3	0.000193874
GO:0004198	calcium-dependent cysteine-type endopeptidase activity	3	0.000193874
GO:0004340	glucokinase activity	3	0.000193874
GO:0004358	glutamate N-acetyltransferase activity	3	0.000193874
GO:0004363	glutathione synthase activity	3	0.000193874
GO:0004366	glycerol-3-phosphate O-acyltransferase activity	3	0.000193874
GO:0004373	glycogen (starch) synthase activity	3	0.000193874
GO:0004407	histone deacetylase activity	3	0.000193874
GO:0004412	homoserine dehydrogenase activity	3	0.000193874
GO:0004451	isocitrate lyase activity	3	0.000193874
GO:0004510	tryptophan 5-monooxygenase activity	3	0.000193874
GO:0004521	endoribonuclease activity	3	0.000193874
GO:0004523	ribonuclease H activity	3	0.000193874
GO:0004531	deoxyribonuclease II activity	3	0.000193874
GO:0004565	beta-galactosidase activity	3	0.000193874
GO:0004604	phosphoadenylyl-sulfate reductase (thioredoxin) activity	3	0.000193874
GO:0004647	phosphoserine phosphatase activity	3	0.000193874
GO:0004651	polynucleotide 5'-phosphatase activity	3	0.000193874
GO:0004654	polyribonucleotide nucleotidyltransferase activity	3	0.000193874
GO:0004655	porphobilinogen synthase activity	3	0.000193874
GO:0004709	MAP kinase kinase kinase activity	3	0.000193874
GO:0004729	oxygen-dependent protoporphyrinogen oxidase activity	3	0.000193874
GO:0004733	pyridoxamine-phosphate oxidase activity	3	0.000193874
GO:0004767	sphingomyelin phosphodiesterase activity	3	0.000193874
GO:0004819	glutamine-tRNA ligase activity	3	0.000193874
GO:0004833	tryptophan 2,3-dioxygenase activity	3	0.000193874
GO:0004834	tryptophan synthase activity	3	0.000193874
GO:0004849	uridine kinase activity	3	0.000193874
GO:0005083	small GTPase regulator activity	3	0.000193874
GO:0005262	calcium channel activity	3	0.000193874
GO:0005290	L-histidine transmembrane transporter activity	3	0.000193874
GO:0005337	nucleoside transmembrane transporter activity	3	0.000193874
GO:0005358	high-affinity hydrogen:glucose symporter activity	3	0.000193874
GO:0005432	calcium:sodium antiporter activity	3	0.000193874
GO:0005545	1-phosphatidylinositol binding	3	0.000193874
GO:0008022	protein C-terminus binding	3	0.000193874
GO:0008106	alcohol dehydrogenase (NADP+) activity	3	0.000193874
GO:0008176	tRNA (guanine-N7-)-methyltransferase activity	3	0.000193874
GO:0008253	5'-nucleotidase activity	3	0.000193874
GO:0008281	sulfonylurea receptor activity	3	0.000193874
GO:0008301	DNA binding, bending	3	0.000193874
GO:0008381	mechanically-gated ion channel activity	3	0.000193874
GO:0008449	N-acetylglucosamine-6-sulfatase activity	3	0.000193874
GO:0008474	palmitoyl-(protein) hydrolase activity	3	0.000193874
GO:0008475	procollagen-lysine 5-dioxygenase activity	3	0.000193874
GO:0008483	transaminase activity	3	0.000193874
GO:0008521	acetyl-CoA transporter activity	3	0.000193874
GO:0008559	xenobiotic-transporting ATPase activity	3	0.000193874
GO:0008658	penicillin binding	3	0.000193874
GO:0008716	D-alanine-D-alanine ligase activity	3	0.000193874
GO:0008743	L-threonine 3-dehydrogenase activity	3	0.000193874
GO:0008750	NAD(P)+ transhydrogenase (AB-specific) activity	3	0.000193874
GO:0008830	dTDP-4-dehydrorhamnose 3,5-epimerase activity	3	0.000193874
GO:0008864	formyltetrahydrofolate deformylase activity	3	0.000193874
GO:0008865	fructokinase activity	3	0.000193874
GO:0008953	penicillin amidase activity	3	0.000193874
GO:0008976	polyphosphate kinase activity	3	0.000193874
GO:0009044	xylan 1,4-beta-xylosidase activity	3	0.000193874
GO:0010326	methionine-oxo-acid transaminase activity	3	0.000193874
GO:0015099	nickel cation transmembrane transporter activity	3	0.000193874
GO:0015105	arsenite transmembrane transporter activity	3	0.000193874
GO:0015120	phosphoglycerate transmembrane transporter activity	3	0.000193874
GO:0015123	acetate transmembrane transporter activity	3	0.000193874
GO:0015129	lactate transmembrane transporter activity	3	0.000193874
GO:0015145	monosaccharide transmembrane transporter activity	3	0.000193874
GO:0015175	neutral amino acid transmembrane transporter activity	3	0.000193874
GO:0015203	polyamine transmembrane transporter activity	3	0.000193874
GO:0015271	outward rectifier potassium channel activity	3	0.000193874
GO:0015369	calcium:hydrogen antiporter activity	3	0.000193874
GO:0015385	sodium:hydrogen antiporter activity	3	0.000193874
GO:0015662	ATPase activity, coupled to transmembrane movement of ions, phosphorylative mechanism	3	0.000193874
GO:0016162	cellulose 1,4-beta-cellobiosidase activity	3	0.000193874
GO:0016210	naringenin-chalcone synthase activity	3	0.000193874
GO:0016298	lipase activity	3	0.000193874
GO:0016866	intramolecular transferase activity	3	0.000193874
GO:0019200	carbohydrate kinase activity	3	0.000193874
GO:0030371	translation repressor activity	3	0.000193874
GO:0030742	GTP-dependent protein binding	3	0.000193874
GO:0030791	arsenite methyltransferase activity	3	0.000193874
GO:0030955	potassium ion binding	3	0.000193874
GO:0031132	serine 3-dehydrogenase activity	3	0.000193874
GO:0031491	nucleosome binding	3	0.000193874
GO:0032041	NAD-dependent histone deacetylase activity (H3-K14 specific)	3	0.000193874
GO:0032450	maltose alpha-glucosidase activity	3	0.000193874
GO:0035242	protein-arginine omega-N asymmetric methyltransferase activity	3	0.000193874
GO:0042132	fructose 1,6-bisphosphate 1-phosphatase activity	3	0.000193874
GO:0042171	lysophosphatidic acid acyltransferase activity	3	0.000193874
GO:0042301	phosphate ion binding	3	0.000193874
GO:0044183	protein binding involved in protein folding	3	0.000193874
GO:0046406	magnesium protoporphyrin IX methyltransferase activity	3	0.000193874
GO:0046481	digalactosyldiacylglycerol synthase activity	3	0.000193874
GO:0046906	tetrapyrrole binding	3	0.000193874
GO:0046914	transition metal ion binding	3	0.000193874
GO:0046923	ER retention sequence binding	3	0.000193874
GO:0047443	4-hydroxy-4-methyl-2-oxoglutarate aldolase activity	3	0.000193874
GO:0047450	crotonoyl-[acyl-carrier-protein] hydratase activity	3	0.000193874
GO:0047485	protein N-terminus binding	3	0.000193874
GO:0047501	(+)-neomenthol dehydrogenase activity	3	0.000193874
GO:0047605	acetolactate decarboxylase activity	3	0.000193874
GO:0047736	cellobiose epimerase activity	3	0.000193874
GO:0047918	GDP-mannose 3,5-epimerase activity	3	0.000193874
GO:0047947	glutamine N-phenylacetyltransferase activity	3	0.000193874
GO:0050521	alpha-glucan, water dikinase activity	3	0.000193874
GO:0051879	Hsp90 protein binding	3	0.000193874
GO:0052591	sn-glycerol-3-phosphate:ubiquinone-8 oxidoreductase activity	3	0.000193874
GO:0052657	guanine phosphoribosyltransferase activity	3	0.000193874
GO:0052716	hydroquinone:oxygen oxidoreductase activity	3	0.000193874
GO:0052853	long-chain-(S)-2-hydroxy-long-chain-acid oxidase activity	3	0.000193874
GO:0071992	phytochelatin transmembrane transporter activity	3	0.000193874
GO:0080146	L-cysteine desulfhydrase activity	3	0.000193874
GO:0000104	succinate dehydrogenase activity	2	0.000129249
GO:0000107	imidazoleglycerol-phosphate synthase activity	2	0.000129249
GO:0000149	SNARE binding	2	0.000129249
GO:0000339	RNA cap binding	2	0.000129249
GO:0001968	fibronectin binding	2	0.000129249
GO:0003688	DNA replication origin binding	2	0.000129249
GO:0003774	motor activity	2	0.000129249
GO:0003843	1,3-beta-D-glucan synthase activity	2	0.000129249
GO:0003856	3-dehydroquinate synthase activity	2	0.000129249
GO:0003857	3-hydroxyacyl-CoA dehydrogenase activity	2	0.000129249
GO:0003871	5-methyltetrahydropteroyltriglutamate-homocysteine S-methyltransferase activity	2	0.000129249
GO:0003877	ATP adenylyltransferase activity	2	0.000129249
GO:0003896	DNA primase activity	2	0.000129249
GO:0003919	FMN adenylyltransferase activity	2	0.000129249
GO:0003950	NAD+ ADP-ribosyltransferase activity	2	0.000129249
GO:0003955	NAD(P)H dehydrogenase (quinone) activity	2	0.000129249
GO:0003959	NADPH dehydrogenase activity	2	0.000129249
GO:0003975	UDP-N-acetylglucosamine-dolichyl-phosphate N-acetylglucosaminephosphotransferase activity	2	0.000129249
GO:0003979	UDP-glucose 6-dehydrogenase activity	2	0.000129249
GO:0003990	acetylcholinesterase activity	2	0.000129249
GO:0003999	adenine phosphoribosyltransferase activity	2	0.000129249
GO:0004033	aldo-keto reductase (NADP) activity	2	0.000129249
GO:0004043	L-aminoadipate-semialdehyde dehydrogenase activity	2	0.000129249
GO:0004047	aminomethyltransferase activity	2	0.000129249
GO:0004069	L-aspartate:2-oxoglutarate aminotransferase activity	2	0.000129249
GO:0004070	aspartate carbamoyltransferase activity	2	0.000129249
GO:0004095	carnitine O-palmitoyltransferase activity	2	0.000129249
GO:0004135	amylo-alpha-1,6-glucosidase activity	2	0.000129249
GO:0004155	6,7-dihydropteridine reductase activity	2	0.000129249
GO:0004158	dihydroorotate oxidase activity	2	0.000129249
GO:0004169	dolichyl-phosphate-mannose-protein mannosyltransferase activity	2	0.000129249
GO:0004170	dUTP diphosphatase activity	2	0.000129249
GO:0004174	electron-transferring-flavoprotein dehydrogenase activity	2	0.000129249
GO:0004300	enoyl-CoA hydratase activity	2	0.000129249
GO:0004310	farnesyl-diphosphate farnesyltransferase activity	2	0.000129249
GO:0004311	farnesyltranstransferase activity	2	0.000129249
GO:0004325	ferrochelatase activity	2	0.000129249
GO:0004326	tetrahydrofolylpolyglutamate synthase activity	2	0.000129249
GO:0004329	formate-tetrahydrofolate ligase activity	2	0.000129249
GO:0004334	fumarylacetoacetase activity	2	0.000129249
GO:0004337	geranyltranstransferase activity	2	0.000129249
GO:0004350	glutamate-5-semialdehyde dehydrogenase activity	2	0.000129249
GO:0004357	glutamate-cysteine ligase activity	2	0.000129249
GO:0004370	glycerol kinase activity	2	0.000129249
GO:0004402	histone acetyltransferase activity	2	0.000129249
GO:0004414	homoserine O-acetyltransferase activity	2	0.000129249
GO:0004421	hydroxymethylglutaryl-CoA synthase activity	2	0.000129249
GO:0004424	imidazoleglycerol-phosphate dehydratase activity	2	0.000129249
GO:0004439	phosphatidylinositol-4,5-bisphosphate 5-phosphatase activity	2	0.000129249
GO:0004535	poly(A)-specific ribonuclease activity	2	0.000129249
GO:0004616	phosphogluconate dehydrogenase (decarboxylating) activity	2	0.000129249
GO:0004619	phosphoglycerate mutase activity	2	0.000129249
GO:0004620	phospholipase activity	2	0.000129249
GO:0004622	lysophospholipase activity	2	0.000129249
GO:0004634	phosphopyruvate hydratase activity	2	0.000129249
GO:0004649	poly(ADP-ribose) glycohydrolase activity	2	0.000129249
GO:0004650	polygalacturonase activity	2	0.000129249
GO:0004658	propionyl-CoA carboxylase activity	2	0.000129249
GO:0004665	prephenate dehydrogenase (NADP+) activity	2	0.000129249
GO:0004671	protein C-terminal S-isoprenylcysteine carboxyl O-methyltransferase activity	2	0.000129249
GO:0004708	MAP kinase kinase activity	2	0.000129249
GO:0004745	retinol dehydrogenase activity	2	0.000129249
GO:0004751	ribose-5-phosphate isomerase activity	2	0.000129249
GO:0004765	shikimate kinase activity	2	0.000129249
GO:0004799	thymidylate synthase activity	2	0.000129249
GO:0004812	aminoacyl-tRNA ligase activity	2	0.000129249
GO:0004813	alanine-tRNA ligase activity	2	0.000129249
GO:0004831	tyrosine-tRNA ligase activity	2	0.000129249
GO:0004839	ubiquitin activating enzyme activity	2	0.000129249
GO:0004848	ureidoglycolate hydrolase activity	2	0.000129249
GO:0004864	protein phosphatase inhibitor activity	2	0.000129249
GO:0004888	transmembrane signaling receptor activity	2	0.000129249
GO:0004969	histamine receptor activity	2	0.000129249
GO:0005046	KDEL sequence binding	2	0.000129249
GO:0005052	peroxisome matrix targeting signal-1 binding	2	0.000129249
GO:0005094	Rho GDP-dissociation inhibitor activity	2	0.000129249
GO:0005099	Ras GTPase activator activity	2	0.000129249
GO:0005112	Notch binding	2	0.000129249
GO:0005242	inward rectifier potassium channel activity	2	0.000129249
GO:0005310	dicarboxylic acid transmembrane transporter activity	2	0.000129249
GO:0005347	ATP transmembrane transporter activity	2	0.000129249
GO:0005381	iron ion transmembrane transporter activity	2	0.000129249
GO:0005521	lamin binding	2	0.000129249
GO:0005543	phospholipid binding	2	0.000129249
GO:0005546	phosphatidylinositol-4,5-bisphosphate binding	2	0.000129249
GO:0008092	cytoskeletal protein binding	2	0.000129249
GO:0008131	primary amine oxidase activity	2	0.000129249
GO:0008134	transcription factor binding	2	0.000129249
GO:0008195	phosphatidate phosphatase activity	2	0.000129249
GO:0008199	ferric iron binding	2	0.000129249
GO:0008318	protein prenyltransferase activity	2	0.000129249
GO:0008353	RNA polymerase II carboxy-terminal domain kinase activity	2	0.000129249
GO:0008374	O-acyltransferase activity	2	0.000129249
GO:0008379	thioredoxin peroxidase activity	2	0.000129249
GO:0008417	fucosyltransferase activity	2	0.000129249
GO:0008441	3'(2'),5'-bisphosphate nucleotidase activity	2	0.000129249
GO:0008444	CDP-diacylglycerol-glycerol-3-phosphate 3-phosphatidyltransferase activity	2	0.000129249
GO:0008469	histone-arginine N-methyltransferase activity	2	0.000129249
GO:0008478	pyridoxal kinase activity	2	0.000129249
GO:0008517	folic acid transporter activity	2	0.000129249
GO:0008607	phosphorylase kinase regulator activity	2	0.000129249
GO:0008609	alkylglycerone-phosphate synthase activity	2	0.000129249
GO:0008670	2,4-dienoyl-CoA reductase (NADPH) activity	2	0.000129249
GO:0008677	2-dehydropantoate 2-reductase activity	2	0.000129249
GO:0008685	2-C-methyl-D-erythritol 2,4-cyclodiphosphate synthase activity	2	0.000129249
GO:0008692	3-hydroxybutyryl-CoA epimerase activity	2	0.000129249
GO:0008696	4-amino-4-deoxychorismate lyase activity	2	0.000129249
GO:0008710	8-amino-7-oxononanoate synthase activity	2	0.000129249
GO:0008725	DNA-3-methyladenine glycosylase activity	2	0.000129249
GO:0008759	UDP-3-O-[3-hydroxymyristoyl] N-acetylglucosamine deacetylase activity	2	0.000129249
GO:0008776	acetate kinase activity	2	0.000129249
GO:0008782	adenosylhomocysteine nucleosidase activity	2	0.000129249
GO:0008825	cyclopropane-fatty-acyl-phospholipid synthase activity	2	0.000129249
GO:0008840	dihydrodipicolinate synthase activity	2	0.000129249
GO:0008854	exodeoxyribonuclease V activity	2	0.000129249
GO:0008892	guanine deaminase activity	2	0.000129249
GO:0008897	holo-[acyl-carrier-protein] synthase activity	2	0.000129249
GO:0008935	1,4-dihydroxy-2-naphthoyl-CoA synthase activity	2	0.000129249
GO:0008941	nitric oxide dioxygenase activity	2	0.000129249
GO:0008948	oxaloacetate decarboxylase activity	2	0.000129249
GO:0008959	phosphate acetyltransferase activity	2	0.000129249
GO:0008977	prephenate dehydrogenase activity	2	0.000129249
GO:0009001	serine O-acetyltransferase activity	2	0.000129249
GO:0009002	serine-type D-Ala-D-Ala carboxypeptidase activity	2	0.000129249
GO:0009045	xylose isomerase activity	2	0.000129249
GO:0009540	zeaxanthin epoxidase [overall] activity	2	0.000129249
GO:0009918	sterol delta7 reductase activity	2	0.000129249
GO:0010175	sphingosine transmembrane transporter activity	2	0.000129249
GO:0010176	homogentisate phytyltransferase activity	2	0.000129249
GO:0010307	acetylglutamate kinase regulator activity	2	0.000129249
GO:0010309	acireductone dioxygenase [iron(II)-requiring] activity	2	0.000129249
GO:0010385	double-stranded methylated DNA binding	2	0.000129249
GO:0015020	glucuronosyltransferase activity	2	0.000129249
GO:0015079	potassium ion transmembrane transporter activity	2	0.000129249
GO:0015088	copper uptake transmembrane transporter activity	2	0.000129249
GO:0015098	molybdate ion transmembrane transporter activity	2	0.000129249
GO:0015131	oxaloacetate transmembrane transporter activity	2	0.000129249
GO:0015141	succinate transmembrane transporter activity	2	0.000129249
GO:0015172	acidic amino acid transmembrane transporter activity	2	0.000129249
GO:0015174	basic amino acid transmembrane transporter activity	2	0.000129249
GO:0015198	oligopeptide transporter activity	2	0.000129249
GO:0015288	porin activity	2	0.000129249
GO:0015334	high affinity oligopeptide transporter activity	2	0.000129249
GO:0015416	organic phosphonate transmembrane-transporting ATPase activity	2	0.000129249
GO:0016158	3-phytase activity	2	0.000129249
GO:0016175	superoxide-generating NADPH oxidase activity	2	0.000129249
GO:0016290	palmitoyl-CoA hydrolase activity	2	0.000129249
GO:0016303	1-phosphatidylinositol-3-kinase activity	2	0.000129249
GO:0016308	1-phosphatidylinositol-4-phosphate 5-kinase activity	2	0.000129249
GO:0016312	inositol bisphosphate phosphatase activity	2	0.000129249
GO:0016462	pyrophosphatase activity	2	0.000129249
GO:0016508	long-chain-enoyl-CoA hydratase activity	2	0.000129249
GO:0016616	oxidoreductase activity, acting on the CH-OH group of donors, NAD or NADP as acceptor	2	0.000129249
GO:0016630	protochlorophyllide reductase activity	2	0.000129249
GO:0016633	galactonolactone dehydrogenase activity	2	0.000129249
GO:0016651	oxidoreductase activity, acting on NADH or NADPH	2	0.000129249
GO:0016661	oxidoreductase activity, acting on other nitrogenous compounds as donors	2	0.000129249
GO:0016667	oxidoreductase activity, acting on a sulfur group of donors	2	0.000129249
GO:0016763	transferase activity, transferring pentosyl groups	2	0.000129249
GO:0016765	transferase activity, transferring alkyl or aryl (other than methyl) groups	2	0.000129249
GO:0016767	geranylgeranyl-diphosphate geranylgeranyltransferase activity	2	0.000129249
GO:0016768	spermine synthase activity	2	0.000129249
GO:0016780	phosphotransferase activity, for other substituted phosphate groups	2	0.000129249
GO:0016812	hydrolase activity, acting on carbon-nitrogen (but not peptide) bonds, in cyclic amides	2	0.000129249
GO:0016813	hydrolase activity, acting on carbon-nitrogen (but not peptide) bonds, in linear amidines	2	0.000129249
GO:0016818	hydrolase activity, acting on acid anhydrides, in phosphorus-containing anhydrides	2	0.000129249
GO:0016985	mannan endo-1,4-beta-mannosidase activity	2	0.000129249
GO:0018677	pentachlorophenol monooxygenase activity	2	0.000129249
GO:0019211	phosphatase activator activity	2	0.000129249
GO:0019789	SUMO ligase activity	2	0.000129249
GO:0030272	5-formyltetrahydrofolate cyclo-ligase activity	2	0.000129249
GO:0030276	clathrin binding	2	0.000129249
GO:0030283	testosterone dehydrogenase [NAD(P)] activity	2	0.000129249
GO:0030337	DNA polymerase processivity factor activity	2	0.000129249
GO:0030429	kynureninase activity	2	0.000129249
GO:0030504	inorganic diphosphate transmembrane transporter activity	2	0.000129249
GO:0030552	cAMP binding	2	0.000129249
GO:0030604	1-deoxy-D-xylulose-5-phosphate reductoisomerase activity	2	0.000129249
GO:0030942	endoplasmic reticulum signal peptide binding	2	0.000129249
GO:0031177	phosphopantetheine binding	2	0.000129249
GO:0034040	lipid-transporting ATPase activity	2	0.000129249
GO:0034432	bis(5'-adenosyl)-pentaphosphatase activity	2	0.000129249
GO:0034722	gamma-glutamyl-peptidase activity	2	0.000129249
GO:0042162	telomeric DNA binding	2	0.000129249
GO:0042286	glutamate-1-semialdehyde 2,1-aminomutase activity	2	0.000129249
GO:0042624	ATPase activity, uncoupled	2	0.000129249
GO:0042800	histone methyltransferase activity (H3-K4 specific)	2	0.000129249
GO:0042936	dipeptide transporter activity	2	0.000129249
GO:0042972	licheninase activity	2	0.000129249
GO:0043795	glyceraldehyde oxidoreductase activity	2	0.000129249
GO:0043812	phosphatidylinositol-4-phosphate phosphatase activity	2	0.000129249
GO:0043892	methylglyoxal reductase (NADPH-dependent) activity	2	0.000129249
GO:0044022	histone kinase activity (H3-S28 specific)	2	0.000129249
GO:0045155	electron transporter, transferring electrons from CoQH2-cytochrome c reductase complex and cytochrome c oxidase complex activity	2	0.000129249
GO:0045156	electron transporter, transferring electrons within the cyclic electron transport pathway of photosynthesis activity	2	0.000129249
GO:0045174	glutathione dehydrogenase (ascorbate) activity	2	0.000129249
GO:0045502	dynein binding	2	0.000129249
GO:0045551	cinnamyl-alcohol dehydrogenase activity	2	0.000129249
GO:0046316	gluconokinase activity	2	0.000129249
GO:0046404	ATP-dependent polydeoxyribonucleotide 5'-hydroxyl-kinase activity	2	0.000129249
GO:0046509	1,2-diacylglycerol 3-beta-galactosyltransferase activity	2	0.000129249
GO:0046538	2,3-bisphosphoglycerate-dependent phosphoglycerate mutase activity	2	0.000129249
GO:0046554	malate dehydrogenase (NADP+) activity	2	0.000129249
GO:0046556	alpha-N-arabinofuranosidase activity	2	0.000129249
GO:0046570	methylthioribulose 1-phosphate dehydratase activity	2	0.000129249
GO:0046608	carotenoid isomerase activity	2	0.000129249
GO:0047569	3-oxoadipate CoA-transferase activity	2	0.000129249
GO:0047627	adenylylsulfatase activity	2	0.000129249
GO:0047631	ADP-ribose diphosphatase activity	2	0.000129249
GO:0047746	chlorophyllase activity	2	0.000129249
GO:0047800	cysteamine dioxygenase activity	2	0.000129249
GO:0047980	hippurate hydrolase activity	2	0.000129249
GO:0048040	UDP-glucuronate decarboxylase activity	2	0.000129249
GO:0050126	N-carbamoylputrescine amidase activity	2	0.000129249
GO:0050232	putrescine oxidase activity	2	0.000129249
GO:0050342	tocopherol O-methyltransferase activity	2	0.000129249
GO:0050422	strictosidine beta-glucosidase activity	2	0.000129249
GO:0051538	3 iron, 4 sulfur cluster binding	2	0.000129249
GO:0051744	3,8-divinyl protochlorophyllide a 8-vinyl reductase activity	2	0.000129249
GO:0051745	4-hydroxy-3-methylbut-2-en-1-yl diphosphate reductase activity	2	0.000129249
GO:0052637	delta 3-trans-hexadecenoic acid phosphatidylglycerol desaturase activity	2	0.000129249
GO:0052654	L-leucine transaminase activity	2	0.000129249
GO:0052655	L-valine transaminase activity	2	0.000129249
GO:0052662	zeaxanthin epoxidase activity	2	0.000129249
GO:0052684	L-serine hydro-lyase (adding indole, L-tryptophan-forming) activity	2	0.000129249
GO:0052689	carboxylic ester hydrolase activity	2	0.000129249
GO:0055106	ubiquitin-protein ligase regulator activity	2	0.000129249
GO:0070006	metalloaminopeptidase activity	2	0.000129249
GO:0070330	aromatase activity	2	0.000129249
GO:0070403	NAD+ binding	2	0.000129249
GO:0070573	metallodipeptidase activity	2	0.000129249
GO:0070628	proteasome binding	2	0.000129249
GO:0070678	preprotein binding	2	0.000129249
GO:0080079	cellobiose glucosidase activity	2	0.000129249
GO:0000026	alpha-1,2-mannosyltransferase activity	1	6.46245e-05
GO:0000170	sphingosine hydroxylase activity	1	6.46245e-05
GO:0000175	3'-5'-exoribonuclease activity	1	6.46245e-05
GO:0000210	NAD+ diphosphatase activity	1	6.46245e-05
GO:0000257	nitrilase activity	1	6.46245e-05
GO:0000334	3-hydroxyanthranilate 3,4-dioxygenase activity	1	6.46245e-05
GO:0000404	loop DNA binding	1	6.46245e-05
GO:0000701	purine-specific mismatch base pair DNA N-glycosylase activity	1	6.46245e-05
GO:0000987	core promoter proximal region sequence-specific DNA binding	1	6.46245e-05
GO:0001055	RNA polymerase II activity	1	6.46245e-05
GO:0001758	retinal dehydrogenase activity	1	6.46245e-05
GO:0001948	glycoprotein binding	1	6.46245e-05
GO:0003681	bent DNA binding	1	6.46245e-05
GO:0003689	DNA clamp loader activity	1	6.46245e-05
GO:0003724	RNA helicase activity	1	6.46245e-05
GO:0003834	beta-carotene 15,15'-monooxygenase activity	1	6.46245e-05
GO:0003841	1-acylglycerol-3-phosphate O-acyltransferase activity	1	6.46245e-05
GO:0003855	3-dehydroquinate dehydratase activity	1	6.46245e-05
GO:0003858	3-hydroxybutyrate dehydrogenase activity	1	6.46245e-05
GO:0003865	3-oxo-5-alpha-steroid 4-dehydrogenase activity	1	6.46245e-05
GO:0003866	3-phosphoshikimate 1-carboxyvinyltransferase activity	1	6.46245e-05
GO:0003881	CDP-diacylglycerol-inositol 3-phosphatidyltransferase activity	1	6.46245e-05
GO:0003882	CDP-diacylglycerol-serine O-phosphatidyltransferase activity	1	6.46245e-05
GO:0003883	CTP synthase activity	1	6.46245e-05
GO:0003885	D-arabinono-1,4-lactone oxidase activity	1	6.46245e-05
GO:0003886	DNA (cytosine-5-)-methyltransferase activity	1	6.46245e-05
GO:0003922	GMP synthase (glutamine-hydrolyzing) activity	1	6.46245e-05
GO:0003972	RNA ligase (ATP) activity	1	6.46245e-05
GO:0003977	UDP-N-acetylglucosamine diphosphorylase activity	1	6.46245e-05
GO:0003984	acetolactate synthase activity	1	6.46245e-05
GO:0003998	acylphosphatase activity	1	6.46245e-05
GO:0004032	alditol:NADP+ 1-oxidoreductase activity	1	6.46245e-05
GO:0004039	allophanate hydrolase activity	1	6.46245e-05
GO:0004040	amidase activity	1	6.46245e-05
GO:0004046	aminoacylase activity	1	6.46245e-05
GO:0004077	biotin-[acetyl-CoA-carboxylase] ligase activity	1	6.46245e-05
GO:0004090	carbonyl reductase (NADPH) activity	1	6.46245e-05
GO:0004099	chitin deacetylase activity	1	6.46245e-05
GO:0004123	cystathionine gamma-lyase activity	1	6.46245e-05
GO:0004140	dephospho-CoA kinase activity	1	6.46245e-05
GO:0004142	diacylglycerol cholinephosphotransferase activity	1	6.46245e-05
GO:0004146	dihydrofolate reductase activity	1	6.46245e-05
GO:0004150	dihydroneopterin aldolase activity	1	6.46245e-05
GO:0004156	dihydropteroate synthase activity	1	6.46245e-05
GO:0004161	dimethylallyltranstransferase activity	1	6.46245e-05
GO:0004314	[acyl-carrier-protein] S-malonyltransferase activity	1	6.46245e-05
GO:0004315	3-oxoacyl-[acyl-carrier-protein] synthase activity	1	6.46245e-05
GO:0004321	fatty-acyl-CoA synthase activity	1	6.46245e-05
GO:0004338	glucan exo-1,3-beta-glucosidase activity	1	6.46245e-05
GO:0004342	glucosamine-6-phosphate deaminase activity	1	6.46245e-05
GO:0004359	glutaminase activity	1	6.46245e-05
GO:0004368	glycerol-3-phosphate dehydrogenase activity	1	6.46245e-05
GO:0004371	glycerone kinase activity	1	6.46245e-05
GO:0004377	GDP-Man:Man3GlcNAc2-PP-Dol alpha-1,2-mannosyltransferase activity	1	6.46245e-05
GO:0004379	glycylpeptide N-tetradecanoyltransferase activity	1	6.46245e-05
GO:0004381	fucosylgalactoside 3-alpha-galactosyltransferase activity	1	6.46245e-05
GO:0004382	guanosine-diphosphatase activity	1	6.46245e-05
GO:0004392	heme oxygenase (decyclizing) activity	1	6.46245e-05
GO:0004397	histidine ammonia-lyase activity	1	6.46245e-05
GO:0004401	histidinol-phosphatase activity	1	6.46245e-05
GO:0004416	hydroxyacylglutathione hydrolase activity	1	6.46245e-05
GO:0004447	iodide peroxidase activity	1	6.46245e-05
GO:0004449	isocitrate dehydrogenase (NAD+) activity	1	6.46245e-05
GO:0004450	isocitrate dehydrogenase (NADP+) activity	1	6.46245e-05
GO:0004475	mannose-1-phosphate guanylyltransferase activity	1	6.46245e-05
GO:0004482	mRNA (guanine-N7-)-methyltransferase activity	1	6.46245e-05
GO:0004485	methylcrotonoyl-CoA carboxylase activity	1	6.46245e-05
GO:0004493	methylmalonyl-CoA epimerase activity	1	6.46245e-05
GO:0004506	squalene monooxygenase activity	1	6.46245e-05
GO:0004511	tyrosine 3-monooxygenase activity	1	6.46245e-05
GO:0004515	nicotinate-nucleotide adenylyltransferase activity	1	6.46245e-05
GO:0004516	nicotinate phosphoribosyltransferase activity	1	6.46245e-05
GO:0004526	ribonuclease P activity	1	6.46245e-05
GO:0004561	alpha-N-acetylglucosaminidase activity	1	6.46245e-05
GO:0004575	sucrose alpha-glucosidase activity	1	6.46245e-05
GO:0004582	dolichyl-phosphate beta-D-mannosyltransferase activity	1	6.46245e-05
GO:0004585	ornithine carbamoyltransferase activity	1	6.46245e-05
GO:0004587	ornithine-oxo-acid transaminase activity	1	6.46245e-05
GO:0004594	pantothenate kinase activity	1	6.46245e-05
GO:0004607	phosphatidylcholine-sterol O-acyltransferase activity	1	6.46245e-05
GO:0004609	phosphatidylserine decarboxylase activity	1	6.46245e-05
GO:0004617	phosphoglycerate dehydrogenase activity	1	6.46245e-05
GO:0004629	phospholipase C activity	1	6.46245e-05
GO:0004635	phosphoribosyl-AMP cyclohydrolase activity	1	6.46245e-05
GO:0004636	phosphoribosyl-ATP diphosphatase activity	1	6.46245e-05
GO:0004639	phosphoribosylaminoimidazolesuccinocarboxamide synthase activity	1	6.46245e-05
GO:0004640	phosphoribosylanthranilate isomerase activity	1	6.46245e-05
GO:0004644	phosphoribosylglycinamide formyltransferase activity	1	6.46245e-05
GO:0004663	Rab geranylgeranyltransferase activity	1	6.46245e-05
GO:0004664	prephenate dehydratase activity	1	6.46245e-05
GO:0004673	protein histidine kinase activity	1	6.46245e-05
GO:0004712	protein serine/threonine/tyrosine kinase activity	1	6.46245e-05
GO:0004724	magnesium-dependent protein serine/threonine phosphatase activity	1	6.46245e-05
GO:0004748	ribonucleoside-diphosphate reductase activity	1	6.46245e-05
GO:0004749	ribose phosphate diphosphokinase activity	1	6.46245e-05
GO:0004754	saccharopine dehydrogenase (NAD+, L-lysine-forming) activity	1	6.46245e-05
GO:0004757	sepiapterin reductase activity	1	6.46245e-05
GO:0004766	spermidine synthase activity	1	6.46245e-05
GO:0004788	thiamine diphosphokinase activity	1	6.46245e-05
GO:0004789	thiamine-phosphate diphosphorylase activity	1	6.46245e-05
GO:0004794	L-threonine ammonia-lyase activity	1	6.46245e-05
GO:0004797	thymidine kinase activity	1	6.46245e-05
GO:0004798	thymidylate kinase activity	1	6.46245e-05
GO:0004809	tRNA (guanine-N2-)-methyltransferase activity	1	6.46245e-05
GO:0004810	tRNA adenylyltransferase activity	1	6.46245e-05
GO:0004821	histidine-tRNA ligase activity	1	6.46245e-05
GO:0004824	lysine-tRNA ligase activity	1	6.46245e-05
GO:0004852	uroporphyrinogen-III synthase activity	1	6.46245e-05
GO:0004859	phospholipase inhibitor activity	1	6.46245e-05
GO:0005085	guanyl-nucleotide exchange factor activity	1	6.46245e-05
GO:0005098	Ran GTPase activator activity	1	6.46245e-05
GO:0005125	cytokine activity	1	6.46245e-05
GO:0005154	epidermal growth factor receptor binding	1	6.46245e-05
GO:0005178	integrin binding	1	6.46245e-05
GO:0005227	calcium activated cation channel activity	1	6.46245e-05
GO:0005230	extracellular ligand-gated ion channel activity	1	6.46245e-05
GO:0005267	potassium channel activity	1	6.46245e-05
GO:0005325	peroxisomal fatty-acyl-CoA transporter activity	1	6.46245e-05
GO:0005344	oxygen transporter activity	1	6.46245e-05
GO:0005353	fructose transmembrane transporter activity	1	6.46245e-05
GO:0005354	galactose transmembrane transporter activity	1	6.46245e-05
GO:0005355	glucose transmembrane transporter activity	1	6.46245e-05
GO:0005518	collagen binding	1	6.46245e-05
GO:0005523	tropomyosin binding	1	6.46245e-05
GO:0008081	phosphoric diester hydrolase activity	1	6.46245e-05
GO:0008083	growth factor activity	1	6.46245e-05
GO:0008119	thiopurine S-methyltransferase activity	1	6.46245e-05
GO:0008143	poly(A) RNA binding	1	6.46245e-05
GO:0008170	N-methyltransferase activity	1	6.46245e-05
GO:0008177	succinate dehydrogenase (ubiquinone) activity	1	6.46245e-05
GO:0008201	heparin binding	1	6.46245e-05
GO:0008239	dipeptidyl-peptidase activity	1	6.46245e-05
GO:0008308	voltage-gated anion channel activity	1	6.46245e-05
GO:0008320	protein transmembrane transporter activity	1	6.46245e-05
GO:0008349	MAP kinase kinase kinase kinase activity	1	6.46245e-05
GO:0008375	acetylglucosaminyltransferase activity	1	6.46245e-05
GO:0008378	galactosyltransferase activity	1	6.46245e-05
GO:0008409	5'-3' exonuclease activity	1	6.46245e-05
GO:0008413	8-oxo-7,8-dihydroguanosine triphosphate pyrophosphatase activity	1	6.46245e-05
GO:0008419	RNA lariat debranching enzyme activity	1	6.46245e-05
GO:0008425	2-polyprenyl-6-methoxy-1,4-benzoquinone methyltransferase activity	1	6.46245e-05
GO:0008453	alanine-glyoxylate transaminase activity	1	6.46245e-05
GO:0008477	purine nucleosidase activity	1	6.46245e-05
GO:0008495	protoheme IX farnesyltransferase activity	1	6.46245e-05
GO:0008508	bile acid:sodium symporter activity	1	6.46245e-05
GO:0008524	glucose 6-phosphate:phosphate antiporter activity	1	6.46245e-05
GO:0008660	1-aminocyclopropane-1-carboxylate deaminase activity	1	6.46245e-05
GO:0008661	1-deoxy-D-xylulose-5-phosphate synthase activity	1	6.46245e-05
GO:0008662	1-phosphofructokinase activity	1	6.46245e-05
GO:0008663	2',3'-cyclic-nucleotide 2'-phosphodiesterase activity	1	6.46245e-05
GO:0008703	5-amino-6-(5-phosphoribosylamino)uracil reductase activity	1	6.46245e-05
GO:0008752	FMN reductase activity	1	6.46245e-05
GO:0008756	o-succinylbenzoate-CoA ligase activity	1	6.46245e-05
GO:0008765	UDP-N-acetylmuramoylalanyl-D-glutamate-2,6-diaminopimelate ligase activity	1	6.46245e-05
GO:0008773	[protein-PII] uridylyltransferase activity	1	6.46245e-05
GO:0008775	acetate CoA-transferase activity	1	6.46245e-05
GO:0008785	alkyl hydroperoxide reductase activity	1	6.46245e-05
GO:0008792	arginine decarboxylase activity	1	6.46245e-05
GO:0008793	aromatic-amino-acid:2-oxoglutarate aminotransferase activity	1	6.46245e-05
GO:0008807	carboxyvinyl-carboxyphosphonate phosphorylmutase activity	1	6.46245e-05
GO:0008808	cardiolipin synthase activity	1	6.46245e-05
GO:0008824	cyanate hydratase activity	1	6.46245e-05
GO:0008853	exodeoxyribonuclease III activity	1	6.46245e-05
GO:0008863	formate dehydrogenase (NAD+) activity	1	6.46245e-05
GO:0008909	isochorismate synthase activity	1	6.46245e-05
GO:0008925	maltose O-acetyltransferase activity	1	6.46245e-05
GO:0008929	methylglyoxal synthase activity	1	6.46245e-05
GO:0008934	inositol monophosphate 1-phosphatase activity	1	6.46245e-05
GO:0008957	phenylacetaldehyde dehydrogenase activity	1	6.46245e-05
GO:0008982	protein-N(PI)-phosphohistidine-sugar phosphotransferase activity	1	6.46245e-05
GO:0009035	Type I site-specific deoxyribonuclease activity	1	6.46245e-05
GO:0009940	amino-terminal vacuolar sorting propeptide binding	1	6.46245e-05
GO:0009976	tocopherol cyclase activity	1	6.46245e-05
GO:0010174	nucleoside transmembrane transporter activity, against a concentration gradient	1	6.46245e-05
GO:0010179	IAA-Ala conjugate hydrolase activity	1	6.46245e-05
GO:0010209	vacuolar sorting signal binding	1	6.46245e-05
GO:0010285	L,L-diaminopimelate aminotransferase activity	1	6.46245e-05
GO:0010291	carotene beta-ring hydroxylase activity	1	6.46245e-05
GO:0010297	heteropolysaccharide binding	1	6.46245e-05
GO:0010314	phosphatidylinositol-5-phosphate binding	1	6.46245e-05
GO:0010328	auxin influx transmembrane transporter activity	1	6.46245e-05
GO:0010329	auxin efflux transmembrane transporter activity	1	6.46245e-05
GO:0010356	homogentisate geranylgeranyltransferase activity	1	6.46245e-05
GO:0010427	abscisic acid binding	1	6.46245e-05
GO:0010484	H3 histone acetyltransferase activity	1	6.46245e-05
GO:0010485	H4 histone acetyltransferase activity	1	6.46245e-05
GO:0010486	manganese:hydrogen antiporter activity	1	6.46245e-05
GO:0015087	cobalt ion transmembrane transporter activity	1	6.46245e-05
GO:0015109	chromate transmembrane transporter activity	1	6.46245e-05
GO:0015116	sulfate transmembrane transporter activity	1	6.46245e-05
GO:0015142	tricarboxylic acid transmembrane transporter activity	1	6.46245e-05
GO:0015169	glycerol-3-phosphate transmembrane transporter activity	1	6.46245e-05
GO:0015184	L-cystine transmembrane transporter activity	1	6.46245e-05
GO:0015200	methylammonium transmembrane transporter activity	1	6.46245e-05
GO:0015269	calcium-activated potassium channel activity	1	6.46245e-05
GO:0015386	potassium:hydrogen antiporter activity	1	6.46245e-05
GO:0015408	ferric-transporting ATPase activity	1	6.46245e-05
GO:0015417	polyamine-transporting ATPase activity	1	6.46245e-05
GO:0015459	potassium channel regulator activity	1	6.46245e-05
GO:0015489	putrescine transmembrane transporter activity	1	6.46245e-05
GO:0015595	spermidine-importing ATPase activity	1	6.46245e-05
GO:0015633	zinc transporting ATPase activity	1	6.46245e-05
GO:0015645	fatty acid ligase activity	1	6.46245e-05
GO:0015926	glucosidase activity	1	6.46245e-05
GO:0015932	nucleobase-containing compound transmembrane transporter activity	1	6.46245e-05
GO:0016034	maleylacetoacetate isomerase activity	1	6.46245e-05
GO:0016040	glutamate synthase (NADH) activity	1	6.46245e-05
GO:0016153	urocanate hydratase activity	1	6.46245e-05
GO:0016157	sucrose synthase activity	1	6.46245e-05
GO:0016206	catechol O-methyltransferase activity	1	6.46245e-05
GO:0016403	dimethylargininase activity	1	6.46245e-05
GO:0016407	acetyltransferase activity	1	6.46245e-05
GO:0016429	tRNA (adenine-N1-)-methyltransferase activity	1	6.46245e-05
GO:0016435	rRNA (guanine) methyltransferase activity	1	6.46245e-05
GO:0016509	long-chain-3-hydroxyacyl-CoA dehydrogenase activity	1	6.46245e-05
GO:0016531	copper chaperone activity	1	6.46245e-05
GO:0016538	cyclin-dependent protein kinase regulator activity	1	6.46245e-05
GO:0016603	glutaminyl-peptide cyclotransferase activity	1	6.46245e-05
GO:0016656	monodehydroascorbate reductase (NADH) activity	1	6.46245e-05
GO:0016708	oxidoreductase activity, acting on paired donors, with incorporation or reduction of molecular oxygen, NADH or NADPH as one donor, and incorporation of two atoms of oxygen into one donor	1	6.46245e-05
GO:0016720	delta12-fatty acid dehydrogenase activity	1	6.46245e-05
GO:0016760	cellulose synthase (UDP-forming) activity	1	6.46245e-05
GO:0016783	sulfurtransferase activity	1	6.46245e-05
GO:0016795	phosphoric triester hydrolase activity	1	6.46245e-05
GO:0016799	hydrolase activity, hydrolyzing N-glycosyl compounds	1	6.46245e-05
GO:0016857	racemase and epimerase activity, acting on carbohydrates and derivatives	1	6.46245e-05
GO:0016903	oxidoreductase activity, acting on the aldehyde or oxo group of donors	1	6.46245e-05
GO:0016987	sigma factor activity	1	6.46245e-05
GO:0016990	arginine deiminase activity	1	6.46245e-05
GO:0016992	lipoate synthase activity	1	6.46245e-05
GO:0017005	3'-tyrosyl-DNA phosphodiesterase activity	1	6.46245e-05
GO:0017025	TBP-class protein binding	1	6.46245e-05
GO:0017061	S-methyl-5-thioadenosine phosphorylase activity	1	6.46245e-05
GO:0017080	sodium channel regulator activity	1	6.46245e-05
GO:0017089	glycolipid transporter activity	1	6.46245e-05
GO:0017153	sodium:dicarboxylate symporter activity	1	6.46245e-05
GO:0017176	phosphatidylinositol N-acetylglucosaminyltransferase activity	1	6.46245e-05
GO:0018454	acetoacetyl-CoA reductase activity	1	6.46245e-05
GO:0018667	cyclohexanone monooxygenase activity	1	6.46245e-05
GO:0018822	nitrile hydratase activity	1	6.46245e-05
GO:0019120	hydrolase activity, acting on acid halide bonds, in C-halide compounds	1	6.46245e-05
GO:0019172	glyoxalase III activity	1	6.46245e-05
GO:0019199	transmembrane receptor protein kinase activity	1	6.46245e-05
GO:0019842	vitamin binding	1	6.46245e-05
GO:0019899	enzyme binding	1	6.46245e-05
GO:0019948	SUMO activating enzyme activity	1	6.46245e-05
GO:0030414	peptidase inhibitor activity	1	6.46245e-05
GO:0030515	snoRNA binding	1	6.46245e-05
GO:0030623	U5 snRNA binding	1	6.46245e-05
GO:0030628	pre-mRNA 3'-splice site binding	1	6.46245e-05
GO:0030697	S-adenosylmethionine-dependent tRNA (m5U54) methyltransferase activity	1	6.46245e-05
GO:0030785	[ribulose-bisphosphate carboxylase]-lysine N-methyltransferase activity	1	6.46245e-05
GO:0030983	mismatched DNA binding	1	6.46245e-05
GO:0030985	high molecular weight kininogen binding	1	6.46245e-05
GO:0031434	mitogen-activated protein kinase kinase binding	1	6.46245e-05
GO:0031531	thyrotropin-releasing hormone receptor binding	1	6.46245e-05
GO:0031543	peptidyl-proline dioxygenase activity	1	6.46245e-05
GO:0032407	MutSalpha complex binding	1	6.46245e-05
GO:0032542	sulfiredoxin activity	1	6.46245e-05
GO:0033613	activating transcription factor binding	1	6.46245e-05
GO:0033817	beta-ketoacyl-acyl-carrier-protein synthase II activity	1	6.46245e-05
GO:0033868	Goodpasture-antigen-binding protein kinase activity	1	6.46245e-05
GO:0033961	cis-stilbene-oxide hydrolase activity	1	6.46245e-05
GO:0034038	deoxyhypusine synthase activity	1	6.46245e-05
GO:0034075	arabidiol synthase activity	1	6.46245e-05
GO:0034459	ATP-dependent 3'-5' RNA helicase activity	1	6.46245e-05
GO:0034480	phosphatidylcholine phospholipase C activity	1	6.46245e-05
GO:0034545	fumarylpyruvate hydrolase activity	1	6.46245e-05
GO:0035100	ecdysone binding	1	6.46245e-05
GO:0035241	protein-arginine omega-N monomethyltransferase activity	1	6.46245e-05
GO:0035259	glucocorticoid receptor binding	1	6.46245e-05
GO:0035402	histone kinase activity (H3-T11 specific)	1	6.46245e-05
GO:0035438	cyclic-di-GMP binding	1	6.46245e-05
GO:0035529	NADH pyrophosphatase activity	1	6.46245e-05
GO:0036054	malonyllysine demalonylase activity	1	6.46245e-05
GO:0042409	caffeoyl-CoA O-methyltransferase activity	1	6.46245e-05
GO:0042736	NADH kinase activity	1	6.46245e-05
GO:0042781	3'-tRNA processing endoribonuclease activity	1	6.46245e-05
GO:0042826	histone deacetylase binding	1	6.46245e-05
GO:0042888	molybdenum ion transmembrane transporter activity	1	6.46245e-05
GO:0042973	glucan endo-1,3-beta-D-glucosidase activity	1	6.46245e-05
GO:0043139	5'-3' DNA helicase activity	1	6.46245e-05
GO:0043140	ATP-dependent 3'-5' DNA helicase activity	1	6.46245e-05
GO:0043142	single-stranded DNA-dependent ATPase activity	1	6.46245e-05
GO:0043495	protein anchor	1	6.46245e-05
GO:0043530	adenosine 5'-monophosphoramidase activity	1	6.46245e-05
GO:0043813	phosphatidylinositol-3,5-bisphosphate 5-phosphatase activity	1	6.46245e-05
GO:0043874	acireductone synthase activity	1	6.46245e-05
GO:0043879	glycolate transmembrane transporter activity	1	6.46245e-05
GO:0045135	poly(beta-D-mannuronate) lyase activity	1	6.46245e-05
GO:0045330	aspartyl esterase activity	1	6.46245e-05
GO:0045430	chalcone isomerase activity	1	6.46245e-05
GO:0045485	omega-6 fatty acid desaturase activity	1	6.46245e-05
GO:0046030	inositol trisphosphate phosphatase activity	1	6.46245e-05
GO:0046408	chlorophyll synthetase activity	1	6.46245e-05
GO:0046422	violaxanthin de-epoxidase activity	1	6.46245e-05
GO:0046522	S-methyl-5-thioribose kinase activity	1	6.46245e-05
GO:0046524	sucrose-phosphate synthase activity	1	6.46245e-05
GO:0046790	virion binding	1	6.46245e-05
GO:0046863	ribulose-1,5-bisphosphate carboxylase/oxygenase activator activity	1	6.46245e-05
GO:0046979	TAP2 binding	1	6.46245e-05
GO:0047259	glucomannan 4-beta-mannosyltransferase activity	1	6.46245e-05
GO:0047434	indolepyruvate decarboxylase activity	1	6.46245e-05
GO:0047453	ATP-dependent NAD(P)H-hydrate dehydratase activity	1	6.46245e-05
GO:0047598	7-dehydrocholesterol reductase activity	1	6.46245e-05
GO:0047611	acetylspermidine deacetylase activity	1	6.46245e-05
GO:0047701	beta-L-arabinosidase activity	1	6.46245e-05
GO:0047750	cholestenol delta-isomerase activity	1	6.46245e-05
GO:0047961	glycine N-acyltransferase activity	1	6.46245e-05
GO:0048244	phytanoyl-CoA dioxygenase activity	1	6.46245e-05
GO:0048307	ferredoxin-nitrite reductase activity	1	6.46245e-05
GO:0048365	Rac GTPase binding	1	6.46245e-05
GO:0048407	platelet-derived growth factor binding	1	6.46245e-05
GO:0048487	beta-tubulin binding	1	6.46245e-05
GO:0050152	omega-amidase activity	1	6.46245e-05
GO:0050224	prunasin beta-glucosidase activity	1	6.46245e-05
GO:0050278	sedoheptulose-bisphosphatase activity	1	6.46245e-05
GO:0050310	sulfite dehydrogenase activity	1	6.46245e-05
GO:0050356	tropine dehydrogenase activity	1	6.46245e-05
GO:0050437	(-)-endo-fenchol synthase activity	1	6.46245e-05
GO:0050514	homospermidine synthase (spermidine-specific) activity	1	6.46245e-05
GO:0050518	2-C-methyl-D-erythritol 4-phosphate cytidylyltransferase activity	1	6.46245e-05
GO:0050528	acyloxyacyl hydrolase activity	1	6.46245e-05
GO:0050580	2,5-didehydrogluconate reductase activity	1	6.46245e-05
GO:0050833	pyruvate transmembrane transporter activity	1	6.46245e-05
GO:0051007	squalene-hopene cyclase activity	1	6.46245e-05
GO:0051010	microtubule plus-end binding	1	6.46245e-05
GO:0051060	pullulanase activity	1	6.46245e-05
GO:0051721	protein phosphatase 2A binding	1	6.46245e-05
GO:0051731	polynucleotide 5'-hydroxyl-kinase activity	1	6.46245e-05
GO:0051741	2-methyl-6-phytyl-1,4-benzoquinone methyltransferase activity	1	6.46245e-05
GO:0051746	thalianol synthase activity	1	6.46245e-05
GO:0051750	delta3,5-delta2,4-dienoyl-CoA isomerase activity	1	6.46245e-05
GO:0051903	S-(hydroxymethyl)glutathione dehydrogenase activity	1	6.46245e-05
GO:0051980	iron-nicotianamine transmembrane transporter activity	1	6.46245e-05
GO:0051993	abscisic acid glucose ester beta-glucosidase activity	1	6.46245e-05
GO:0052691	UDP-arabinopyranose mutase activity	1	6.46245e-05
GO:0052692	raffinose alpha-galactosidase activity	1	6.46245e-05
GO:0052717	tRNA-specific adenosine-34 deaminase activity	1	6.46245e-05
GO:0052726	inositol-1,3,4-trisphosphate 5-kinase activity	1	6.46245e-05
GO:0052862	glucan endo-1,4-beta-glucanase activity, C-3 substituted reducing group	1	6.46245e-05
GO:0070063	RNA polymerase binding	1	6.46245e-05
GO:0070181	SSU rRNA binding	1	6.46245e-05
GO:0070738	tubulin-glycine ligase activity	1	6.46245e-05
GO:0071568	UFM1 conjugating enzyme activity	1	6.46245e-05
GO:0071917	triose-phosphate transmembrane transporter activity	1	6.46245e-05
GO:0080025	phosphatidylinositol-3,5-bisphosphate binding	1	6.46245e-05
GO:0080041	ADP-ribose pyrophosphohydrolase activity	1	6.46245e-05
GO:0080065	4-alpha-methyl-delta7-sterol-4alpha-methyl oxidase activity	1	6.46245e-05
GO:0080109	indole-3-acetonitrile nitrile hydratase activity	1	6.46245e-05
GO:0080122	AMP transmembrane transporter activity	1	6.46245e-05
GO:0090409	malonyl-CoA synthetase activity	1	6.46245e-05

## Sheet: Chlorella_sp_BP
Gene Ontology ID	Biological Process	Number of Transcripts	Transcripts Ratio
GO:0008152	metabolic process	1939	0.0538387
GO:0055114	oxidation-reduction process	1847	0.0512842
GO:0006412	translation	1547	0.0429543
GO:0006468	protein phosphorylation	1370	0.0380397
GO:0006508	proteolysis	986	0.0273775
GO:0055085	transmembrane transport	795	0.0220741
GO:0006200	ATP catabolic process	723	0.020075
GO:0006457	protein folding	567	0.0157434
GO:0006355	regulation of transcription, DNA-dependent	519	0.0144107
GO:0005975	carbohydrate metabolic process	408	0.0113286
GO:0006413	translational initiation	401	0.0111342
GO:0016192	vesicle-mediated transport	331	0.00919062
GO:0016311	dephosphorylation	331	0.00919062
GO:0016310	phosphorylation	317	0.00880189
GO:0006810	transport	301	0.00835763
GO:0006511	ubiquitin-dependent protein catabolic process	285	0.00791337
GO:0018108	peptidyl-tyrosine phosphorylation	254	0.00705262
GO:0007264	small GTPase mediated signal transduction	242	0.00671942
GO:0016567	protein ubiquitination	240	0.00666389
GO:0006414	translational elongation	227	0.00630293
GO:0032259	methylation	212	0.00588644
GO:0045454	cell redox homeostasis	201	0.00558101
GO:0006633	fatty acid biosynthetic process	200	0.00555324
GO:0006979	response to oxidative stress	192	0.00533111
GO:0006470	protein dephosphorylation	187	0.00519228
GO:0006184	GTP catabolic process	186	0.00516451
GO:0090305	nucleic acid phosphodiester bond hydrolysis	186	0.00516451
GO:0006629	lipid metabolic process	180	0.00499792
GO:0009058	biosynthetic process	173	0.00480355
GO:0035556	intracellular signal transduction	172	0.00477579
GO:0006950	response to stress	160	0.00444259
GO:0007165	signal transduction	153	0.00424823
GO:0007018	microtubule-based movement	147	0.00408163
GO:0006886	intracellular protein transport	142	0.0039428
GO:0006351	transcription, DNA-dependent	136	0.0037762
GO:0009792	embryo development ending in birth or egg hatching	136	0.0037762
GO:0015031	protein transport	135	0.00374844
GO:0042742	defense response to bacterium	134	0.00372067
GO:0045893	positive regulation of transcription, DNA-dependent	133	0.00369291
GO:0046686	response to cadmium ion	133	0.00369291
GO:0042254	ribosome biogenesis	132	0.00366514
GO:0006096	glycolysis	128	0.00355407
GO:0035335	peptidyl-tyrosine dephosphorylation	127	0.00352631
GO:0009651	response to salt stress	125	0.00347078
GO:0015991	ATP hydrolysis coupled proton transport	119	0.00330418
GO:0006357	regulation of transcription from RNA polymerase II promoter	116	0.00322088
GO:0006281	DNA repair	111	0.00308205
GO:0006099	tricarboxylic acid cycle	109	0.00302652
GO:0001731	formation of translation preinitiation complex	107	0.00297098
GO:0006260	DNA replication	107	0.00297098
GO:0000160	two-component signal transduction system (phosphorelay)	105	0.00291545
GO:0051258	protein polymerization	104	0.00288769
GO:0006098	pentose-phosphate shunt	102	0.00283215
GO:0007155	cell adhesion	101	0.00280439
GO:0046777	protein autophosphorylation	100	0.00277662
GO:0006334	nucleosome assembly	97	0.00269332
GO:0000398	nuclear mRNA splicing, via spliceosome	96	0.00266556
GO:0006396	RNA processing	94	0.00261002
GO:0009765	photosynthesis, light harvesting	94	0.00261002
GO:0034968	histone lysine methylation	94	0.00261002
GO:0006486	protein glycosylation	93	0.00258226
GO:0015979	photosynthesis	93	0.00258226
GO:0006364	rRNA processing	91	0.00252672
GO:0009409	response to cold	91	0.00252672
GO:0006397	mRNA processing	90	0.00249896
GO:0034220	ion transmembrane transport	88	0.00244343
GO:0008340	determination of adult lifespan	85	0.00236013
GO:0070588	calcium ion transmembrane transport	82	0.00227683
GO:0006278	RNA-dependent DNA replication	81	0.00224906
GO:0006261	DNA-dependent DNA replication	78	0.00216576
GO:0007275	multicellular organismal development	75	0.00208247
GO:0009414	response to water deprivation	74	0.0020547
GO:0032508	DNA duplex unwinding	73	0.00202693
GO:0001510	RNA methylation	72	0.00199917
GO:0051603	proteolysis involved in cellular protein catabolic process	71	0.0019714
GO:0009793	embryo development ending in seed dormancy	69	0.00191587
GO:0006541	glutamine metabolic process	67	0.00186034
GO:0006464	protein modification process	64	0.00177704
GO:0046854	phosphatidylinositol phosphorylation	64	0.00177704
GO:0051301	cell division	64	0.00177704
GO:0010951	negative regulation of endopeptidase activity	62	0.0017215
GO:0016226	iron-sulfur cluster assembly	62	0.0017215
GO:0044237	cellular metabolic process	60	0.00166597
GO:0045859	regulation of protein kinase activity	59	0.00163821
GO:0043087	regulation of GTPase activity	58	0.00161044
GO:0000165	MAPKKK cascade	56	0.00155491
GO:0007186	G-protein coupled receptor signaling pathway	55	0.00152714
GO:0030163	protein catabolic process	55	0.00152714
GO:0030030	cell projection organization	54	0.00149938
GO:0032851	positive regulation of Rab GTPase activity	54	0.00149938
GO:0009615	response to virus	52	0.00144384
GO:0071805	potassium ion transmembrane transport	52	0.00144384
GO:0034765	regulation of ion transmembrane transport	51	0.00141608
GO:0000737	DNA catabolic process, endonucleolytic	50	0.00138831
GO:0015986	ATP synthesis coupled proton transport	50	0.00138831
GO:0048868	pollen tube development	50	0.00138831
GO:0006165	nucleoside diphosphate phosphorylation	49	0.00136054
GO:0009611	response to wounding	49	0.00136054
GO:0001525	angiogenesis	48	0.00133278
GO:0035690	cellular response to drug	48	0.00133278
GO:0003333	amino acid transmembrane transport	47	0.00130501
GO:0006030	chitin metabolic process	47	0.00130501
GO:0006094	gluconeogenesis	47	0.00130501
GO:0006869	lipid transport	47	0.00130501
GO:0022900	electron transport chain	47	0.00130501
GO:0006415	translational termination	46	0.00127725
GO:0006635	fatty acid beta-oxidation	46	0.00127725
GO:0016068	type I hypersensitivity	46	0.00127725
GO:0045332	phospholipid translocation	45	0.00124948
GO:0008380	RNA splicing	44	0.00122171
GO:0007411	axon guidance	43	0.00119395
GO:0006367	transcription initiation from RNA polymerase II promoter	42	0.00116618
GO:0006754	ATP biosynthetic process	42	0.00116618
GO:0007049	cell cycle	42	0.00116618
GO:0009733	response to auxin stimulus	42	0.00116618
GO:0030001	metal ion transport	42	0.00116618
GO:0071216	cellular response to biotic stimulus	42	0.00116618
GO:0000079	regulation of cyclin-dependent protein kinase activity	41	0.00113841
GO:0006812	cation transport	41	0.00113841
GO:0009405	pathogenesis	41	0.00113841
GO:0032312	regulation of ARF GTPase activity	41	0.00113841
GO:0042744	hydrogen peroxide catabolic process	41	0.00113841
GO:0001676	long-chain fatty acid metabolic process	40	0.00111065
GO:0042176	regulation of protein catabolic process	40	0.00111065
GO:0046939	nucleotide phosphorylation	40	0.00111065
GO:0000226	microtubule cytoskeleton organization	39	0.00108288
GO:0006310	DNA recombination	39	0.00108288
GO:0006537	glutamate biosynthetic process	39	0.00108288
GO:0019427	acetyl-CoA biosynthetic process from acetate	39	0.00108288
GO:0006450	regulation of translational fidelity	38	0.00105512
GO:0016036	cellular response to phosphate starvation	38	0.00105512
GO:0000413	protein peptidyl-prolyl isomerization	37	0.00102735
GO:0001666	response to hypoxia	37	0.00102735
GO:0006419	alanyl-tRNA aminoacylation	37	0.00102735
GO:0006520	cellular amino acid metabolic process	37	0.00102735
GO:0007017	microtubule-based process	37	0.00102735
GO:0016998	cell wall macromolecule catabolic process	37	0.00102735
GO:0030036	actin cytoskeleton organization	37	0.00102735
GO:0006952	defense response	36	0.000999584
GO:0007156	homophilic cell adhesion	36	0.000999584
GO:0042787	protein ubiquitination involved in ubiquitin-dependent protein catabolic process	36	0.000999584
GO:0000003	reproduction	35	0.000971817
GO:0000278	mitotic cell cycle	35	0.000971817
GO:0006090	pyruvate metabolic process	35	0.000971817
GO:0006284	base-excision repair	35	0.000971817
GO:0009790	embryo development	35	0.000971817
GO:0048364	root development	35	0.000971817
GO:0006506	GPI anchor biosynthetic process	34	0.000944051
GO:0006606	protein import into nucleus	34	0.000944051
GO:0006662	glycerol ether metabolic process	34	0.000944051
GO:0006777	Mo-molybdopterin cofactor biosynthetic process	34	0.000944051
GO:0008654	phospholipid biosynthetic process	34	0.000944051
GO:0006855	drug transmembrane transport	33	0.000916285
GO:0006898	receptor-mediated endocytosis	33	0.000916285
GO:0006909	phagocytosis	33	0.000916285
GO:0009086	methionine biosynthetic process	33	0.000916285
GO:0044262	cellular carbohydrate metabolic process	33	0.000916285
GO:0046835	carbohydrate phosphorylation	33	0.000916285
GO:0051260	protein homooligomerization	33	0.000916285
GO:0001539	ciliary or flagellar motility	32	0.000888519
GO:0006424	glutamyl-tRNA aminoacylation	32	0.000888519
GO:0006730	one-carbon metabolic process	32	0.000888519
GO:2000601	positive regulation of Arp2/3 complex-mediated actin nucleation	32	0.000888519
GO:0006817	phosphate ion transport	31	0.000860752
GO:0009116	nucleoside metabolic process	31	0.000860752
GO:0009306	protein secretion	31	0.000860752
GO:0043065	positive regulation of apoptotic process	31	0.000860752
GO:0051788	response to misfolded protein	31	0.000860752
GO:0006071	glycerol metabolic process	30	0.000832986
GO:0006446	regulation of translational initiation	30	0.000832986
GO:0006526	arginine biosynthetic process	30	0.000832986
GO:0006782	protoporphyrinogen IX biosynthetic process	30	0.000832986
GO:0006801	superoxide metabolic process	30	0.000832986
GO:0006904	vesicle docking involved in exocytosis	30	0.000832986
GO:0009089	lysine biosynthetic process via diaminopimelate	30	0.000832986
GO:0015937	coenzyme A biosynthetic process	30	0.000832986
GO:0031167	rRNA methylation	30	0.000832986
GO:0035725	sodium ion transmembrane transport	30	0.000832986
GO:0042026	protein refolding	30	0.000832986
GO:0043401	steroid hormone mediated signaling pathway	30	0.000832986
GO:0046034	ATP metabolic process	30	0.000832986
GO:0000184	nuclear-transcribed mRNA catabolic process, nonsense-mediated decay	29	0.00080522
GO:0006366	transcription from RNA polymerase II promoter	29	0.00080522
GO:0006479	protein methylation	29	0.00080522
GO:0006556	S-adenosylmethionine biosynthetic process	29	0.00080522
GO:0007010	cytoskeleton organization	29	0.00080522
GO:0009658	chloroplast organization	29	0.00080522
GO:0009817	defense response to fungus, incompatible interaction	29	0.00080522
GO:0016042	lipid catabolic process	29	0.00080522
GO:0016573	histone acetylation	29	0.00080522
GO:0018298	protein-chromophore linkage	29	0.00080522
GO:0050826	response to freezing	29	0.00080522
GO:0006913	nucleocytoplasmic transport	28	0.000777454
GO:0009908	flower development	28	0.000777454
GO:0043044	ATP-dependent chromatin remodeling	28	0.000777454
GO:0050832	defense response to fungus	28	0.000777454
GO:0072488	ammonium transmembrane transport	28	0.000777454
GO:0001522	pseudouridine synthesis	27	0.000749688
GO:0006376	mRNA splice site selection	27	0.000749688
GO:0006542	glutamine biosynthetic process	27	0.000749688
GO:0015995	chlorophyll biosynthetic process	27	0.000749688
GO:0030154	cell differentiation	27	0.000749688
GO:0006108	malate metabolic process	26	0.000721921
GO:0006750	glutathione biosynthetic process	26	0.000721921
GO:0007219	Notch signaling pathway	26	0.000721921
GO:0007283	spermatogenesis	26	0.000721921
GO:0009435	NAD biosynthetic process	26	0.000721921
GO:0009553	embryo sac development	26	0.000721921
GO:0009646	response to absence of light	26	0.000721921
GO:0006744	ubiquinone biosynthetic process	25	0.000694155
GO:0006811	ion transport	25	0.000694155
GO:0043086	negative regulation of catalytic activity	25	0.000694155
GO:0071482	cellular response to light stimulus	25	0.000694155
GO:0000122	negative regulation of transcription from RNA polymerase II promoter	24	0.000666389
GO:0006289	nucleotide-excision repair	24	0.000666389
GO:0006417	regulation of translation	24	0.000666389
GO:0006432	phenylalanyl-tRNA aminoacylation	24	0.000666389
GO:0006596	polyamine biosynthetic process	24	0.000666389
GO:0006631	fatty acid metabolic process	24	0.000666389
GO:0007229	integrin-mediated signaling pathway	24	0.000666389
GO:0018991	oviposition	24	0.000666389
GO:0019509	L-methionine salvage from methylthioadenosine	24	0.000666389
GO:0030488	tRNA methylation	24	0.000666389
GO:0043547	positive regulation of GTPase activity	24	0.000666389
GO:0043581	mycelium development	24	0.000666389
GO:0006420	arginyl-tRNA aminoacylation	23	0.000638623
GO:0006438	valyl-tRNA aminoacylation	23	0.000638623
GO:0006725	cellular aromatic compound metabolic process	23	0.000638623
GO:0008284	positive regulation of cell proliferation	23	0.000638623
GO:0009231	riboflavin biosynthetic process	23	0.000638623
GO:0009768	photosynthesis, light harvesting in photosystem I	23	0.000638623
GO:0030324	lung development	23	0.000638623
GO:0006814	sodium ion transport	22	0.000610857
GO:0006891	intra-Golgi vesicle-mediated transport	22	0.000610857
GO:0019252	starch biosynthetic process	22	0.000610857
GO:0019805	quinolinate biosynthetic process	22	0.000610857
GO:0042127	regulation of cell proliferation	22	0.000610857
GO:0043484	regulation of RNA splicing	22	0.000610857
GO:0048316	seed development	22	0.000610857
GO:0006122	mitochondrial electron transport, ubiquinol to cytochrome c	21	0.00058309
GO:0006378	mRNA polyadenylation	21	0.00058309
GO:0006882	cellular zinc ion homeostasis	21	0.00058309
GO:0006914	autophagy	21	0.00058309
GO:0009165	nucleotide biosynthetic process	21	0.00058309
GO:0018105	peptidyl-serine phosphorylation	21	0.00058309
GO:0019367	fatty acid elongation, saturated fatty acid	21	0.00058309
GO:0030244	cellulose biosynthetic process	21	0.00058309
GO:0031047	gene silencing by RNA	21	0.00058309
GO:0034976	response to endoplasmic reticulum stress	21	0.00058309
GO:0042981	regulation of apoptotic process	21	0.00058309
GO:0006013	mannose metabolic process	20	0.000555324
GO:0006421	asparaginyl-tRNA aminoacylation	20	0.000555324
GO:0006428	isoleucyl-tRNA aminoacylation	20	0.000555324
GO:0006461	protein complex assembly	20	0.000555324
GO:0006499	N-terminal protein myristoylation	20	0.000555324
GO:0006544	glycine metabolic process	20	0.000555324
GO:0008219	cell death	20	0.000555324
GO:0008610	lipid biosynthetic process	20	0.000555324
GO:0009630	gravitropism	20	0.000555324
GO:0009767	photosynthetic electron transport chain	20	0.000555324
GO:0010193	response to ozone	20	0.000555324
GO:0015671	oxygen transport	20	0.000555324
GO:0015693	magnesium ion transport	20	0.000555324
GO:0043161	proteasomal ubiquitin-dependent protein catabolic process	20	0.000555324
GO:0000103	sulfate assimilation	19	0.000527558
GO:0000911	cytokinesis by cell plate formation	19	0.000527558
GO:0005978	glycogen biosynthetic process	19	0.000527558
GO:0006163	purine nucleotide metabolic process	19	0.000527558
GO:0006426	glycyl-tRNA aminoacylation	19	0.000527558
GO:0006655	phosphatidylglycerol biosynthetic process	19	0.000527558
GO:0006915	apoptotic process	19	0.000527558
GO:0007050	cell cycle arrest	19	0.000527558
GO:0008643	carbohydrate transport	19	0.000527558
GO:0009408	response to heat	19	0.000527558
GO:0009845	seed germination	19	0.000527558
GO:0009873	ethylene mediated signaling pathway	19	0.000527558
GO:0030245	cellulose catabolic process	19	0.000527558
GO:0045944	positive regulation of transcription from RNA polymerase II promoter	19	0.000527558
GO:0048573	photoperiodism, flowering	19	0.000527558
GO:0060271	cilium morphogenesis	19	0.000527558
GO:0070084	protein initiator methionine removal	19	0.000527558
GO:0006166	purine ribonucleoside salvage	18	0.000499792
GO:0006435	threonyl-tRNA aminoacylation	18	0.000499792
GO:0006835	dicarboxylic acid transport	18	0.000499792
GO:0006879	cellular iron ion homeostasis	18	0.000499792
GO:0006888	ER to Golgi vesicle-mediated transport	18	0.000499792
GO:0007218	neuropeptide signaling pathway	18	0.000499792
GO:0008299	isoprenoid biosynthetic process	18	0.000499792
GO:0016052	carbohydrate catabolic process	18	0.000499792
GO:0019676	ammonia assimilation cycle	18	0.000499792
GO:0042773	ATP synthesis coupled electron transport	18	0.000499792
GO:0042908	xenobiotic transport	18	0.000499792
GO:0070933	histone H4 deacetylation	18	0.000499792
GO:0000186	activation of MAPKK activity	17	0.000472026
GO:0006189	'de novo' IMP biosynthetic process	17	0.000472026
GO:0006423	cysteinyl-tRNA aminoacylation	17	0.000472026
GO:0006430	lysyl-tRNA aminoacylation	17	0.000472026
GO:0006623	protein targeting to vacuole	17	0.000472026
GO:0006807	nitrogen compound metabolic process	17	0.000472026
GO:0006836	neurotransmitter transport	17	0.000472026
GO:0006890	retrograde vesicle-mediated transport, Golgi to ER	17	0.000472026
GO:0009423	chorismate biosynthetic process	17	0.000472026
GO:0009825	multidimensional cell growth	17	0.000472026
GO:0009846	pollen germination	17	0.000472026
GO:0009880	embryonic pattern specification	17	0.000472026
GO:0010332	response to gamma radiation	17	0.000472026
GO:0016055	Wnt receptor signaling pathway	17	0.000472026
GO:0019752	carboxylic acid metabolic process	17	0.000472026
GO:0034314	Arp2/3 complex-mediated actin nucleation	17	0.000472026
GO:0035434	copper ion transmembrane transport	17	0.000472026
GO:0042384	cilium assembly	17	0.000472026
GO:0042558	pteridine-containing compound metabolic process	17	0.000472026
GO:0043056	forward locomotion	17	0.000472026
GO:0043631	RNA polyadenylation	17	0.000472026
GO:0044208	'de novo' AMP biosynthetic process	17	0.000472026
GO:0090322	regulation of superoxide metabolic process	17	0.000472026
GO:0000272	polysaccharide catabolic process	16	0.000444259
GO:0000902	cell morphogenesis	16	0.000444259
GO:0006097	glyoxylate cycle	16	0.000444259
GO:0006107	oxaloacetate metabolic process	16	0.000444259
GO:0006265	DNA topological change	16	0.000444259
GO:0006422	aspartyl-tRNA aminoacylation	16	0.000444259
GO:0006813	potassium ion transport	16	0.000444259
GO:0007067	mitosis	16	0.000444259
GO:0007417	central nervous system development	16	0.000444259
GO:0007638	mechanosensory behavior	16	0.000444259
GO:0009097	isoleucine biosynthetic process	16	0.000444259
GO:0009411	response to UV	16	0.000444259
GO:0009642	response to light intensity	16	0.000444259
GO:0015936	coenzyme A metabolic process	16	0.000444259
GO:0018106	peptidyl-histidine phosphorylation	16	0.000444259
GO:0022904	respiratory electron transport chain	16	0.000444259
GO:0023014	signal transduction via phosphorylation event	16	0.000444259
GO:0030259	lipid glycosylation	16	0.000444259
GO:0032319	regulation of Rho GTPase activity	16	0.000444259
GO:0045910	negative regulation of DNA recombination	16	0.000444259
GO:0048767	root hair elongation	16	0.000444259
GO:0000105	histidine biosynthetic process	15	0.000416493
GO:0000256	allantoin catabolic process	15	0.000416493
GO:0001501	skeletal system development	15	0.000416493
GO:0006465	signal peptide processing	15	0.000416493
GO:0006779	porphyrin-containing compound biosynthetic process	15	0.000416493
GO:0006796	phosphate-containing compound metabolic process	15	0.000416493
GO:0009051	pentose-phosphate shunt, oxidative branch	15	0.000416493
GO:0009561	megagametogenesis	15	0.000416493
GO:0009636	response to toxin	15	0.000416493
GO:0009753	response to jasmonic acid stimulus	15	0.000416493
GO:0010025	wax biosynthetic process	15	0.000416493
GO:0010119	regulation of stomatal movement	15	0.000416493
GO:0015721	bile acid and bile salt transport	15	0.000416493
GO:0015867	ATP transport	15	0.000416493
GO:0016117	carotenoid biosynthetic process	15	0.000416493
GO:0016539	intein-mediated protein splicing	15	0.000416493
GO:0016579	protein deubiquitination	15	0.000416493
GO:0031348	negative regulation of defense response	15	0.000416493
GO:0046907	intracellular transport	15	0.000416493
GO:0000070	mitotic sister chromatid segregation	14	0.000388727
GO:0006436	tryptophanyl-tRNA aminoacylation	14	0.000388727
GO:0006535	cysteine biosynthetic process from serine	14	0.000388727
GO:0006665	sphingolipid metabolic process	14	0.000388727
GO:0007034	vacuolar transport	14	0.000388727
GO:0008033	tRNA processing	14	0.000388727
GO:0009156	ribonucleoside monophosphate biosynthetic process	14	0.000388727
GO:0010197	polar nucleus fusion	14	0.000388727
GO:0010206	photosystem II repair	14	0.000388727
GO:0015700	arsenite transport	14	0.000388727
GO:0015854	guanine transport	14	0.000388727
GO:0018279	protein N-linked glycosylation via asparagine	14	0.000388727
GO:0019253	reductive pentose-phosphate cycle	14	0.000388727
GO:0019388	galactose catabolic process	14	0.000388727
GO:0019673	GDP-mannose metabolic process	14	0.000388727
GO:0040007	growth	14	0.000388727
GO:0042147	retrograde transport, endosome to Golgi	14	0.000388727
GO:0043066	negative regulation of apoptotic process	14	0.000388727
GO:0046511	sphinganine biosynthetic process	14	0.000388727
GO:0051028	mRNA transport	14	0.000388727
GO:0051131	chaperone-mediated protein complex assembly	14	0.000388727
GO:0072593	reactive oxygen species metabolic process	14	0.000388727
GO:0000045	autophagic vacuole assembly	13	0.000360961
GO:0000462	maturation of SSU-rRNA from tricistronic rRNA transcript (SSU-rRNA, 5.8S rRNA, LSU-rRNA)	13	0.000360961
GO:0000463	maturation of LSU-rRNA from tricistronic rRNA transcript (SSU-rRNA, 5.8S rRNA, LSU-rRNA)	13	0.000360961
GO:0001172	transcription, RNA-dependent	13	0.000360961
GO:0006144	purine base metabolic process	13	0.000360961
GO:0006188	IMP biosynthetic process	13	0.000360961
GO:0006298	mismatch repair	13	0.000360961
GO:0006313	transposition, DNA-mediated	13	0.000360961
GO:0006614	SRP-dependent cotranslational protein targeting to membrane	13	0.000360961
GO:0006656	phosphatidylcholine biosynthetic process	13	0.000360961
GO:0006694	steroid biosynthetic process	13	0.000360961
GO:0007076	mitotic chromosome condensation	13	0.000360961
GO:0009088	threonine biosynthetic process	13	0.000360961
GO:0009113	purine base biosynthetic process	13	0.000360961
GO:0009247	glycolipid biosynthetic process	13	0.000360961
GO:0009723	response to ethylene stimulus	13	0.000360961
GO:0015074	DNA integration	13	0.000360961
GO:0015992	proton transport	13	0.000360961
GO:0016568	chromatin modification	13	0.000360961
GO:0019722	calcium-mediated signaling	13	0.000360961
GO:0030111	regulation of Wnt receptor signaling pathway	13	0.000360961
GO:0030833	regulation of actin filament polymerization	13	0.000360961
GO:0042823	pyridoxal phosphate biosynthetic process	13	0.000360961
GO:0046355	mannan catabolic process	13	0.000360961
GO:0051276	chromosome organization	13	0.000360961
GO:0051289	protein homotetramerization	13	0.000360961
GO:0060003	copper ion export	13	0.000360961
GO:0000042	protein targeting to Golgi	12	0.000333195
GO:0000162	tryptophan biosynthetic process	12	0.000333195
GO:0006402	mRNA catabolic process	12	0.000333195
GO:0006427	histidyl-tRNA aminoacylation	12	0.000333195
GO:0006431	methionyl-tRNA aminoacylation	12	0.000333195
GO:0006434	seryl-tRNA aminoacylation	12	0.000333195
GO:0006476	protein deacetylation	12	0.000333195
GO:0006491	N-glycan processing	12	0.000333195
GO:0006518	peptide metabolic process	12	0.000333195
GO:0006534	cysteine metabolic process	12	0.000333195
GO:0006805	xenobiotic metabolic process	12	0.000333195
GO:0006897	endocytosis	12	0.000333195
GO:0009103	lipopolysaccharide biosynthetic process	12	0.000333195
GO:0009298	GDP-mannose biosynthetic process	12	0.000333195
GO:0009735	response to cytokinin stimulus	12	0.000333195
GO:0009737	response to abscisic acid stimulus	12	0.000333195
GO:0009744	response to sucrose stimulus	12	0.000333195
GO:0009789	positive regulation of abscisic acid mediated signaling pathway	12	0.000333195
GO:0009910	negative regulation of flower development	12	0.000333195
GO:0010026	trichome differentiation	12	0.000333195
GO:0010093	specification of floral organ identity	12	0.000333195
GO:0010224	response to UV-B	12	0.000333195
GO:0016525	negative regulation of angiogenesis	12	0.000333195
GO:0017004	cytochrome complex assembly	12	0.000333195
GO:0018094	protein polyglycylation	12	0.000333195
GO:0019288	isopentenyl diphosphate biosynthetic process, mevalonate-independent pathway	12	0.000333195
GO:0019307	mannose biosynthetic process	12	0.000333195
GO:0032868	response to insulin stimulus	12	0.000333195
GO:0046952	ketone body catabolic process	12	0.000333195
GO:0001654	eye development	11	0.000305428
GO:0006066	alcohol metabolic process	11	0.000305428
GO:0006212	uracil catabolic process	11	0.000305428
GO:0006437	tyrosyl-tRNA aminoacylation	11	0.000305428
GO:0006471	protein ADP-ribosylation	11	0.000305428
GO:0006546	glycine catabolic process	11	0.000305428
GO:0006564	L-serine biosynthetic process	11	0.000305428
GO:0006659	phosphatidylserine biosynthetic process	11	0.000305428
GO:0006693	prostaglandin metabolic process	11	0.000305428
GO:0007568	aging	11	0.000305428
GO:0008203	cholesterol metabolic process	11	0.000305428
GO:0008360	regulation of cell shape	11	0.000305428
GO:0008653	lipopolysaccharide metabolic process	11	0.000305428
GO:0009107	lipoate biosynthetic process	11	0.000305428
GO:0009166	nucleotide catabolic process	11	0.000305428
GO:0009250	glucan biosynthetic process	11	0.000305428
GO:0009396	folic acid-containing compound biosynthetic process	11	0.000305428
GO:0009631	cold acclimation	11	0.000305428
GO:0009648	photoperiodism	11	0.000305428
GO:0009749	response to glucose stimulus	11	0.000305428
GO:0009750	response to fructose stimulus	11	0.000305428
GO:0010190	cytochrome b6f complex assembly	11	0.000305428
GO:0010264	myo-inositol hexakisphosphate biosynthetic process	11	0.000305428
GO:0015672	monovalent inorganic cation transport	11	0.000305428
GO:0015914	phospholipid transport	11	0.000305428
GO:0019354	siroheme biosynthetic process	11	0.000305428
GO:0030097	hemopoiesis	11	0.000305428
GO:0030433	ER-associated protein catabolic process	11	0.000305428
GO:0031101	fin regeneration	11	0.000305428
GO:0032781	positive regulation of ATPase activity	11	0.000305428
GO:0038032	termination of G-protein coupled receptor signaling pathway	11	0.000305428
GO:0042073	intraflagellar transport	11	0.000305428
GO:0042752	regulation of circadian rhythm	11	0.000305428
GO:0042777	plasma membrane ATP synthesis coupled proton transport	11	0.000305428
GO:0043967	histone H4 acetylation	11	0.000305428
GO:0046856	phosphatidylinositol dephosphorylation	11	0.000305428
GO:0048870	cell motility	11	0.000305428
GO:0050896	response to stimulus	11	0.000305428
GO:0051568	histone H3-K4 methylation	11	0.000305428
GO:0070475	rRNA base methylation	11	0.000305428
GO:0070981	L-asparagine biosynthetic process	11	0.000305428
GO:0071353	cellular response to interleukin-4	11	0.000305428
GO:0071918	urea transmembrane transport	11	0.000305428
GO:0080167	response to karrikin	11	0.000305428
GO:2001141	regulation of RNA biosynthetic process	11	0.000305428
GO:0000271	polysaccharide biosynthetic process	10	0.000277662
GO:0001764	neuron migration	10	0.000277662
GO:0005991	trehalose metabolic process	10	0.000277662
GO:0006120	mitochondrial electron transport, NADH to ubiquinone	10	0.000277662
GO:0006301	postreplication repair	10	0.000277662
GO:0006370	mRNA capping	10	0.000277662
GO:0006383	transcription from RNA polymerase III promoter	10	0.000277662
GO:0006401	RNA catabolic process	10	0.000277662
GO:0006572	tyrosine catabolic process	10	0.000277662
GO:0006605	protein targeting	10	0.000277662
GO:0006850	mitochondrial pyruvate transport	10	0.000277662
GO:0007276	gamete generation	10	0.000277662
GO:0007517	muscle organ development	10	0.000277662
GO:0009072	aromatic amino acid family metabolic process	10	0.000277662
GO:0009772	photosynthetic electron transport in photosystem II	10	0.000277662
GO:0009934	regulation of meristem structural organization	10	0.000277662
GO:0010103	stomatal complex morphogenesis	10	0.000277662
GO:0010253	UDP-rhamnose biosynthetic process	10	0.000277662
GO:0010940	positive regulation of necrotic cell death	10	0.000277662
GO:0015996	chlorophyll catabolic process	10	0.000277662
GO:0016255	attachment of GPI anchor to protein	10	0.000277662
GO:0016358	dendrite development	10	0.000277662
GO:0016477	cell migration	10	0.000277662
GO:0017148	negative regulation of translation	10	0.000277662
GO:0017183	peptidyl-diphthamide biosynthetic process from peptidyl-histidine	10	0.000277662
GO:0019511	peptidyl-proline hydroxylation	10	0.000277662
GO:0032496	response to lipopolysaccharide	10	0.000277662
GO:0035428	hexose transmembrane transport	10	0.000277662
GO:0042273	ribosomal large subunit biogenesis	10	0.000277662
GO:0042450	arginine biosynthetic process via ornithine	10	0.000277662
GO:0042461	photoreceptor cell development	10	0.000277662
GO:0042493	response to drug	10	0.000277662
GO:0043181	vacuolar sequestering	10	0.000277662
GO:0043255	regulation of carbohydrate biosynthetic process	10	0.000277662
GO:0045214	sarcomere organization	10	0.000277662
GO:0045892	negative regulation of transcription, DNA-dependent	10	0.000277662
GO:0045927	positive regulation of growth	10	0.000277662
GO:0048015	phosphatidylinositol-mediated signaling	10	0.000277662
GO:0048227	plasma membrane to endosome transport	10	0.000277662
GO:0048268	clathrin coat assembly	10	0.000277662
GO:0048768	root hair cell tip growth	10	0.000277662
GO:0050790	regulation of catalytic activity	10	0.000277662
GO:0051726	regulation of cell cycle	10	0.000277662
GO:0070979	protein K11-linked ubiquitination	10	0.000277662
GO:0071472	cellular response to salt stress	10	0.000277662
GO:0071688	striated muscle myosin thick filament assembly	10	0.000277662
GO:0097056	selenocysteinyl-tRNA(Sec) biosynthetic process	10	0.000277662
GO:0000038	very long chain fatty acid metabolic process	9	0.000249896
GO:0003341	cilium movement	9	0.000249896
GO:0005980	glycogen catabolic process	9	0.000249896
GO:0006000	fructose metabolic process	9	0.000249896
GO:0006004	fucose metabolic process	9	0.000249896
GO:0006314	intron homing	9	0.000249896
GO:0006418	tRNA aminoacylation for protein translation	9	0.000249896
GO:0006621	protein retention in ER lumen	9	0.000249896
GO:0006885	regulation of pH	9	0.000249896
GO:0007016	cytoskeletal anchoring at plasma membrane	9	0.000249896
GO:0007154	cell communication	9	0.000249896
GO:0009102	biotin biosynthetic process	9	0.000249896
GO:0009245	lipid A biosynthetic process	9	0.000249896
GO:0009624	response to nematode	9	0.000249896
GO:0010021	amylopectin biosynthetic process	9	0.000249896
GO:0010207	photosystem II assembly	9	0.000249896
GO:0010389	regulation of G2/M transition of mitotic cell cycle	9	0.000249896
GO:0010584	pollen exine formation	9	0.000249896
GO:0010628	positive regulation of gene expression	9	0.000249896
GO:0016024	CDP-diacylglycerol biosynthetic process	9	0.000249896
GO:0016132	brassinosteroid biosynthetic process	9	0.000249896
GO:0016973	poly(A)+ mRNA export from nucleus	9	0.000249896
GO:0018149	peptide cross-linking	9	0.000249896
GO:0018192	enzyme active site formation via L-cysteine persulfide	9	0.000249896
GO:0019464	glycine decarboxylation via glycine cleavage system	9	0.000249896
GO:0019646	aerobic electron transport chain	9	0.000249896
GO:0019953	sexual reproduction	9	0.000249896
GO:0030011	maintenance of cell polarity	9	0.000249896
GO:0030307	positive regulation of cell growth	9	0.000249896
GO:0031122	cytoplasmic microtubule organization	9	0.000249896
GO:0031425	chloroplast RNA processing	9	0.000249896
GO:0032456	endocytic recycling	9	0.000249896
GO:0034214	protein hexamerization	9	0.000249896
GO:0035873	lactate transmembrane transport	9	0.000249896
GO:0042538	hyperosmotic salinity response	9	0.000249896
GO:0043052	thermotaxis	9	0.000249896
GO:0043462	regulation of ATPase activity	9	0.000249896
GO:0044205	'de novo' UMP biosynthetic process	9	0.000249896
GO:0045493	xylan catabolic process	9	0.000249896
GO:0045746	negative regulation of Notch signaling pathway	9	0.000249896
GO:0045995	regulation of embryonic development	9	0.000249896
GO:0046662	regulation of oviposition	9	0.000249896
GO:0046836	glycolipid transport	9	0.000249896
GO:0048193	Golgi vesicle transport	9	0.000249896
GO:0050911	detection of chemical stimulus involved in sensory perception of smell	9	0.000249896
GO:0051013	microtubule severing	9	0.000249896
GO:0051085	chaperone mediated protein folding requiring cofactor	9	0.000249896
GO:0061077	chaperone-mediated protein folding	9	0.000249896
GO:0071266	'de novo' L-methionine biosynthetic process	9	0.000249896
GO:0071277	cellular response to calcium ion	9	0.000249896
GO:0000128	flocculation	8	0.00022213
GO:0000244	assembly of spliceosomal tri-snRNP	8	0.00022213
GO:0000266	mitochondrial fission	8	0.00022213
GO:0000395	nuclear mRNA 5'-splice site recognition	8	0.00022213
GO:0005992	trehalose biosynthetic process	8	0.00022213
GO:0006006	glucose metabolic process	8	0.00022213
GO:0006014	D-ribose metabolic process	8	0.00022213
GO:0006032	chitin catabolic process	8	0.00022213
GO:0006072	glycerol-3-phosphate metabolic process	8	0.00022213
GO:0006085	acetyl-CoA biosynthetic process	8	0.00022213
GO:0006208	pyrimidine base catabolic process	8	0.00022213
GO:0006406	mRNA export from nucleus	8	0.00022213
GO:0006493	protein O-linked glycosylation	8	0.00022213
GO:0006527	arginine catabolic process	8	0.00022213
GO:0006559	L-phenylalanine catabolic process	8	0.00022213
GO:0006597	spermine biosynthetic process	8	0.00022213
GO:0006672	ceramide metabolic process	8	0.00022213
GO:0007030	Golgi organization	8	0.00022213
GO:0007160	cell-matrix adhesion	8	0.00022213
GO:0007265	Ras protein signal transduction	8	0.00022213
GO:0007339	binding of sperm to zona pellucida	8	0.00022213
GO:0007626	locomotory behavior	8	0.00022213
GO:0008277	regulation of G-protein coupled receptor protein signaling pathway	8	0.00022213
GO:0009228	thiamine biosynthetic process	8	0.00022213
GO:0009236	cobalamin biosynthetic process	8	0.00022213
GO:0009451	RNA modification	8	0.00022213
GO:0009734	auxin mediated signaling pathway	8	0.00022213
GO:0009960	endosperm development	8	0.00022213
GO:0010311	lateral root formation	8	0.00022213
GO:0010411	xyloglucan metabolic process	8	0.00022213
GO:0010498	proteasomal protein catabolic process	8	0.00022213
GO:0015748	organophosphate ester transport	8	0.00022213
GO:0015786	UDP-glucose transport	8	0.00022213
GO:0016051	carbohydrate biosynthetic process	8	0.00022213
GO:0016246	RNA interference	8	0.00022213
GO:0016485	protein processing	8	0.00022213
GO:0016558	protein import into peroxisome matrix	8	0.00022213
GO:0016559	peroxisome fission	8	0.00022213
GO:0019375	galactolipid biosynthetic process	8	0.00022213
GO:0019859	thymine metabolic process	8	0.00022213
GO:0030042	actin filament depolymerization	8	0.00022213
GO:0030071	regulation of mitotic metaphase/anaphase transition	8	0.00022213
GO:0030091	protein repair	8	0.00022213
GO:0030150	protein import into mitochondrial matrix	8	0.00022213
GO:0031119	tRNA pseudouridine synthesis	8	0.00022213
GO:0031204	posttranslational protein targeting to membrane, translocation	8	0.00022213
GO:0034227	tRNA thio-modification	8	0.00022213
GO:0035082	axoneme assembly	8	0.00022213
GO:0035435	phosphate ion transmembrane transport	8	0.00022213
GO:0040035	hermaphrodite genitalia development	8	0.00022213
GO:0044011	single-species biofilm formation on inanimate substrate	8	0.00022213
GO:0045980	negative regulation of nucleotide metabolic process	8	0.00022213
GO:0046331	lateral inhibition	8	0.00022213
GO:0046512	sphingosine biosynthetic process	8	0.00022213
GO:0046855	inositol phosphate dephosphorylation	8	0.00022213
GO:0048235	pollen sperm cell differentiation	8	0.00022213
GO:0048704	embryonic skeletal system morphogenesis	8	0.00022213
GO:0052837	thiazole biosynthetic process	8	0.00022213
GO:0080153	negative regulation of reductive pentose-phosphate cycle	8	0.00022213
GO:2000904	regulation of starch metabolic process	8	0.00022213
GO:0000724	double-strand break repair via homologous recombination	7	0.000194363
GO:0002119	nematode larval development	7	0.000194363
GO:0005986	sucrose biosynthetic process	7	0.000194363
GO:0005993	trehalose catabolic process	7	0.000194363
GO:0006007	glucose catabolic process	7	0.000194363
GO:0006091	generation of precursor metabolites and energy	7	0.000194363
GO:0006266	DNA ligation	7	0.000194363
GO:0006338	chromatin remodeling	7	0.000194363
GO:0006352	transcription initiation, DNA-dependent	7	0.000194363
GO:0006353	transcription termination, DNA-dependent	7	0.000194363
GO:0006385	transcription elongation from RNA polymerase III promoter	7	0.000194363
GO:0006388	tRNA splicing, via endonucleolytic cleavage and ligation	7	0.000194363
GO:0006400	tRNA modification	7	0.000194363
GO:0006482	protein demethylation	7	0.000194363
GO:0006536	glutamate metabolic process	7	0.000194363
GO:0006567	threonine catabolic process	7	0.000194363
GO:0006574	valine catabolic process	7	0.000194363
GO:0006729	tetrahydrobiopterin biosynthetic process	7	0.000194363
GO:0006749	glutathione metabolic process	7	0.000194363
GO:0006790	sulfur compound metabolic process	7	0.000194363
GO:0006816	calcium ion transport	7	0.000194363
GO:0006833	water transport	7	0.000194363
GO:0007015	actin filament organization	7	0.000194363
GO:0007210	serotonin receptor signaling pathway	7	0.000194363
GO:0007369	gastrulation	7	0.000194363
GO:0007420	brain development	7	0.000194363
GO:0008612	peptidyl-lysine modification to hypusine	7	0.000194363
GO:0009082	branched chain family amino acid biosynthetic process	7	0.000194363
GO:0009190	cyclic nucleotide biosynthetic process	7	0.000194363
GO:0009234	menaquinone biosynthetic process	7	0.000194363
GO:0009303	rRNA transcription	7	0.000194363
GO:0009407	toxin catabolic process	7	0.000194363
GO:0009416	response to light stimulus	7	0.000194363
GO:0009555	pollen development	7	0.000194363
GO:0009612	response to mechanical stimulus	7	0.000194363
GO:0009644	response to high light intensity	7	0.000194363
GO:0009652	thigmotropism	7	0.000194363
GO:0009699	phenylpropanoid biosynthetic process	7	0.000194363
GO:0009773	photosynthetic electron transport in photosystem I	7	0.000194363
GO:0009853	photorespiration	7	0.000194363
GO:0010053	root epidermal cell differentiation	7	0.000194363
GO:0010363	regulation of plant-type hypersensitive response	7	0.000194363
GO:0014047	glutamate secretion	7	0.000194363
GO:0015691	cadmium ion transport	7	0.000194363
GO:0015851	nucleobase transport	7	0.000194363
GO:0016049	cell growth	7	0.000194363
GO:0016050	vesicle organization	7	0.000194363
GO:0016575	histone deacetylation	7	0.000194363
GO:0018095	protein polyglutamylation	7	0.000194363
GO:0019243	methylglyoxal catabolic process to D-lactate	7	0.000194363
GO:0019310	inositol catabolic process	7	0.000194363
GO:0019684	photosynthesis, light reaction	7	0.000194363
GO:0019685	photosynthesis, dark reaction	7	0.000194363
GO:0019933	cAMP-mediated signaling	7	0.000194363
GO:0030155	regulation of cell adhesion	7	0.000194363
GO:0032544	plastid translation	7	0.000194363
GO:0032688	negative regulation of interferon-beta production	7	0.000194363
GO:0032877	positive regulation of DNA endoreduplication	7	0.000194363
GO:0034244	negative regulation of transcription elongation from RNA polymerase II promoter	7	0.000194363
GO:0034599	cellular response to oxidative stress	7	0.000194363
GO:0040011	locomotion	7	0.000194363
GO:0042546	cell wall biogenesis	7	0.000194363
GO:0042549	photosystem II stabilization	7	0.000194363
GO:0042572	retinol metabolic process	7	0.000194363
GO:0043043	peptide biosynthetic process	7	0.000194363
GO:0043068	positive regulation of programmed cell death	7	0.000194363
GO:0044070	regulation of anion transport	7	0.000194363
GO:0044267	cellular protein metabolic process	7	0.000194363
GO:0045038	protein import into chloroplast thylakoid membrane	7	0.000194363
GO:0045040	protein import into mitochondrial outer membrane	7	0.000194363
GO:0045116	protein neddylation	7	0.000194363
GO:0048481	ovule development	7	0.000194363
GO:0048812	neuron projection morphogenesis	7	0.000194363
GO:0048873	homeostasis of number of cells within a tissue	7	0.000194363
GO:0050974	detection of mechanical stimulus involved in sensory perception	7	0.000194363
GO:0051084	'de novo' posttranslational protein folding	7	0.000194363
GO:0051297	centrosome organization	7	0.000194363
GO:0060021	palate development	7	0.000194363
GO:0060216	definitive hemopoiesis	7	0.000194363
GO:0070526	threonylcarbamoyladenosine biosynthetic process	7	0.000194363
GO:0071366	cellular response to indolebutyric acid stimulus	7	0.000194363
GO:0071806	protein transmembrane transport	7	0.000194363
GO:0080022	primary root development	7	0.000194363
GO:0080147	root hair cell development	7	0.000194363
GO:0090398	cellular senescence	7	0.000194363
GO:0097052	L-kynurenine metabolic process	7	0.000194363
GO:0000025	maltose catabolic process	6	0.000166597
GO:0000209	protein polyubiquitination	6	0.000166597
GO:0000245	spliceosome assembly	6	0.000166597
GO:0000387	spliceosomal snRNP assembly	6	0.000166597
GO:0000910	cytokinesis	6	0.000166597
GO:0001878	response to yeast	6	0.000166597
GO:0002027	regulation of heart rate	6	0.000166597
GO:0005982	starch metabolic process	6	0.000166597
GO:0006101	citrate metabolic process	6	0.000166597
GO:0006116	NADH oxidation	6	0.000166597
GO:0006123	mitochondrial electron transport, cytochrome c to oxygen	6	0.000166597
GO:0006259	DNA metabolic process	6	0.000166597
GO:0006487	protein N-linked glycosylation	6	0.000166597
GO:0006555	methionine metabolic process	6	0.000166597
GO:0006569	tryptophan catabolic process	6	0.000166597
GO:0006783	heme biosynthetic process	6	0.000166597
GO:0006820	anion transport	6	0.000166597
GO:0006839	mitochondrial transport	6	0.000166597
GO:0006874	cellular calcium ion homeostasis	6	0.000166597
GO:0006955	immune response	6	0.000166597
GO:0007059	chromosome segregation	6	0.000166597
GO:0007131	reciprocal meiotic recombination	6	0.000166597
GO:0007190	activation of adenylate cyclase activity	6	0.000166597
GO:0007269	neurotransmitter secretion	6	0.000166597
GO:0007585	respiratory gaseous exchange	6	0.000166597
GO:0007605	sensory perception of sound	6	0.000166597
GO:0008202	steroid metabolic process	6	0.000166597
GO:0009052	pentose-phosphate shunt, non-oxidative branch	6	0.000166597
GO:0009062	fatty acid catabolic process	6	0.000166597
GO:0009098	leucine biosynthetic process	6	0.000166597
GO:0009253	peptidoglycan catabolic process	6	0.000166597
GO:0009267	cellular response to starvation	6	0.000166597
GO:0009450	gamma-aminobutyric acid catabolic process	6	0.000166597
GO:0009585	red, far-red light phototransduction	6	0.000166597
GO:0009620	response to fungus	6	0.000166597
GO:0009785	blue light signaling pathway	6	0.000166597
GO:0009965	leaf morphogenesis	6	0.000166597
GO:0010019	chloroplast-nucleus signaling pathway	6	0.000166597
GO:0010051	xylem and phloem pattern formation	6	0.000166597
GO:0010100	negative regulation of photomorphogenesis	6	0.000166597
GO:0010114	response to red light	6	0.000166597
GO:0010118	stomatal movement	6	0.000166597
GO:0010208	pollen wall assembly	6	0.000166597
GO:0015695	organic cation transport	6	0.000166597
GO:0015876	acetyl-CoA transport	6	0.000166597
GO:0016236	macroautophagy	6	0.000166597
GO:0016925	protein sumoylation	6	0.000166597
GO:0017186	peptidyl-pyroglutamic acid biosynthetic process, using glutaminyl-peptide cyclotransferase	6	0.000166597
GO:0019221	cytokine-mediated signaling pathway	6	0.000166597
GO:0019439	aromatic compound catabolic process	6	0.000166597
GO:0019551	glutamate catabolic process to 2-oxoglutarate	6	0.000166597
GO:0019557	histidine catabolic process to glutamate and formate	6	0.000166597
GO:0019700	organic phosphonate catabolic process	6	0.000166597
GO:0021707	cerebellar granule cell differentiation	6	0.000166597
GO:0021766	hippocampus development	6	0.000166597
GO:0022008	neurogenesis	6	0.000166597
GO:0030317	sperm motility	6	0.000166597
GO:0030447	filamentous growth	6	0.000166597
GO:0032006	regulation of TOR signaling cascade	6	0.000166597
GO:0032402	melanosome transport	6	0.000166597
GO:0032923	organic phosphonate biosynthetic process	6	0.000166597
GO:0033138	positive regulation of peptidyl-serine phosphorylation	6	0.000166597
GO:0033353	S-adenosylmethionine cycle	6	0.000166597
GO:0034219	carbohydrate transmembrane transport	6	0.000166597
GO:0034641	cellular nitrogen compound metabolic process	6	0.000166597
GO:0035246	peptidyl-arginine N-methylation	6	0.000166597
GO:0040027	negative regulation of vulval development	6	0.000166597
GO:0042326	negative regulation of phosphorylation	6	0.000166597
GO:0042542	response to hydrogen peroxide	6	0.000166597
GO:0042590	antigen processing and presentation of exogenous peptide antigen via MHC class I	6	0.000166597
GO:0043091	L-arginine import	6	0.000166597
GO:0043116	negative regulation of vascular permeability	6	0.000166597
GO:0043247	telomere maintenance in response to DNA damage	6	0.000166597
GO:0043988	histone H3-S28 phosphorylation	6	0.000166597
GO:0044257	cellular protein catabolic process	6	0.000166597
GO:0046471	phosphatidylglycerol metabolic process	6	0.000166597
GO:0046654	tetrahydrofolate biosynthetic process	6	0.000166597
GO:0046677	response to antibiotic	6	0.000166597
GO:0046683	response to organophosphorus	6	0.000166597
GO:0048240	sperm capacitation	6	0.000166597
GO:0048312	intracellular distribution of mitochondria	6	0.000166597
GO:0048598	embryonic morphogenesis	6	0.000166597
GO:0048813	dendrite morphogenesis	6	0.000166597
GO:0048838	release of seed from dormancy	6	0.000166597
GO:0050667	homocysteine metabolic process	6	0.000166597
GO:0051259	protein oligomerization	6	0.000166597
GO:0051567	histone H3-K9 methylation	6	0.000166597
GO:0060316	positive regulation of ryanodine-sensitive calcium-release channel activity	6	0.000166597
GO:0060441	epithelial tube branching involved in lung morphogenesis	6	0.000166597
GO:0071466	cellular response to xenobiotic stimulus	6	0.000166597
GO:0071585	detoxification of cadmium ion	6	0.000166597
GO:0072078	nephron tubule morphogenesis	6	0.000166597
GO:0097067	cellular response to thyroid hormone stimulus	6	0.000166597
GO:0000024	maltose biosynthetic process	5	0.000138831
GO:0000381	regulation of alternative nuclear mRNA splicing, via spliceosome	5	0.000138831
GO:0000447	endonucleolytic cleavage in ITS1 to separate SSU-rRNA from 5.8S rRNA and LSU-rRNA from tricistronic rRNA transcript (SSU-rRNA, 5.8S rRNA, LSU-rRNA)	5	0.000138831
GO:0001541	ovarian follicle development	5	0.000138831
GO:0002002	regulation of angiotensin levels in blood	5	0.000138831
GO:0002100	tRNA wobble adenosine to inosine editing	5	0.000138831
GO:0006012	galactose metabolic process	5	0.000138831
GO:0006069	ethanol oxidation	5	0.000138831
GO:0006105	succinate metabolic process	5	0.000138831
GO:0006268	DNA unwinding involved in replication	5	0.000138831
GO:0006270	DNA-dependent DNA replication initiation	5	0.000138831
GO:0006275	regulation of DNA replication	5	0.000138831
GO:0006306	DNA methylation	5	0.000138831
GO:0006369	termination of RNA polymerase II transcription	5	0.000138831
GO:0006449	regulation of translational termination	5	0.000138831
GO:0006509	membrane protein ectodomain proteolysis	5	0.000138831
GO:0006557	S-adenosylmethioninamine biosynthetic process	5	0.000138831
GO:0006580	ethanolamine metabolic process	5	0.000138831
GO:0006607	NLS-bearing substrate import into nucleus	5	0.000138831
GO:0006641	triglyceride metabolic process	5	0.000138831
GO:0006657	CDP-choline pathway	5	0.000138831
GO:0006685	sphingomyelin catabolic process	5	0.000138831
GO:0006739	NADP metabolic process	5	0.000138831
GO:0006824	cobalt ion transport	5	0.000138831
GO:0006825	copper ion transport	5	0.000138831
GO:0006829	zinc ion transport	5	0.000138831
GO:0006863	purine base transport	5	0.000138831
GO:0006865	amino acid transport	5	0.000138831
GO:0006892	post-Golgi vesicle-mediated transport	5	0.000138831
GO:0006954	inflammatory response	5	0.000138831
GO:0007021	tubulin complex assembly	5	0.000138831
GO:0007094	mitotic cell cycle spindle assembly checkpoint	5	0.000138831
GO:0007126	meiosis	5	0.000138831
GO:0007179	transforming growth factor beta receptor signaling pathway	5	0.000138831
GO:0007224	smoothened signaling pathway	5	0.000138831
GO:0007286	spermatid development	5	0.000138831
GO:0007368	determination of left/right symmetry	5	0.000138831
GO:0007498	mesoderm development	5	0.000138831
GO:0007528	neuromuscular junction development	5	0.000138831
GO:0008285	negative regulation of cell proliferation	5	0.000138831
GO:0008615	pyridoxine biosynthetic process	5	0.000138831
GO:0009294	DNA mediated transformation	5	0.000138831
GO:0009437	carnitine metabolic process	5	0.000138831
GO:0009617	response to bacterium	5	0.000138831
GO:0009751	response to salicylic acid stimulus	5	0.000138831
GO:0009794	regulation of mitotic cell cycle, embryonic	5	0.000138831
GO:0009826	unidimensional cell growth	5	0.000138831
GO:0009862	systemic acquired resistance, salicylic acid mediated signaling pathway	5	0.000138831
GO:0009948	anterior/posterior axis specification	5	0.000138831
GO:0010027	thylakoid membrane organization	5	0.000138831
GO:0010054	trichoblast differentiation	5	0.000138831
GO:0010205	photoinhibition	5	0.000138831
GO:0010218	response to far red light	5	0.000138831
GO:0010269	response to selenium ion	5	0.000138831
GO:0010270	photosystem II oxygen evolving complex assembly	5	0.000138831
GO:0010506	regulation of autophagy	5	0.000138831
GO:0010507	negative regulation of autophagy	5	0.000138831
GO:0010508	positive regulation of autophagy	5	0.000138831
GO:0015689	molybdate ion transport	5	0.000138831
GO:0015701	bicarbonate transport	5	0.000138831
GO:0015886	heme transport	5	0.000138831
GO:0015908	fatty acid transport	5	0.000138831
GO:0016114	terpenoid biosynthetic process	5	0.000138831
GO:0016183	synaptic vesicle coating	5	0.000138831
GO:0016199	axon midline choice point recognition	5	0.000138831
GO:0016480	negative regulation of transcription from RNA polymerase III promoter	5	0.000138831
GO:0016570	histone modification	5	0.000138831
GO:0016584	nucleosome positioning	5	0.000138831
GO:0017038	protein import	5	0.000138831
GO:0017157	regulation of exocytosis	5	0.000138831
GO:0018283	iron incorporation into metallo-sulfur cluster	5	0.000138831
GO:0019343	cysteine biosynthetic process via cystathionine	5	0.000138831
GO:0019424	sulfide oxidation, using siroheme sulfite reductase	5	0.000138831
GO:0019448	L-cysteine catabolic process	5	0.000138831
GO:0019477	L-lysine catabolic process	5	0.000138831
GO:0019521	D-gluconate metabolic process	5	0.000138831
GO:0019882	antigen processing and presentation	5	0.000138831
GO:0030239	myofibril assembly	5	0.000138831
GO:0030301	cholesterol transport	5	0.000138831
GO:0030388	fructose 1,6-bisphosphate metabolic process	5	0.000138831
GO:0031497	chromatin assembly	5	0.000138831
GO:0031505	fungal-type cell wall organization	5	0.000138831
GO:0031623	receptor internalization	5	0.000138831
GO:0032314	regulation of Rac GTPase activity	5	0.000138831
GO:0032320	positive regulation of Ras GTPase activity	5	0.000138831
GO:0032509	endosome transport via multivesicular body sorting pathway	5	0.000138831
GO:0032968	positive regulation of transcription elongation from RNA polymerase II promoter	5	0.000138831
GO:0033387	putrescine biosynthetic process from ornithine	5	0.000138831
GO:0033572	transferrin transport	5	0.000138831
GO:0033574	response to testosterone stimulus	5	0.000138831
GO:0034501	protein localization to kinetochore	5	0.000138831
GO:0035445	borate transmembrane transport	5	0.000138831
GO:0035590	purinergic nucleotide receptor signaling pathway	5	0.000138831
GO:0040018	positive regulation of multicellular organism growth	5	0.000138831
GO:0042545	cell wall modification	5	0.000138831
GO:0042574	retinal metabolic process	5	0.000138831
GO:0042594	response to starvation	5	0.000138831
GO:0042939	tripeptide transport	5	0.000138831
GO:0043248	proteasome assembly	5	0.000138831
GO:0043419	urea catabolic process	5	0.000138831
GO:0043518	negative regulation of DNA damage response, signal transduction by p53 class mediator	5	0.000138831
GO:0043524	negative regulation of neuron apoptosis	5	0.000138831
GO:0043551	regulation of phosphatidylinositol 3-kinase activity	5	0.000138831
GO:0043562	cellular response to nitrogen levels	5	0.000138831
GO:0043952	protein transport by the Sec complex	5	0.000138831
GO:0043953	protein transport by the Tat complex	5	0.000138831
GO:0044211	CTP salvage	5	0.000138831
GO:0044341	sodium-dependent phosphate transport	5	0.000138831
GO:0045037	protein import into chloroplast stroma	5	0.000138831
GO:0045162	clustering of voltage-gated sodium channels	5	0.000138831
GO:0045176	apical protein localization	5	0.000138831
GO:0045747	positive regulation of Notch signaling pathway	5	0.000138831
GO:0045879	negative regulation of smoothened signaling pathway	5	0.000138831
GO:0045931	positive regulation of mitotic cell cycle	5	0.000138831
GO:0046520	sphingoid biosynthetic process	5	0.000138831
GO:0048280	vesicle fusion with Golgi apparatus	5	0.000138831
GO:0048510	regulation of timing of transition from vegetative to reproductive phase	5	0.000138831
GO:0048662	negative regulation of smooth muscle cell proliferation	5	0.000138831
GO:0050728	negative regulation of inflammatory response	5	0.000138831
GO:0050821	protein stabilization	5	0.000138831
GO:0050872	white fat cell differentiation	5	0.000138831
GO:0050992	dimethylallyl diphosphate biosynthetic process	5	0.000138831
GO:0051216	cartilage development	5	0.000138831
GO:0051645	Golgi localization	5	0.000138831
GO:0051781	positive regulation of cell division	5	0.000138831
GO:0055016	hypochord development	5	0.000138831
GO:0055070	copper ion homeostasis	5	0.000138831
GO:0055129	L-proline biosynthetic process	5	0.000138831
GO:0060548	negative regulation of cell death	5	0.000138831
GO:0060972	left/right pattern formation	5	0.000138831
GO:0070371	ERK1 and ERK2 cascade	5	0.000138831
GO:0070932	histone H3 deacetylation	5	0.000138831
GO:0070988	demethylation	5	0.000138831
GO:0071423	malate transmembrane transport	5	0.000138831
GO:0071577	zinc ion transmembrane transport	5	0.000138831
GO:0072104	glomerular capillary formation	5	0.000138831
GO:0072511	divalent inorganic cation transport	5	0.000138831
GO:0072594	establishment of protein localization to organelle	5	0.000138831
GO:0080009	mRNA methylation	5	0.000138831
GO:0090383	phagosome acidification	5	0.000138831
GO:0090399	replicative senescence	5	0.000138831
GO:2000032	regulation of secondary shoot formation	5	0.000138831
GO:2000067	regulation of root morphogenesis	5	0.000138831
GO:0000185	activation of MAPKKK activity	4	0.000111065
GO:0000461	endonucleolytic cleavage to generate mature 3'-end of SSU-rRNA from (SSU-rRNA, 5.8S rRNA, LSU-rRNA)	4	0.000111065
GO:0000956	nuclear-transcribed mRNA catabolic process	4	0.000111065
GO:0001561	fatty acid alpha-oxidation	4	0.000111065
GO:0001913	T cell mediated cytotoxicity	4	0.000111065
GO:0006103	2-oxoglutarate metabolic process	4	0.000111065
GO:0006171	cAMP biosynthetic process	4	0.000111065
GO:0006233	dTDP biosynthetic process	4	0.000111065
GO:0006241	CTP biosynthetic process	4	0.000111065
GO:0006312	mitotic recombination	4	0.000111065
GO:0006348	chromatin silencing at telomere	4	0.000111065
GO:0006379	mRNA cleavage	4	0.000111065
GO:0006478	peptidyl-tyrosine sulfation	4	0.000111065
GO:0006490	oligosaccharide-lipid intermediate biosynthetic process	4	0.000111065
GO:0006505	GPI anchor metabolic process	4	0.000111065
GO:0006513	protein monoubiquitination	4	0.000111065
GO:0006543	glutamine catabolic process	4	0.000111065
GO:0006573	valine metabolic process	4	0.000111065
GO:0006644	phospholipid metabolic process	4	0.000111065
GO:0006720	isoprenoid metabolic process	4	0.000111065
GO:0006741	NADP biosynthetic process	4	0.000111065
GO:0006756	AMP phosphorylation	4	0.000111065
GO:0006784	heme a biosynthetic process	4	0.000111065
GO:0006895	Golgi to endosome transport	4	0.000111065
GO:0006919	activation of caspase activity	4	0.000111065
GO:0006974	response to DNA damage stimulus	4	0.000111065
GO:0007026	negative regulation of microtubule depolymerization	4	0.000111065
GO:0007052	mitotic spindle organization	4	0.000111065
GO:0007099	centriole replication	4	0.000111065
GO:0007205	activation of protein kinase C activity by G-protein coupled receptor protein signaling pathway	4	0.000111065
GO:0007271	synaptic transmission, cholinergic	4	0.000111065
GO:0007390	germ-band shortening	4	0.000111065
GO:0007507	heart development	4	0.000111065
GO:0007548	sex differentiation	4	0.000111065
GO:0007603	phototransduction, visible light	4	0.000111065
GO:0007613	memory	4	0.000111065
GO:0007616	long-term memory	4	0.000111065
GO:0008104	protein localization	4	0.000111065
GO:0008407	chaeta morphogenesis	4	0.000111065
GO:0008608	attachment of spindle microtubules to kinetochore	4	0.000111065
GO:0008611	ether lipid biosynthetic process	4	0.000111065
GO:0008616	queuosine biosynthetic process	4	0.000111065
GO:0009060	aerobic respiration	4	0.000111065
GO:0009073	aromatic amino acid family biosynthetic process	4	0.000111065
GO:0009083	branched chain family amino acid catabolic process	4	0.000111065
GO:0009152	purine ribonucleotide biosynthetic process	4	0.000111065
GO:0009220	pyrimidine ribonucleotide biosynthetic process	4	0.000111065
GO:0009446	putrescine biosynthetic process	4	0.000111065
GO:0009560	embryo sac egg cell differentiation	4	0.000111065
GO:0009567	double fertilization forming a zygote and endosperm	4	0.000111065
GO:0009693	ethylene biosynthetic process	4	0.000111065
GO:0009697	salicylic acid biosynthetic process	4	0.000111065
GO:0009791	post-embryonic development	4	0.000111065
GO:0009834	secondary cell wall biogenesis	4	0.000111065
GO:0009861	jasmonic acid and ethylene-dependent systemic resistance	4	0.000111065
GO:0009866	induced systemic resistance, ethylene mediated signaling pathway	4	0.000111065
GO:0009888	tissue development	4	0.000111065
GO:0009911	positive regulation of flower development	4	0.000111065
GO:0009950	dorsal/ventral axis specification	4	0.000111065
GO:0009952	anterior/posterior pattern specification	4	0.000111065
GO:0009957	epidermal cell fate specification	4	0.000111065
GO:0009967	positive regulation of signal transduction	4	0.000111065
GO:0010043	response to zinc ion	4	0.000111065
GO:0010087	phloem or xylem histogenesis	4	0.000111065
GO:0010120	camalexin biosynthetic process	4	0.000111065
GO:0010124	phenylacetate catabolic process	4	0.000111065
GO:0010150	leaf senescence	4	0.000111065
GO:0010167	response to nitrate	4	0.000111065
GO:0010171	body morphogenesis	4	0.000111065
GO:0010266	response to vitamin B1	4	0.000111065
GO:0010388	cullin deneddylation	4	0.000111065
GO:0010826	negative regulation of centrosome duplication	4	0.000111065
GO:0010971	positive regulation of G2/M transition of mitotic cell cycle	4	0.000111065
GO:0015804	neutral amino acid transport	4	0.000111065
GO:0015810	aspartate transport	4	0.000111065
GO:0015940	pantothenate biosynthetic process	4	0.000111065
GO:0016070	RNA metabolic process	4	0.000111065
GO:0016126	sterol biosynthetic process	4	0.000111065
GO:0016197	endosome transport	4	0.000111065
GO:0018243	protein O-linked glycosylation via threonine	4	0.000111065
GO:0018272	protein-pyridoxal-5-phosphate linkage via peptidyl-N6-pyridoxal phosphate-L-lysine	4	0.000111065
GO:0018345	protein palmitoylation	4	0.000111065
GO:0019254	carnitine metabolic process, CoA-linked	4	0.000111065
GO:0019285	glycine betaine biosynthetic process from choline	4	0.000111065
GO:0019342	trypanothione biosynthetic process	4	0.000111065
GO:0019370	leukotriene biosynthetic process	4	0.000111065
GO:0019430	removal of superoxide radicals	4	0.000111065
GO:0019541	propionate metabolic process	4	0.000111065
GO:0022617	extracellular matrix disassembly	4	0.000111065
GO:0030026	cellular manganese ion homeostasis	4	0.000111065
GO:0030157	pancreatic juice secretion	4	0.000111065
GO:0030279	negative regulation of ossification	4	0.000111065
GO:0030318	melanocyte differentiation	4	0.000111065
GO:0030497	fatty acid elongation	4	0.000111065
GO:0030517	negative regulation of axon extension	4	0.000111065
GO:0030730	sequestering of triglyceride	4	0.000111065
GO:0031053	primary miRNA processing	4	0.000111065
GO:0031087	deadenylation-independent decapping of nuclear-transcribed mRNA	4	0.000111065
GO:0031145	anaphase-promoting complex-dependent proteasomal ubiquitin-dependent protein catabolic process	4	0.000111065
GO:0031347	regulation of defense response	4	0.000111065
GO:0032230	positive regulation of synaptic transmission, GABAergic	4	0.000111065
GO:0032264	IMP salvage	4	0.000111065
GO:0032502	developmental process	4	0.000111065
GO:0032504	multicellular organism reproduction	4	0.000111065
GO:0032536	regulation of cell projection size	4	0.000111065
GO:0032755	positive regulation of interleukin-6 production	4	0.000111065
GO:0032959	inositol trisphosphate biosynthetic process	4	0.000111065
GO:0033334	fin morphogenesis	4	0.000111065
GO:0033611	oxalate catabolic process	4	0.000111065
GO:0034097	response to cytokine stimulus	4	0.000111065
GO:0034614	cellular response to reactive oxygen species	4	0.000111065
GO:0034755	iron ion transmembrane transport	4	0.000111065
GO:0040010	positive regulation of growth rate	4	0.000111065
GO:0040023	establishment of nucleus localization	4	0.000111065
GO:0040038	polar body extrusion after meiotic divisions	4	0.000111065
GO:0042552	myelination	4	0.000111065
GO:0042753	positive regulation of circadian rhythm	4	0.000111065
GO:0042866	pyruvate biosynthetic process	4	0.000111065
GO:0043103	hypoxanthine salvage	4	0.000111065
GO:0043254	regulation of protein complex assembly	4	0.000111065
GO:0043687	post-translational protein modification	4	0.000111065
GO:0044238	primary metabolic process	4	0.000111065
GO:0044255	cellular lipid metabolic process	4	0.000111065
GO:0044416	induction by symbiont of host defense response	4	0.000111065
GO:0045039	protein import into mitochondrial inner membrane	4	0.000111065
GO:0045185	maintenance of protein location	4	0.000111065
GO:0045200	establishment of neuroblast polarity	4	0.000111065
GO:0045494	photoreceptor cell maintenance	4	0.000111065
GO:0045618	positive regulation of keratinocyte differentiation	4	0.000111065
GO:0045653	negative regulation of megakaryocyte differentiation	4	0.000111065
GO:0046283	anthocyanin metabolic process	4	0.000111065
GO:0046294	formaldehyde catabolic process	4	0.000111065
GO:0046439	L-cysteine metabolic process	4	0.000111065
GO:0046601	positive regulation of centriole replication	4	0.000111065
GO:0046900	tetrahydrofolylpolyglutamate metabolic process	4	0.000111065
GO:0048034	heme O biosynthetic process	4	0.000111065
GO:0048367	shoot development	4	0.000111065
GO:0048440	carpel development	4	0.000111065
GO:0048453	sepal formation	4	0.000111065
GO:0048490	anterograde synaptic vesicle transport	4	0.000111065
GO:0048593	camera-type eye morphogenesis	4	0.000111065
GO:0048741	skeletal muscle fiber development	4	0.000111065
GO:0050679	positive regulation of epithelial cell proliferation	4	0.000111065
GO:0050908	detection of light stimulus involved in visual perception	4	0.000111065
GO:0050918	positive chemotaxis	4	0.000111065
GO:0051091	positive regulation of sequence-specific DNA binding transcription factor activity	4	0.000111065
GO:0051188	cofactor biosynthetic process	4	0.000111065
GO:0051220	cytoplasmic sequestering of protein	4	0.000111065
GO:0051298	centrosome duplication	4	0.000111065
GO:0051382	kinetochore assembly	4	0.000111065
GO:0051402	neuron apoptosis	4	0.000111065
GO:0051561	elevation of mitochondrial calcium ion concentration	4	0.000111065
GO:0051725	protein de-ADP-ribosylation	4	0.000111065
GO:0051898	negative regulation of protein kinase B signaling cascade	4	0.000111065
GO:0060027	convergent extension involved in gastrulation	4	0.000111065
GO:0060036	notochord cell vacuolation	4	0.000111065
GO:0060059	embryonic retina morphogenesis in camera-type eye	4	0.000111065
GO:0060339	negative regulation of type I interferon-mediated signaling pathway	4	0.000111065
GO:0060674	placenta blood vessel development	4	0.000111065
GO:0061199	striated muscle contraction involved in embryonic body morphogenesis	4	0.000111065
GO:0070194	synaptonemal complex disassembly	4	0.000111065
GO:0070314	G1 to G0 transition	4	0.000111065
GO:0070634	transepithelial ammonium transport	4	0.000111065
GO:0070681	glutaminyl-tRNAGln biosynthesis via transamidation	4	0.000111065
GO:0070934	CRD-mediated mRNA stabilization	4	0.000111065
GO:0070936	protein K48-linked ubiquitination	4	0.000111065
GO:0070986	left/right axis specification	4	0.000111065
GO:0071281	cellular response to iron ion	4	0.000111065
GO:0071542	dopaminergic neuron differentiation	4	0.000111065
GO:0071711	basement membrane organization	4	0.000111065
GO:0072164	mesonephric tubule development	4	0.000111065
GO:0090129	positive regulation of synapse maturation	4	0.000111065
GO:0090382	phagosome maturation	4	0.000111065
GO:0097193	intrinsic apoptotic signaling pathway	4	0.000111065
GO:2000058	regulation of protein ubiquitination involved in ubiquitin-dependent protein catabolic process	4	0.000111065
GO:2001235	positive regulation of apoptotic signaling pathway	4	0.000111065
GO:0000002	mitochondrial genome maintenance	3	8.32986e-05
GO:0000087	M phase of mitotic cell cycle	3	8.32986e-05
GO:0000719	photoreactive repair	3	8.32986e-05
GO:0000963	mitochondrial RNA processing	3	8.32986e-05
GO:0001516	prostaglandin biosynthetic process	3	8.32986e-05
GO:0001659	temperature homeostasis	3	8.32986e-05
GO:0001701	in utero embryonic development	3	8.32986e-05
GO:0001711	endodermal cell fate commitment	3	8.32986e-05
GO:0001824	blastocyst development	3	8.32986e-05
GO:0001886	endothelial cell morphogenesis	3	8.32986e-05
GO:0001887	selenium compound metabolic process	3	8.32986e-05
GO:0001956	positive regulation of neurotransmitter secretion	3	8.32986e-05
GO:0001957	intramembranous ossification	3	8.32986e-05
GO:0002026	regulation of the force of heart contraction	3	8.32986e-05
GO:0002062	chondrocyte differentiation	3	8.32986e-05
GO:0002090	regulation of receptor internalization	3	8.32986e-05
GO:0002229	defense response to oomycetes	3	8.32986e-05
GO:0002237	response to molecule of bacterial origin	3	8.32986e-05
GO:0002903	negative regulation of B cell apoptosis	3	8.32986e-05
GO:0003016	respiratory system process	3	8.32986e-05
GO:0005976	polysaccharide metabolic process	3	8.32986e-05
GO:0005977	glycogen metabolic process	3	8.32986e-05
GO:0006048	UDP-N-acetylglucosamine biosynthetic process	3	8.32986e-05
GO:0006081	cellular aldehyde metabolic process	3	8.32986e-05
GO:0006114	glycerol biosynthetic process	3	8.32986e-05
GO:0006214	thymidine catabolic process	3	8.32986e-05
GO:0006283	transcription-coupled nucleotide-excision repair	3	8.32986e-05
GO:0006307	DNA dealkylation involved in DNA repair	3	8.32986e-05
GO:0006308	DNA catabolic process	3	8.32986e-05
GO:0006433	prolyl-tRNA aminoacylation	3	8.32986e-05
GO:0006481	C-terminal protein methylation	3	8.32986e-05
GO:0006561	proline biosynthetic process	3	8.32986e-05
GO:0006598	polyamine catabolic process	3	8.32986e-05
GO:0006611	protein export from nucleus	3	8.32986e-05
GO:0006613	cotranslational protein targeting to membrane	3	8.32986e-05
GO:0006626	protein targeting to mitochondrion	3	8.32986e-05
GO:0006646	phosphatidylethanolamine biosynthetic process	3	8.32986e-05
GO:0006751	glutathione catabolic process	3	8.32986e-05
GO:0006797	polyphosphate metabolic process	3	8.32986e-05
GO:0006847	plasma membrane acetate transport	3	8.32986e-05
GO:0007005	mitochondrion organization	3	8.32986e-05
GO:0007029	endoplasmic reticulum organization	3	8.32986e-05
GO:0007032	endosome organization	3	8.32986e-05
GO:0007062	sister chromatid cohesion	3	8.32986e-05
GO:0007084	mitotic nuclear envelope reassembly	3	8.32986e-05
GO:0007117	budding cell bud growth	3	8.32986e-05
GO:0007143	female meiosis	3	8.32986e-05
GO:0007163	establishment or maintenance of cell polarity	3	8.32986e-05
GO:0007166	cell surface receptor linked signaling pathway	3	8.32986e-05
GO:0007178	transmembrane receptor protein serine/threonine kinase signaling pathway	3	8.32986e-05
GO:0007189	activation of adenylate cyclase activity by G-protein signaling pathway	3	8.32986e-05
GO:0007267	cell-cell signaling	3	8.32986e-05
GO:0007268	synaptic transmission	3	8.32986e-05
GO:0007314	oocyte anterior/posterior axis specification	3	8.32986e-05
GO:0007338	single fertilization	3	8.32986e-05
GO:0007340	acrosome reaction	3	8.32986e-05
GO:0007391	dorsal closure	3	8.32986e-05
GO:0007495	visceral mesoderm-endoderm interaction involved in midgut development	3	8.32986e-05
GO:0007586	digestion	3	8.32986e-05
GO:0007596	blood coagulation	3	8.32986e-05
GO:0008298	intracellular mRNA localization	3	8.32986e-05
GO:0008344	adult locomotory behavior	3	8.32986e-05
GO:0008585	female gonad development	3	8.32986e-05
GO:0009229	thiamine diphosphate biosynthetic process	3	8.32986e-05
GO:0009235	cobalamin metabolic process	3	8.32986e-05
GO:0009436	glyoxylate catabolic process	3	8.32986e-05
GO:0009440	cyanate catabolic process	3	8.32986e-05
GO:0009607	response to biotic stimulus	3	8.32986e-05
GO:0009704	de-etiolation	3	8.32986e-05
GO:0009736	cytokinin mediated signaling pathway	3	8.32986e-05
GO:0009739	response to gibberellin stimulus	3	8.32986e-05
GO:0009813	flavonoid biosynthetic process	3	8.32986e-05
GO:0009867	jasmonic acid mediated signaling pathway	3	8.32986e-05
GO:0009887	organ morphogenesis	3	8.32986e-05
GO:0009909	regulation of flower development	3	8.32986e-05
GO:0009932	cell tip growth	3	8.32986e-05
GO:0009953	dorsal/ventral pattern formation	3	8.32986e-05
GO:0009958	positive gravitropism	3	8.32986e-05
GO:0009966	regulation of signal transduction	3	8.32986e-05
GO:0009987	cellular process	3	8.32986e-05
GO:0010024	phytochromobilin biosynthetic process	3	8.32986e-05
GO:0010029	regulation of seed germination	3	8.32986e-05
GO:0010039	response to iron ion	3	8.32986e-05
GO:0010042	response to manganese ion	3	8.32986e-05
GO:0010048	vernalization response	3	8.32986e-05
GO:0010111	glyoxysome organization	3	8.32986e-05
GO:0010155	regulation of proton transport	3	8.32986e-05
GO:0010182	sugar mediated signaling pathway	3	8.32986e-05
GO:0010187	negative regulation of seed germination	3	8.32986e-05
GO:0010216	maintenance of DNA methylation	3	8.32986e-05
GO:0010228	vegetative to reproductive phase transition of meristem	3	8.32986e-05
GO:0010267	production of ta-siRNAs involved in RNA interference	3	8.32986e-05
GO:0010343	singlet oxygen-mediated programmed cell death	3	8.32986e-05
GO:0010413	glucuronoxylan metabolic process	3	8.32986e-05
GO:0010466	negative regulation of peptidase activity	3	8.32986e-05
GO:0010501	RNA secondary structure unwinding	3	8.32986e-05
GO:0010588	cotyledon vascular tissue pattern formation	3	8.32986e-05
GO:0010923	negative regulation of phosphatase activity	3	8.32986e-05
GO:0014029	neural crest formation	3	8.32986e-05
GO:0015012	heparan sulfate proteoglycan biosynthetic process	3	8.32986e-05
GO:0015698	inorganic anion transport	3	8.32986e-05
GO:0015724	formate transport	3	8.32986e-05
GO:0015749	monosaccharide transport	3	8.32986e-05
GO:0015757	galactose transport	3	8.32986e-05
GO:0015819	lysine transport	3	8.32986e-05
GO:0015884	folic acid transport	3	8.32986e-05
GO:0016075	rRNA catabolic process	3	8.32986e-05
GO:0016125	sterol metabolic process	3	8.32986e-05
GO:0016204	determination of muscle attachment site	3	8.32986e-05
GO:0016458	gene silencing	3	8.32986e-05
GO:0016476	regulation of embryonic cell shape	3	8.32986e-05
GO:0016560	protein import into peroxisome matrix, docking	3	8.32986e-05
GO:0016999	antibiotic metabolic process	3	8.32986e-05
GO:0018242	protein O-linked glycosylation via serine	3	8.32986e-05
GO:0018342	protein prenylation	3	8.32986e-05
GO:0019216	regulation of lipid metabolic process	3	8.32986e-05
GO:0019236	response to pheromone	3	8.32986e-05
GO:0019264	glycine biosynthetic process from serine	3	8.32986e-05
GO:0019358	nicotinate nucleotide salvage	3	8.32986e-05
GO:0019379	sulfate assimilation, phosphoadenylyl sulfate reduction by phosphoadenylyl-sulfate reductase (thioredoxin)	3	8.32986e-05
GO:0019538	protein metabolic process	3	8.32986e-05
GO:0019835	cytolysis	3	8.32986e-05
GO:0021744	dorsal motor nucleus of vagus nerve development	3	8.32986e-05
GO:0022604	regulation of cell morphogenesis	3	8.32986e-05
GO:0023057	negative regulation of signaling	3	8.32986e-05
GO:0030148	sphingolipid biosynthetic process	3	8.32986e-05
GO:0030168	platelet activation	3	8.32986e-05
GO:0030261	chromosome condensation	3	8.32986e-05
GO:0030421	defecation	3	8.32986e-05
GO:0030448	hyphal growth	3	8.32986e-05
GO:0030512	negative regulation of transforming growth factor beta receptor signaling pathway	3	8.32986e-05
GO:0030974	thiamine pyrophosphate transport	3	8.32986e-05
GO:0031023	microtubule organizing center organization	3	8.32986e-05
GO:0031054	pre-miRNA processing	3	8.32986e-05
GO:0031397	negative regulation of protein ubiquitination	3	8.32986e-05
GO:0031407	oxylipin metabolic process	3	8.32986e-05
GO:0031408	oxylipin biosynthetic process	3	8.32986e-05
GO:0032065	cortical protein anchoring	3	8.32986e-05
GO:0032088	negative regulation of NF-kappaB transcription factor activity	3	8.32986e-05
GO:0032270	positive regulation of cellular protein metabolic process	3	8.32986e-05
GO:0032855	positive regulation of Rac GTPase activity	3	8.32986e-05
GO:0033227	dsRNA transport	3	8.32986e-05
GO:0033344	cholesterol efflux	3	8.32986e-05
GO:0033384	geranyl diphosphate biosynthetic process	3	8.32986e-05
GO:0033539	fatty acid beta-oxidation using acyl-CoA dehydrogenase	3	8.32986e-05
GO:0033554	cellular response to stress	3	8.32986e-05
GO:0033578	protein glycosylation in Golgi	3	8.32986e-05
GO:0033619	membrane protein proteolysis	3	8.32986e-05
GO:0033674	positive regulation of kinase activity	3	8.32986e-05
GO:0034613	cellular protein localization	3	8.32986e-05
GO:0034626	fatty acid elongation, polyunsaturated fatty acid	3	8.32986e-05
GO:0035002	liquid clearance, open tracheal system	3	8.32986e-05
GO:0035152	regulation of tube architecture, open tracheal system	3	8.32986e-05
GO:0035235	ionotropic glutamate receptor signaling pathway	3	8.32986e-05
GO:0035249	synaptic transmission, glutamatergic	3	8.32986e-05
GO:0035304	regulation of protein dephosphorylation	3	8.32986e-05
GO:0035329	hippo signaling cascade	3	8.32986e-05
GO:0035336	long-chain fatty-acyl-CoA metabolic process	3	8.32986e-05
GO:0035408	histone H3-T6 phosphorylation	3	8.32986e-05
GO:0035433	acetate transmembrane transport	3	8.32986e-05
GO:0035672	oligopeptide transmembrane transport	3	8.32986e-05
GO:0040008	regulation of growth	3	8.32986e-05
GO:0040022	feminization of hermaphroditic germ-line	3	8.32986e-05
GO:0042067	establishment of ommatidial planar polarity	3	8.32986e-05
GO:0042255	ribosome assembly	3	8.32986e-05
GO:0042262	DNA protection	3	8.32986e-05
GO:0042304	regulation of fatty acid biosynthetic process	3	8.32986e-05
GO:0042427	serotonin biosynthetic process	3	8.32986e-05
GO:0042631	cellular response to water deprivation	3	8.32986e-05
GO:0042732	D-xylose metabolic process	3	8.32986e-05
GO:0042733	embryonic digit morphogenesis	3	8.32986e-05
GO:0042754	negative regulation of circadian rhythm	3	8.32986e-05
GO:0042759	long-chain fatty acid biosynthetic process	3	8.32986e-05
GO:0042779	tRNA 3'-trailer cleavage	3	8.32986e-05
GO:0043000	Golgi to plasma membrane CFTR protein transport	3	8.32986e-05
GO:0043010	camera-type eye development	3	8.32986e-05
GO:0043085	positive regulation of catalytic activity	3	8.32986e-05
GO:0043129	surfactant homeostasis	3	8.32986e-05
GO:0043154	negative regulation of cysteine-type endopeptidase activity involved in apoptotic process	3	8.32986e-05
GO:0043268	positive regulation of potassium ion transport	3	8.32986e-05
GO:0043269	regulation of ion transport	3	8.32986e-05
GO:0044182	filamentous growth of a population of unicellular organisms	3	8.32986e-05
GO:0044265	cellular macromolecule catabolic process	3	8.32986e-05
GO:0044272	sulfur compound biosynthetic process	3	8.32986e-05
GO:0045036	protein targeting to chloroplast	3	8.32986e-05
GO:0045104	intermediate filament cytoskeleton organization	3	8.32986e-05
GO:0045132	meiotic chromosome segregation	3	8.32986e-05
GO:0045167	asymmetric protein localization involved in cell fate determination	3	8.32986e-05
GO:0045197	establishment or maintenance of epithelial cell apical/basal polarity	3	8.32986e-05
GO:0045665	negative regulation of neuron differentiation	3	8.32986e-05
GO:0045694	regulation of embryo sac egg cell differentiation	3	8.32986e-05
GO:0045880	positive regulation of smoothened signaling pathway	3	8.32986e-05
GO:0046037	GMP metabolic process	3	8.32986e-05
GO:0046103	inosine biosynthetic process	3	8.32986e-05
GO:0046167	glycerol-3-phosphate biosynthetic process	3	8.32986e-05
GO:0046168	glycerol-3-phosphate catabolic process	3	8.32986e-05
GO:0046274	lignin catabolic process	3	8.32986e-05
GO:0046321	positive regulation of fatty acid oxidation	3	8.32986e-05
GO:0046373	L-arabinose metabolic process	3	8.32986e-05
GO:0046467	membrane lipid biosynthetic process	3	8.32986e-05
GO:0046488	phosphatidylinositol metabolic process	3	8.32986e-05
GO:0046491	L-methylmalonyl-CoA metabolic process	3	8.32986e-05
GO:0046501	protoporphyrinogen IX metabolic process	3	8.32986e-05
GO:0046579	positive regulation of Ras protein signal transduction	3	8.32986e-05
GO:0046671	negative regulation of retinal cell programmed cell death	3	8.32986e-05
GO:0046786	viral replication complex formation and maintenance	3	8.32986e-05
GO:0046847	filopodium assembly	3	8.32986e-05
GO:0048025	negative regulation of nuclear mRNA splicing, via spliceosome	3	8.32986e-05
GO:0048384	retinoic acid receptor signaling pathway	3	8.32986e-05
GO:0048451	petal formation	3	8.32986e-05
GO:0048467	gynoecium development	3	8.32986e-05
GO:0048514	blood vessel morphogenesis	3	8.32986e-05
GO:0048574	long-day photoperiodism, flowering	3	8.32986e-05
GO:0048619	embryonic hindgut morphogenesis	3	8.32986e-05
GO:0048668	collateral sprouting	3	8.32986e-05
GO:0048675	axon extension	3	8.32986e-05
GO:0048749	compound eye development	3	8.32986e-05
GO:0048814	regulation of dendrite morphogenesis	3	8.32986e-05
GO:0048829	root cap development	3	8.32986e-05
GO:0048840	otolith development	3	8.32986e-05
GO:0050808	synapse organization	3	8.32986e-05
GO:0050873	brown fat cell differentiation	3	8.32986e-05
GO:0050901	leukocyte tethering or rolling	3	8.32986e-05
GO:0051001	negative regulation of nitric-oxide synthase activity	3	8.32986e-05
GO:0051083	'de novo' cotranslational protein folding	3	8.32986e-05
GO:0051208	sequestering of calcium ion	3	8.32986e-05
GO:0051291	protein heterooligomerization	3	8.32986e-05
GO:0051347	positive regulation of transferase activity	3	8.32986e-05
GO:0051349	positive regulation of lyase activity	3	8.32986e-05
GO:0051384	response to glucocorticoid stimulus	3	8.32986e-05
GO:0051481	reduction of cytosolic calcium ion concentration	3	8.32986e-05
GO:0051597	response to methylmercury	3	8.32986e-05
GO:0051666	actin cortical patch localization	3	8.32986e-05
GO:0051865	protein autoubiquitination	3	8.32986e-05
GO:0052695	cellular glucuronidation	3	8.32986e-05
GO:0055062	phosphate ion homeostasis	3	8.32986e-05
GO:0060025	regulation of synaptic activity	3	8.32986e-05
GO:0060055	angiogenesis involved in wound healing	3	8.32986e-05
GO:0060173	limb development	3	8.32986e-05
GO:0060285	ciliary cell motility	3	8.32986e-05
GO:0060319	primitive erythrocyte differentiation	3	8.32986e-05
GO:0061098	positive regulation of protein tyrosine kinase activity	3	8.32986e-05
GO:0070125	mitochondrial translational elongation	3	8.32986e-05
GO:0070207	protein homotrimerization	3	8.32986e-05
GO:0070409	carbamoyl phosphate biosynthetic process	3	8.32986e-05
GO:0070462	plus-end specific microtubule depolymerization	3	8.32986e-05
GO:0070574	cadmium ion transmembrane transport	3	8.32986e-05
GO:0070584	mitochondrion morphogenesis	3	8.32986e-05
GO:0071696	ectodermal placode development	3	8.32986e-05
GO:0071929	alpha-tubulin acetylation	3	8.32986e-05
GO:0072015	glomerular visceral epithelial cell development	3	8.32986e-05
GO:0072661	protein targeting to plasma membrane	3	8.32986e-05
GO:0080026	response to indolebutyric acid stimulus	3	8.32986e-05
GO:0090090	negative regulation of canonical Wnt receptor signaling pathway	3	8.32986e-05
GO:0090307	spindle assembly involved in mitosis	3	8.32986e-05
GO:0097195	pilomotor reflex	3	8.32986e-05
GO:2000008	regulation of protein localization at cell surface	3	8.32986e-05
GO:2000014	regulation of endosperm development	3	8.32986e-05
GO:2000098	negative regulation of smooth muscle cell-matrix adhesion	3	8.32986e-05
GO:2000570	positive regulation of T-helper 2 cell activation	3	8.32986e-05
GO:2001234	negative regulation of apoptotic signaling pathway	3	8.32986e-05
GO:2001243	negative regulation of intrinsic apoptotic signaling pathway	3	8.32986e-05
GO:0000012	single strand break repair	2	5.55324e-05
GO:0000027	ribosomal large subunit assembly	2	5.55324e-05
GO:0000060	protein import into nucleus, translocation	2	5.55324e-05
GO:0000075	cell cycle checkpoint	2	5.55324e-05
GO:0000077	DNA damage checkpoint	2	5.55324e-05
GO:0000082	G1/S transition of mitotic cell cycle	2	5.55324e-05
GO:0000302	response to reactive oxygen species	2	5.55324e-05
GO:0000380	alternative nuclear mRNA splicing, via spliceosome	2	5.55324e-05
GO:0000712	resolution of meiotic recombination intermediates	2	5.55324e-05
GO:0000769	syncytium formation by mitosis without cytokinesis	2	5.55324e-05
GO:0000819	sister chromatid segregation	2	5.55324e-05
GO:0000917	barrier septum assembly	2	5.55324e-05
GO:0001503	ossification	2	5.55324e-05
GO:0001514	selenocysteine incorporation	2	5.55324e-05
GO:0001555	oocyte growth	2	5.55324e-05
GO:0001570	vasculogenesis	2	5.55324e-05
GO:0001578	microtubule bundle formation	2	5.55324e-05
GO:0001580	detection of chemical stimulus involved in sensory perception of bitter taste	2	5.55324e-05
GO:0001700	embryonic development via the syncytial blastoderm	2	5.55324e-05
GO:0001732	formation of translation initiation complex	2	5.55324e-05
GO:0001752	compound eye photoreceptor fate commitment	2	5.55324e-05
GO:0001881	receptor recycling	2	5.55324e-05
GO:0001889	liver development	2	5.55324e-05
GO:0001890	placenta development	2	5.55324e-05
GO:0001944	vasculature development	2	5.55324e-05
GO:0001947	heart looping	2	5.55324e-05
GO:0002003	angiotensin maturation	2	5.55324e-05
GO:0002181	cytoplasmic translation	2	5.55324e-05
GO:0002281	macrophage activation involved in immune response	2	5.55324e-05
GO:0003160	endocardium morphogenesis	2	5.55324e-05
GO:0003171	atrioventricular valve development	2	5.55324e-05
GO:0003188	heart valve formation	2	5.55324e-05
GO:0003190	atrioventricular valve formation	2	5.55324e-05
GO:0003351	epithelial cilium movement	2	5.55324e-05
GO:0003352	regulation of cilium movement	2	5.55324e-05
GO:0005983	starch catabolic process	2	5.55324e-05
GO:0005985	sucrose metabolic process	2	5.55324e-05
GO:0006024	glycosaminoglycan biosynthetic process	2	5.55324e-05
GO:0006042	glucosamine biosynthetic process	2	5.55324e-05
GO:0006047	UDP-N-acetylglucosamine metabolic process	2	5.55324e-05
GO:0006080	substituted mannan metabolic process	2	5.55324e-05
GO:0006121	mitochondrial electron transport, succinate to ubiquinone	2	5.55324e-05
GO:0006139	nucleobase-containing compound metabolic process	2	5.55324e-05
GO:0006147	guanine catabolic process	2	5.55324e-05
GO:0006148	inosine catabolic process	2	5.55324e-05
GO:0006213	pyrimidine nucleoside metabolic process	2	5.55324e-05
GO:0006225	UDP biosynthetic process	2	5.55324e-05
GO:0006269	DNA replication, synthesis of RNA primer	2	5.55324e-05
GO:0006303	double-strand break repair via nonhomologous end joining	2	5.55324e-05
GO:0006309	DNA fragmentation involved in apoptotic nuclear change	2	5.55324e-05
GO:0006337	nucleosome disassembly	2	5.55324e-05
GO:0006359	regulation of transcription from RNA polymerase III promoter	2	5.55324e-05
GO:0006386	termination of RNA polymerase III transcription	2	5.55324e-05
GO:0006404	RNA import into nucleus	2	5.55324e-05
GO:0006425	glutaminyl-tRNA aminoacylation	2	5.55324e-05
GO:0006488	dolichol-linked oligosaccharide biosynthetic process	2	5.55324e-05
GO:0006525	arginine metabolic process	2	5.55324e-05
GO:0006563	L-serine metabolic process	2	5.55324e-05
GO:0006568	tryptophan metabolic process	2	5.55324e-05
GO:0006608	snRNP protein import into nucleus	2	5.55324e-05
GO:0006620	posttranslational protein targeting to membrane	2	5.55324e-05
GO:0006650	glycerophospholipid metabolic process	2	5.55324e-05
GO:0006654	phosphatidic acid biosynthetic process	2	5.55324e-05
GO:0006661	phosphatidylinositol biosynthetic process	2	5.55324e-05
GO:0006680	glucosylceramide catabolic process	2	5.55324e-05
GO:0006684	sphingomyelin metabolic process	2	5.55324e-05
GO:0006687	glycosphingolipid metabolic process	2	5.55324e-05
GO:0006772	thiamine metabolic process	2	5.55324e-05
GO:0006821	chloride transport	2	5.55324e-05
GO:0006887	exocytosis	2	5.55324e-05
GO:0006906	vesicle fusion	2	5.55324e-05
GO:0006928	cellular component movement	2	5.55324e-05
GO:0006940	regulation of smooth muscle contraction	2	5.55324e-05
GO:0006941	striated muscle contraction	2	5.55324e-05
GO:0006956	complement activation	2	5.55324e-05
GO:0006970	response to osmotic stress	2	5.55324e-05
GO:0006986	response to unfolded protein	2	5.55324e-05
GO:0006998	nuclear envelope organization	2	5.55324e-05
GO:0007019	microtubule depolymerization	2	5.55324e-05
GO:0007020	microtubule nucleation	2	5.55324e-05
GO:0007053	spindle assembly involved in male meiosis	2	5.55324e-05
GO:0007097	nuclear migration	2	5.55324e-05
GO:0007109	cytokinesis, completion of separation	2	5.55324e-05
GO:0007194	negative regulation of adenylate cyclase activity	2	5.55324e-05
GO:0007212	dopamine receptor signaling pathway	2	5.55324e-05
GO:0007249	I-kappaB kinase/NF-kappaB cascade	2	5.55324e-05
GO:0007254	JNK cascade	2	5.55324e-05
GO:0007274	neuromuscular synaptic transmission	2	5.55324e-05
GO:0007343	egg activation	2	5.55324e-05
GO:0007377	germ-band extension	2	5.55324e-05
GO:0007409	axonogenesis	2	5.55324e-05
GO:0007476	imaginal disc-derived wing morphogenesis	2	5.55324e-05
GO:0007500	mesodermal cell fate determination	2	5.55324e-05
GO:0007526	larval somatic muscle development	2	5.55324e-05
GO:0007549	dosage compensation	2	5.55324e-05
GO:0007589	body fluid secretion	2	5.55324e-05
GO:0007602	phototransduction	2	5.55324e-05
GO:0007623	circadian rhythm	2	5.55324e-05
GO:0007634	optokinetic behavior	2	5.55324e-05
GO:0008016	regulation of heart contraction	2	5.55324e-05
GO:0008039	synaptic target recognition	2	5.55324e-05
GO:0008054	cyclin catabolic process	2	5.55324e-05
GO:0008105	asymmetric protein localization	2	5.55324e-05
GO:0008286	insulin receptor signaling pathway	2	5.55324e-05
GO:0008295	spermidine biosynthetic process	2	5.55324e-05
GO:0008333	endosome to lysosome transport	2	5.55324e-05
GO:0008356	asymmetric cell division	2	5.55324e-05
GO:0008544	epidermis development	2	5.55324e-05
GO:0008586	imaginal disc-derived wing vein morphogenesis	2	5.55324e-05
GO:0008595	anterior/posterior axis specification, embryo	2	5.55324e-05
GO:0008637	apoptotic mitochondrial changes	2	5.55324e-05
GO:0009059	macromolecule biosynthetic process	2	5.55324e-05
GO:0009061	anaerobic respiration	2	5.55324e-05
GO:0009094	L-phenylalanine biosynthetic process	2	5.55324e-05
GO:0009095	aromatic amino acid family biosynthetic process, prephenate pathway	2	5.55324e-05
GO:0009268	response to pH	2	5.55324e-05
GO:0009269	response to desiccation	2	5.55324e-05
GO:0009308	amine metabolic process	2	5.55324e-05
GO:0009395	phospholipid catabolic process	2	5.55324e-05
GO:0009398	FMN biosynthetic process	2	5.55324e-05
GO:0009448	gamma-aminobutyric acid metabolic process	2	5.55324e-05
GO:0009610	response to symbiotic fungus	2	5.55324e-05
GO:0009639	response to red or far red light	2	5.55324e-05
GO:0009650	UV protection	2	5.55324e-05
GO:0009653	anatomical structure morphogenesis	2	5.55324e-05
GO:0009742	brassinosteroid mediated signaling pathway	2	5.55324e-05
GO:0009755	hormone-mediated signaling pathway	2	5.55324e-05
GO:0009788	negative regulation of abscisic acid mediated signaling pathway	2	5.55324e-05
GO:0009816	defense response to bacterium, incompatible interaction	2	5.55324e-05
GO:0009860	pollen tube growth	2	5.55324e-05
GO:0009944	polarity specification of adaxial/abaxial axis	2	5.55324e-05
GO:0009972	cytidine deamination	2	5.55324e-05
GO:0009992	cellular water homeostasis	2	5.55324e-05
GO:0010014	meristem initiation	2	5.55324e-05
GO:0010020	chloroplast fission	2	5.55324e-05
GO:0010082	regulation of root meristem growth	2	5.55324e-05
GO:0010105	negative regulation of ethylene mediated signaling pathway	2	5.55324e-05
GO:0010117	photoprotection	2	5.55324e-05
GO:0010162	seed dormancy	2	5.55324e-05
GO:0010200	response to chitin	2	5.55324e-05
GO:0010222	stem vascular tissue pattern formation	2	5.55324e-05
GO:0010260	organ senescence	2	5.55324e-05
GO:0010366	negative regulation of ethylene biosynthetic process	2	5.55324e-05
GO:0010430	fatty acid omega-oxidation	2	5.55324e-05
GO:0010458	exit from mitosis	2	5.55324e-05
GO:0010468	regulation of gene expression	2	5.55324e-05
GO:0010469	regulation of receptor activity	2	5.55324e-05
GO:0010591	regulation of lamellipodium assembly	2	5.55324e-05
GO:0010613	positive regulation of cardiac muscle hypertrophy	2	5.55324e-05
GO:0010631	epithelial cell migration	2	5.55324e-05
GO:0010644	cell communication by electrical coupling	2	5.55324e-05
GO:0010745	negative regulation of macrophage derived foam cell differentiation	2	5.55324e-05
GO:0010867	positive regulation of triglyceride biosynthetic process	2	5.55324e-05
GO:0010955	negative regulation of protein processing	2	5.55324e-05
GO:0014009	glial cell proliferation	2	5.55324e-05
GO:0014012	peripheral nervous system axon regeneration	2	5.55324e-05
GO:0014028	notochord formation	2	5.55324e-05
GO:0014909	smooth muscle cell migration	2	5.55324e-05
GO:0015713	phosphoglycerate transport	2	5.55324e-05
GO:0015780	nucleotide-sugar transport	2	5.55324e-05
GO:0015784	GDP-mannose transport	2	5.55324e-05
GO:0015800	acidic amino acid transport	2	5.55324e-05
GO:0015817	histidine transport	2	5.55324e-05
GO:0015840	urea transport	2	5.55324e-05
GO:0015969	guanosine tetraphosphate metabolic process	2	5.55324e-05
GO:0015977	carbon fixation	2	5.55324e-05
GO:0016032	viral reproduction	2	5.55324e-05
GO:0016082	synaptic vesicle priming	2	5.55324e-05
GO:0016101	diterpenoid metabolic process	2	5.55324e-05
GO:0016120	carotene biosynthetic process	2	5.55324e-05
GO:0016123	xanthophyll biosynthetic process	2	5.55324e-05
GO:0016266	O-glycan processing	2	5.55324e-05
GO:0016337	cell-cell adhesion	2	5.55324e-05
GO:0016487	farnesol metabolic process	2	5.55324e-05
GO:0016554	cytidine to uridine editing	2	5.55324e-05
GO:0016571	histone methylation	2	5.55324e-05
GO:0016598	protein arginylation	2	5.55324e-05
GO:0017126	nucleologenesis	2	5.55324e-05
GO:0018022	peptidyl-lysine methylation	2	5.55324e-05
GO:0018117	protein adenylylation	2	5.55324e-05
GO:0018144	RNA-protein covalent cross-linking	2	5.55324e-05
GO:0018344	protein geranylgeranylation	2	5.55324e-05
GO:0018996	molting cycle, collagen and cuticulin-based cuticle	2	5.55324e-05
GO:0019058	viral infectious cycle	2	5.55324e-05
GO:0019318	hexose metabolic process	2	5.55324e-05
GO:0019322	pentose biosynthetic process	2	5.55324e-05
GO:0019344	cysteine biosynthetic process	2	5.55324e-05
GO:0019428	allantoin biosynthetic process	2	5.55324e-05
GO:0019432	triglyceride biosynthetic process	2	5.55324e-05
GO:0019543	propionate catabolic process	2	5.55324e-05
GO:0019567	arabinose biosynthetic process	2	5.55324e-05
GO:0019619	protocatechuate catabolic process	2	5.55324e-05
GO:0019746	hopanoid biosynthetic process	2	5.55324e-05
GO:0019853	L-ascorbic acid biosynthetic process	2	5.55324e-05
GO:0019919	peptidyl-arginine methylation, to asymmetrical-dimethyl arginine	2	5.55324e-05
GO:0019941	modification-dependent protein catabolic process	2	5.55324e-05
GO:0019985	translesion synthesis	2	5.55324e-05
GO:0019991	septate junction assembly	2	5.55324e-05
GO:0020012	evasion or tolerance of host immune response	2	5.55324e-05
GO:0021508	floor plate formation	2	5.55324e-05
GO:0021670	lateral ventricle development	2	5.55324e-05
GO:0021702	cerebellar Purkinje cell differentiation	2	5.55324e-05
GO:0021860	pyramidal neuron development	2	5.55324e-05
GO:0021954	central nervous system neuron development	2	5.55324e-05
GO:0030007	cellular potassium ion homeostasis	2	5.55324e-05
GO:0030098	lymphocyte differentiation	2	5.55324e-05
GO:0030100	regulation of endocytosis	2	5.55324e-05
GO:0030177	positive regulation of Wnt receptor signaling pathway	2	5.55324e-05
GO:0030213	hyaluronan biosynthetic process	2	5.55324e-05
GO:0030282	bone mineralization	2	5.55324e-05
GO:0030336	negative regulation of cell migration	2	5.55324e-05
GO:0030511	positive regulation of transforming growth factor beta receptor signaling pathway	2	5.55324e-05
GO:0030514	negative regulation of BMP signaling pathway	2	5.55324e-05
GO:0030574	collagen catabolic process	2	5.55324e-05
GO:0030717	karyosome formation	2	5.55324e-05
GO:0030855	epithelial cell differentiation	2	5.55324e-05
GO:0030908	protein splicing	2	5.55324e-05
GO:0031017	exocrine pancreas development	2	5.55324e-05
GO:0031048	chromatin silencing by small RNA	2	5.55324e-05
GO:0031076	embryonic camera-type eye development	2	5.55324e-05
GO:0031110	regulation of microtubule polymerization or depolymerization	2	5.55324e-05
GO:0031124	mRNA 3'-end processing	2	5.55324e-05
GO:0031175	neuron projection development	2	5.55324e-05
GO:0031295	T cell costimulation	2	5.55324e-05
GO:0031340	positive regulation of vesicle fusion	2	5.55324e-05
GO:0031365	N-terminal protein amino acid modification	2	5.55324e-05
GO:0031648	protein destabilization	2	5.55324e-05
GO:0031989	bombesin receptor signaling pathway	2	5.55324e-05
GO:0031998	regulation of fatty acid beta-oxidation	2	5.55324e-05
GO:0032007	negative regulation of TOR signaling cascade	2	5.55324e-05
GO:0032024	positive regulation of insulin secretion	2	5.55324e-05
GO:0032060	bleb assembly	2	5.55324e-05
GO:0032313	regulation of Rab GTPase activity	2	5.55324e-05
GO:0032365	intracellular lipid transport	2	5.55324e-05
GO:0032465	regulation of cytokinesis	2	5.55324e-05
GO:0032467	positive regulation of cytokinesis	2	5.55324e-05
GO:0032853	positive regulation of Ran GTPase activity	2	5.55324e-05
GO:0032872	regulation of stress-activated MAPK cascade	2	5.55324e-05
GO:0032929	negative regulation of superoxide anion generation	2	5.55324e-05
GO:0032956	regulation of actin cytoskeleton organization	2	5.55324e-05
GO:0033014	tetrapyrrole biosynthetic process	2	5.55324e-05
GO:0033260	DNA replication involved in S phase	2	5.55324e-05
GO:0033354	chlorophyll cycle	2	5.55324e-05
GO:0033356	UDP-L-arabinose metabolic process	2	5.55324e-05
GO:0033512	L-lysine catabolic process to acetyl-CoA via saccharopine	2	5.55324e-05
GO:0033540	fatty acid beta-oxidation using acyl-CoA oxidase	2	5.55324e-05
GO:0033542	fatty acid beta-oxidation, unsaturated, even number	2	5.55324e-05
GO:0033600	negative regulation of mammary gland epithelial cell proliferation	2	5.55324e-05
GO:0033700	phospholipid efflux	2	5.55324e-05
GO:0034067	protein localization in Golgi apparatus	2	5.55324e-05
GO:0034198	cellular response to amino acid starvation	2	5.55324e-05
GO:0034221	fungal-type cell wall chitin biosynthetic process	2	5.55324e-05
GO:0034316	negative regulation of Arp2/3 complex-mediated actin nucleation	2	5.55324e-05
GO:0034427	nuclear-transcribed mRNA catabolic process, exonucleolytic, 3'-5'	2	5.55324e-05
GO:0034453	microtubule anchoring	2	5.55324e-05
GO:0034773	histone H4-K20 trimethylation	2	5.55324e-05
GO:0035023	regulation of Rho protein signal transduction	2	5.55324e-05
GO:0035051	cardiac cell differentiation	2	5.55324e-05
GO:0035088	establishment or maintenance of apical/basal cell polarity	2	5.55324e-05
GO:0035089	establishment of apical/basal cell polarity	2	5.55324e-05
GO:0035094	response to nicotine	2	5.55324e-05
GO:0035194	posttranscriptional gene silencing by RNA	2	5.55324e-05
GO:0035220	wing disc development	2	5.55324e-05
GO:0035269	protein O-linked mannosylation	2	5.55324e-05
GO:0035278	negative regulation of translation involved in gene silencing by miRNA	2	5.55324e-05
GO:0035280	miRNA loading onto RISC involved in gene silencing by miRNA	2	5.55324e-05
GO:0035331	negative regulation of hippo signaling cascade	2	5.55324e-05
GO:0035349	coenzyme A transmembrane transport	2	5.55324e-05
GO:0035372	protein localization to microtubule	2	5.55324e-05
GO:0035523	protein K29-linked deubiquitination	2	5.55324e-05
GO:0035524	proline transmembrane transport	2	5.55324e-05
GO:0035600	tRNA methylthiolation	2	5.55324e-05
GO:0035609	C-terminal protein deglutamylation	2	5.55324e-05
GO:0035633	maintenance of blood-brain barrier	2	5.55324e-05
GO:0035634	response to stilbenoid	2	5.55324e-05
GO:0035641	locomotory exploration behavior	2	5.55324e-05
GO:0035694	mitochondrial protein catabolic process	2	5.55324e-05
GO:0035844	cloaca development	2	5.55324e-05
GO:0035999	tetrahydrofolate interconversion	2	5.55324e-05
GO:0036003	positive regulation of transcription from RNA polymerase II promoter in response to stress	2	5.55324e-05
GO:0040017	positive regulation of locomotion	2	5.55324e-05
GO:0042128	nitrate assimilation	2	5.55324e-05
GO:0042182	ketone catabolic process	2	5.55324e-05
GO:0042276	error-prone translesion synthesis	2	5.55324e-05
GO:0042278	purine nucleoside metabolic process	2	5.55324e-05
GO:0042325	regulation of phosphorylation	2	5.55324e-05
GO:0042351	'de novo' GDP-L-fucose biosynthetic process	2	5.55324e-05
GO:0042780	tRNA 3'-end processing	2	5.55324e-05
GO:0043049	otic placode formation	2	5.55324e-05
GO:0043051	regulation of pharyngeal pumping	2	5.55324e-05
GO:0043123	positive regulation of I-kappaB kinase/NF-kappaB cascade	2	5.55324e-05
GO:0043137	DNA replication, removal of RNA primer	2	5.55324e-05
GO:0043148	mitotic spindle stabilization	2	5.55324e-05
GO:0043200	response to amino acid stimulus	2	5.55324e-05
GO:0043213	bacteriocin transport	2	5.55324e-05
GO:0043282	pharyngeal muscle development	2	5.55324e-05
GO:0043335	protein unfolding	2	5.55324e-05
GO:0043461	proton-transporting ATP synthase complex assembly	2	5.55324e-05
GO:0043488	regulation of mRNA stability	2	5.55324e-05
GO:0043507	positive regulation of JUN kinase activity	2	5.55324e-05
GO:0043616	keratinocyte proliferation	2	5.55324e-05
GO:0043666	regulation of phosphoprotein phosphatase activity	2	5.55324e-05
GO:0043936	asexual sporulation resulting in formation of a cellular spore	2	5.55324e-05
GO:0044179	hemolysis in other organism	2	5.55324e-05
GO:0044330	canonical Wnt receptor signaling pathway involved in positive regulation of wound healing	2	5.55324e-05
GO:0045047	protein targeting to ER	2	5.55324e-05
GO:0045048	protein insertion into ER membrane	2	5.55324e-05
GO:0045070	positive regulation of viral genome replication	2	5.55324e-05
GO:0045163	clustering of voltage-gated potassium channels	2	5.55324e-05
GO:0045226	extracellular polysaccharide biosynthetic process	2	5.55324e-05
GO:0045292	nuclear mRNA cis splicing, via spliceosome	2	5.55324e-05
GO:0045324	late endosome to vacuole transport	2	5.55324e-05
GO:0045638	negative regulation of myeloid cell differentiation	2	5.55324e-05
GO:0045669	positive regulation of osteoblast differentiation	2	5.55324e-05
GO:0045719	negative regulation of glycogen biosynthetic process	2	5.55324e-05
GO:0045727	positive regulation of translation	2	5.55324e-05
GO:0045732	positive regulation of protein catabolic process	2	5.55324e-05
GO:0045733	acetate catabolic process	2	5.55324e-05
GO:0045766	positive regulation of angiogenesis	2	5.55324e-05
GO:0045900	negative regulation of translational elongation	2	5.55324e-05
GO:0045938	positive regulation of circadian sleep/wake cycle, sleep	2	5.55324e-05
GO:0046069	cGMP catabolic process	2	5.55324e-05
GO:0046081	dUTP catabolic process	2	5.55324e-05
GO:0046121	deoxyribonucleoside catabolic process	2	5.55324e-05
GO:0046324	regulation of glucose import	2	5.55324e-05
GO:0046398	UDP-glucuronate metabolic process	2	5.55324e-05
GO:0046443	FAD metabolic process	2	5.55324e-05
GO:0046513	ceramide biosynthetic process	2	5.55324e-05
GO:0046599	regulation of centriole replication	2	5.55324e-05
GO:0046642	negative regulation of alpha-beta T cell proliferation	2	5.55324e-05
GO:0046653	tetrahydrofolate metabolic process	2	5.55324e-05
GO:0046676	negative regulation of insulin secretion	2	5.55324e-05
GO:0046680	response to DDT	2	5.55324e-05
GO:0046689	response to mercury ion	2	5.55324e-05
GO:0046785	microtubule polymerization	2	5.55324e-05
GO:0046834	lipid phosphorylation	2	5.55324e-05
GO:0047484	regulation of response to osmotic stress	2	5.55324e-05
GO:0048010	vascular endothelial growth factor receptor signaling pathway	2	5.55324e-05
GO:0048036	central complex development	2	5.55324e-05
GO:0048148	behavioral response to cocaine	2	5.55324e-05
GO:0048167	regulation of synaptic plasticity	2	5.55324e-05
GO:0048172	regulation of short-term neuronal synaptic plasticity	2	5.55324e-05
GO:0048203	vesicle targeting, trans-Golgi to endosome	2	5.55324e-05
GO:0048278	vesicle docking	2	5.55324e-05
GO:0048286	lung alveolus development	2	5.55324e-05
GO:0048363	mucilage pectin metabolic process	2	5.55324e-05
GO:0048444	floral organ morphogenesis	2	5.55324e-05
GO:0048469	cell maturation	2	5.55324e-05
GO:0048544	recognition of pollen	2	5.55324e-05
GO:0048546	digestive tract morphogenesis	2	5.55324e-05
GO:0048579	negative regulation of long-day photoperiodism, flowering	2	5.55324e-05
GO:0048899	anterior lateral line development	2	5.55324e-05
GO:0050428	3'-phosphoadenosine 5'-phosphosulfate biosynthetic process	2	5.55324e-05
GO:0050708	regulation of protein secretion	2	5.55324e-05
GO:0050709	negative regulation of protein secretion	2	5.55324e-05
GO:0050774	negative regulation of dendrite morphogenesis	2	5.55324e-05
GO:0050819	negative regulation of coagulation	2	5.55324e-05
GO:0050919	negative chemotaxis	2	5.55324e-05
GO:0050982	detection of mechanical stimulus	2	5.55324e-05
GO:0051017	actin filament bundle assembly	2	5.55324e-05
GO:0051103	DNA ligation involved in DNA repair	2	5.55324e-05
GO:0051168	nuclear export	2	5.55324e-05
GO:0051205	protein insertion into membrane	2	5.55324e-05
GO:0051223	regulation of protein transport	2	5.55324e-05
GO:0051262	protein tetramerization	2	5.55324e-05
GO:0051292	nuclear pore complex assembly	2	5.55324e-05
GO:0051302	regulation of cell division	2	5.55324e-05
GO:0051307	meiotic chromosome separation	2	5.55324e-05
GO:0051592	response to calcium ion	2	5.55324e-05
GO:0051707	response to other organism	2	5.55324e-05
GO:0051776	detection of redox state	2	5.55324e-05
GO:0051924	regulation of calcium ion transport	2	5.55324e-05
GO:0051928	positive regulation of calcium ion transport	2	5.55324e-05
GO:0051964	negative regulation of synapse assembly	2	5.55324e-05
GO:0052051	interaction with host via protein secreted by type II secretion system	2	5.55324e-05
GO:0055007	cardiac muscle cell differentiation	2	5.55324e-05
GO:0055072	iron ion homeostasis	2	5.55324e-05
GO:0055075	potassium ion homeostasis	2	5.55324e-05
GO:0055113	epiboly involved in gastrulation with mouth forming second	2	5.55324e-05
GO:0055123	digestive system development	2	5.55324e-05
GO:0060013	righting reflex	2	5.55324e-05
GO:0060026	convergent extension	2	5.55324e-05
GO:0060042	retina morphogenesis in camera-type eye	2	5.55324e-05
GO:0060048	cardiac muscle contraction	2	5.55324e-05
GO:0060151	peroxisome localization	2	5.55324e-05
GO:0060179	male mating behavior	2	5.55324e-05
GO:0060218	hemopoietic stem cell differentiation	2	5.55324e-05
GO:0060325	face morphogenesis	2	5.55324e-05
GO:0060465	pharynx development	2	5.55324e-05
GO:0060561	apoptosis involved in morphogenesis	2	5.55324e-05
GO:0060710	chorio-allantoic fusion	2	5.55324e-05
GO:0060830	ciliary receptor clustering involved in smoothened signaling pathway	2	5.55324e-05
GO:0061086	negative regulation of histone H3-K27 methylation	2	5.55324e-05
GO:0061351	neural precursor cell proliferation	2	5.55324e-05
GO:0070050	neuron homeostasis	2	5.55324e-05
GO:0070265	necrotic cell death	2	5.55324e-05
GO:0070328	triglyceride homeostasis	2	5.55324e-05
GO:0070370	cellular heat acclimation	2	5.55324e-05
GO:0070372	regulation of ERK1 and ERK2 cascade	2	5.55324e-05
GO:0070389	chaperone cofactor-dependent protein refolding	2	5.55324e-05
GO:0070593	dendrite self-avoidance	2	5.55324e-05
GO:0070779	D-aspartate import	2	5.55324e-05
GO:0070814	hydrogen sulfide biosynthetic process	2	5.55324e-05
GO:0070863	positive regulation of protein exit from endoplasmic reticulum	2	5.55324e-05
GO:0070887	cellular response to chemical stimulus	2	5.55324e-05
GO:0071044	histone mRNA catabolic process	2	5.55324e-05
GO:0071333	cellular response to glucose stimulus	2	5.55324e-05
GO:0071352	cellular response to interleukin-2	2	5.55324e-05
GO:0071363	cellular response to growth factor stimulus	2	5.55324e-05
GO:0071391	cellular response to estrogen stimulus	2	5.55324e-05
GO:0071460	cellular response to cell-matrix adhesion	2	5.55324e-05
GO:0071539	protein localization to centrosome	2	5.55324e-05
GO:0071600	otic vesicle morphogenesis	2	5.55324e-05
GO:0071681	cellular response to indole-3-methanol	2	5.55324e-05
GO:0071732	cellular response to nitric oxide	2	5.55324e-05
GO:0071951	conversion of methionyl-tRNA to N-formyl-methionyl-tRNA	2	5.55324e-05
GO:0072114	pronephros morphogenesis	2	5.55324e-05
GO:0072321	chaperone-mediated protein transport	2	5.55324e-05
GO:0072358	cardiovascular system development	2	5.55324e-05
GO:0072600	establishment of protein localization in Golgi	2	5.55324e-05
GO:0080040	positive regulation of cellular response to phosphate starvation	2	5.55324e-05
GO:0080056	petal vascular tissue pattern formation	2	5.55324e-05
GO:0080119	ER body organization	2	5.55324e-05
GO:0080158	chloroplast ribulose bisphosphate carboxylase complex biogenesis	2	5.55324e-05
GO:0080180	2-methylguanosine metabolic process	2	5.55324e-05
GO:0080182	histone H3-K4 trimethylation	2	5.55324e-05
GO:0090022	regulation of neutrophil chemotaxis	2	5.55324e-05
GO:0090143	nucleoid organization	2	5.55324e-05
GO:0090175	regulation of establishment of planar polarity	2	5.55324e-05
GO:0090281	negative regulation of calcium ion import	2	5.55324e-05
GO:0090309	positive regulation of methylation-dependent chromatin silencing	2	5.55324e-05
GO:0090315	negative regulation of protein targeting to membrane	2	5.55324e-05
GO:0090325	regulation of locomotion involved in locomotory behavior	2	5.55324e-05
GO:0090333	regulation of stomatal closure	2	5.55324e-05
GO:0090342	regulation of cell aging	2	5.55324e-05
GO:0097150	neuronal stem cell maintenance	2	5.55324e-05
GO:2000023	regulation of lateral root development	2	5.55324e-05
GO:2000031	regulation of salicylic acid mediated signaling pathway	2	5.55324e-05
GO:2000069	regulation of post-embryonic root development	2	5.55324e-05
GO:2000114	regulation of establishment of cell polarity	2	5.55324e-05
GO:2000210	positive regulation of anoikis	2	5.55324e-05
GO:2000304	positive regulation of ceramide biosynthetic process	2	5.55324e-05
GO:2000426	negative regulation of apoptotic cell clearance	2	5.55324e-05
GO:2000553	positive regulation of T-helper 2 cell cytokine production	2	5.55324e-05
GO:2001020	regulation of response to DNA damage stimulus	2	5.55324e-05
GO:2001238	positive regulation of extrinsic apoptotic signaling pathway	2	5.55324e-05
GO:0000028	ribosomal small subunit assembly	1	2.77662e-05
GO:0000032	cell wall mannoprotein biosynthetic process	1	2.77662e-05
GO:0000052	citrulline metabolic process	1	2.77662e-05
GO:0000055	ribosomal large subunit export from nucleus	1	2.77662e-05
GO:0000056	ribosomal small subunit export from nucleus	1	2.77662e-05
GO:0000083	regulation of transcription involved in G1/S phase of mitotic cell cycle	1	2.77662e-05
GO:0000147	actin cortical patch assembly	1	2.77662e-05
GO:0000280	nuclear division	1	2.77662e-05
GO:0000282	cellular bud site selection	1	2.77662e-05
GO:0000303	response to superoxide	1	2.77662e-05
GO:0000375	RNA splicing, via transesterification reactions	1	2.77662e-05
GO:0000394	RNA splicing, via endonucleolytic cleavage and ligation	1	2.77662e-05
GO:0000422	mitochondrion degradation	1	2.77662e-05
GO:0000460	maturation of 5.8S rRNA	1	2.77662e-05
GO:0000472	endonucleolytic cleavage to generate mature 5'-end of SSU-rRNA from (SSU-rRNA, 5.8S rRNA, LSU-rRNA)	1	2.77662e-05
GO:0000489	maturation of SSU-rRNA from tetracistronic rRNA transcript (SSU-rRNA, LSU-rRNA, 4.5S-rRNA, 5S-rRNA)	1	2.77662e-05
GO:0000492	box C/D snoRNP assembly	1	2.77662e-05
GO:0000495	box H/ACA snoRNA 3'-end processing	1	2.77662e-05
GO:0000723	telomere maintenance	1	2.77662e-05
GO:0000738	DNA catabolic process, exonucleolytic	1	2.77662e-05
GO:0000913	preprophase band assembly	1	2.77662e-05
GO:0000919	cell plate assembly	1	2.77662e-05
GO:0000920	cytokinetic cell separation	1	2.77662e-05
GO:0000949	aromatic amino acid family catabolic process to alcohol via Ehrlich pathway	1	2.77662e-05
GO:0001101	response to acid	1	2.77662e-05
GO:0001505	regulation of neurotransmitter levels	1	2.77662e-05
GO:0001569	patterning of blood vessels	1	2.77662e-05
GO:0001582	detection of chemical stimulus involved in sensory perception of sweet taste	1	2.77662e-05
GO:0001649	osteoblast differentiation	1	2.77662e-05
GO:0001678	cellular glucose homeostasis	1	2.77662e-05
GO:0001680	tRNA 3'-terminal CCA addition	1	2.77662e-05
GO:0001714	endodermal cell fate specification	1	2.77662e-05
GO:0001745	compound eye morphogenesis	1	2.77662e-05
GO:0001762	beta-alanine transport	1	2.77662e-05
GO:0001778	plasma membrane repair	1	2.77662e-05
GO:0001825	blastocyst formation	1	2.77662e-05
GO:0001836	release of cytochrome c from mitochondria	1	2.77662e-05
GO:0001867	complement activation, lectin pathway	1	2.77662e-05
GO:0001885	endothelial cell development	1	2.77662e-05
GO:0001892	embryonic placenta development	1	2.77662e-05
GO:0001934	positive regulation of protein phosphorylation	1	2.77662e-05
GO:0001938	positive regulation of endothelial cell proliferation	1	2.77662e-05
GO:0001966	thigmotaxis	1	2.77662e-05
GO:0002040	sprouting angiogenesis	1	2.77662e-05
GO:0002042	cell migration involved in sprouting angiogenesis	1	2.77662e-05
GO:0002098	tRNA wobble uridine modification	1	2.77662e-05
GO:0002165	instar larval or pupal development	1	2.77662e-05
GO:0002213	defense response to insect	1	2.77662e-05
GO:0002376	immune system process	1	2.77662e-05
GO:0002479	antigen processing and presentation of exogenous peptide antigen via MHC class I, TAP-dependent	1	2.77662e-05
GO:0002495	antigen processing and presentation of peptide antigen via MHC class II	1	2.77662e-05
GO:0002578	negative regulation of antigen processing and presentation	1	2.77662e-05
GO:0002726	positive regulation of T cell cytokine production	1	2.77662e-05
GO:0002830	positive regulation of type 2 immune response	1	2.77662e-05
GO:0003012	muscle system process	1	2.77662e-05
GO:0003094	glomerular filtration	1	2.77662e-05
GO:0003305	cell migration involved in heart jogging	1	2.77662e-05
GO:0003401	axis elongation	1	2.77662e-05
GO:0003407	neural retina development	1	2.77662e-05
GO:0005981	regulation of glycogen catabolic process	1	2.77662e-05
GO:0005996	monosaccharide metabolic process	1	2.77662e-05
GO:0006049	UDP-N-acetylglucosamine catabolic process	1	2.77662e-05
GO:0006064	glucuronate catabolic process	1	2.77662e-05
GO:0006068	ethanol catabolic process	1	2.77662e-05
GO:0006075	(1->3)-beta-D-glucan biosynthetic process	1	2.77662e-05
GO:0006084	acetyl-CoA metabolic process	1	2.77662e-05
GO:0006086	acetyl-CoA biosynthetic process from pyruvate	1	2.77662e-05
GO:0006106	fumarate metabolic process	1	2.77662e-05
GO:0006111	regulation of gluconeogenesis	1	2.77662e-05
GO:0006146	adenine catabolic process	1	2.77662e-05
GO:0006193	ITP catabolic process	1	2.77662e-05
GO:0006207	'de novo' pyrimidine base biosynthetic process	1	2.77662e-05
GO:0006222	UMP biosynthetic process	1	2.77662e-05
GO:0006282	regulation of DNA repair	1	2.77662e-05
GO:0006302	double-strand break repair	1	2.77662e-05
GO:0006333	chromatin assembly or disassembly	1	2.77662e-05
GO:0006342	chromatin silencing	1	2.77662e-05
GO:0006346	methylation-dependent chromatin silencing	1	2.77662e-05
GO:0006354	transcription elongation, DNA-dependent	1	2.77662e-05
GO:0006360	transcription from RNA polymerase I promoter	1	2.77662e-05
GO:0006384	transcription initiation from RNA polymerase III promoter	1	2.77662e-05
GO:0006452	translational frameshifting	1	2.77662e-05
GO:0006516	glycoprotein catabolic process	1	2.77662e-05
GO:0006517	protein deglycosylation	1	2.77662e-05
GO:0006550	isoleucine catabolic process	1	2.77662e-05
GO:0006551	leucine metabolic process	1	2.77662e-05
GO:0006554	lysine catabolic process	1	2.77662e-05
GO:0006558	L-phenylalanine metabolic process	1	2.77662e-05
GO:0006571	tyrosine biosynthetic process	1	2.77662e-05
GO:0006576	cellular biogenic amine metabolic process	1	2.77662e-05
GO:0006610	ribosomal protein import into nucleus	1	2.77662e-05
GO:0006616	SRP-dependent cotranslational protein targeting to membrane, translocation	1	2.77662e-05
GO:0006625	protein targeting to peroxisome	1	2.77662e-05
GO:0006636	unsaturated fatty acid biosynthetic process	1	2.77662e-05
GO:0006651	diacylglycerol biosynthetic process	1	2.77662e-05
GO:0006675	mannosyl-inositol phosphorylceramide metabolic process	1	2.77662e-05
GO:0006696	ergosterol biosynthetic process	1	2.77662e-05
GO:0006699	bile acid biosynthetic process	1	2.77662e-05
GO:0006761	dihydrofolate biosynthetic process	1	2.77662e-05
GO:0006809	nitric oxide biosynthetic process	1	2.77662e-05
GO:0006837	serotonin transport	1	2.77662e-05
GO:0006857	oligopeptide transport	1	2.77662e-05
GO:0006878	cellular copper ion homeostasis	1	2.77662e-05
GO:0006883	cellular sodium ion homeostasis	1	2.77662e-05
GO:0006900	membrane budding	1	2.77662e-05
GO:0006903	vesicle targeting	1	2.77662e-05
GO:0006907	pinocytosis	1	2.77662e-05
GO:0006936	muscle contraction	1	2.77662e-05
GO:0006939	smooth muscle contraction	1	2.77662e-05
GO:0006990	positive regulation of transcription from RNA polymerase II promoter involved in unfolded protein response	1	2.77662e-05
GO:0007009	plasma membrane organization	1	2.77662e-05
GO:0007033	vacuole organization	1	2.77662e-05
GO:0007080	mitotic metaphase plate congression	1	2.77662e-05
GO:0007089	traversing start control point of mitotic cell cycle	1	2.77662e-05
GO:0007113	endomitotic cell cycle	1	2.77662e-05
GO:0007140	male meiosis	1	2.77662e-05
GO:0007141	male meiosis I	1	2.77662e-05
GO:0007169	transmembrane receptor protein tyrosine kinase signaling pathway	1	2.77662e-05
GO:0007172	signal complex assembly	1	2.77662e-05
GO:0007204	elevation of cytosolic calcium ion concentration	1	2.77662e-05
GO:0007213	G-protein coupled acetylcholine receptor signaling pathway	1	2.77662e-05
GO:0007214	gamma-aminobutyric acid signaling pathway	1	2.77662e-05
GO:0007263	nitric oxide mediated signal transduction	1	2.77662e-05
GO:0007270	neuron-neuron synaptic transmission	1	2.77662e-05
GO:0007293	germarium-derived egg chamber formation	1	2.77662e-05
GO:0007309	oocyte axis specification	1	2.77662e-05
GO:0007346	regulation of mitotic cell cycle	1	2.77662e-05
GO:0007367	segment polarity determination	1	2.77662e-05
GO:0007389	pattern specification process	1	2.77662e-05
GO:0007399	nervous system development	1	2.77662e-05
GO:0007416	synapse assembly	1	2.77662e-05
GO:0007430	terminal branching, open tracheal system	1	2.77662e-05
GO:0007519	skeletal muscle tissue development	1	2.77662e-05
GO:0007522	visceral muscle development	1	2.77662e-05
GO:0007525	somatic muscle development	1	2.77662e-05
GO:0007566	embryo implantation	1	2.77662e-05
GO:0007588	excretion	1	2.77662e-05
GO:0007601	visual perception	1	2.77662e-05
GO:0007606	sensory perception of chemical stimulus	1	2.77662e-05
GO:0007615	anesthesia-resistant memory	1	2.77662e-05
GO:0007620	copulation	1	2.77662e-05
GO:0007628	adult walking behavior	1	2.77662e-05
GO:0008062	eclosion rhythm	1	2.77662e-05
GO:0008088	axon cargo transport	1	2.77662e-05
GO:0008089	anterograde axon cargo transport	1	2.77662e-05
GO:0008156	negative regulation of DNA replication	1	2.77662e-05
GO:0008283	cell proliferation	1	2.77662e-05
GO:0008354	germ cell migration	1	2.77662e-05
GO:0008406	gonad development	1	2.77662e-05
GO:0009067	aspartate family amino acid biosynthetic process	1	2.77662e-05
GO:0009108	coenzyme biosynthetic process	1	2.77662e-05
GO:0009154	purine ribonucleotide catabolic process	1	2.77662e-05
GO:0009157	deoxyribonucleoside monophosphate biosynthetic process	1	2.77662e-05
GO:0009264	deoxyribonucleotide catabolic process	1	2.77662e-05
GO:0009272	fungal-type cell wall biogenesis	1	2.77662e-05
GO:0009304	tRNA transcription	1	2.77662e-05
GO:0009307	DNA restriction-modification system	1	2.77662e-05
[truncated: 458 more rows]

## Sheet: Chlorella_sp_CC
Gene Ontology ID	Cellular Component	Number of Transcripts	Transcripts Ratio
GO:0016021	integral to membrane	3672	0.133198
GO:0005737	cytoplasm	2154	0.0781341
GO:0005829	cytosol	2103	0.0762841
GO:0005634	nucleus	1856	0.0673244
GO:0016020	membrane	1166	0.0422954
GO:0005840	ribosome	951	0.0344965
GO:0005739	mitochondrion	914	0.0331544
GO:0005730	nucleolus	849	0.0307966
GO:0009941	chloroplast envelope	574	0.0208212
GO:0005886	plasma membrane	517	0.0187536
GO:0009507	chloroplast	493	0.0178831
GO:0009506	plasmodesma	457	0.0165772
GO:0005622	intracellular	405	0.0146909
GO:0009570	chloroplast stroma	377	0.0136753
GO:0005618	cell wall	314	0.01139
GO:0005576	extracellular region	307	0.0111361
GO:0005773	vacuole	243	0.00881457
GO:0005774	vacuolar membrane	237	0.00859692
GO:0005794	Golgi apparatus	233	0.00845183
GO:0005743	mitochondrial inner membrane	222	0.00805281
GO:0005874	microtubule	216	0.00783517
GO:0019013	viral nucleocapsid	184	0.00667441
GO:0009536	plastid	183	0.00663813
GO:0005777	peroxisome	157	0.00569501
GO:0000786	nucleosome	143	0.00518717
GO:0005615	extracellular space	142	0.0051509
GO:0005759	mitochondrial matrix	142	0.0051509
GO:0030286	dynein complex	142	0.0051509
GO:0016023	cytoplasmic membrane-bounded vesicle	139	0.00504208
GO:0000139	Golgi membrane	135	0.00489698
GO:0005871	kinesin complex	133	0.00482443
GO:0005856	cytoskeleton	132	0.00478816
GO:0005783	endoplasmic reticulum	129	0.00467934
GO:0005681	spliceosomal complex	119	0.0043166
GO:0005747	mitochondrial respiratory chain complex I	109	0.00395386
GO:0005789	endoplasmic reticulum membrane	108	0.00391759
GO:0005887	integral to plasma membrane	107	0.00388131
GO:0070062	extracellular vesicular exosome	107	0.00388131
GO:0033009	nucleomorph	104	0.00377249
GO:0005654	nucleoplasm	93	0.00337348
GO:0000502	proteasome complex	89	0.00322838
GO:0005764	lysosome	89	0.00322838
GO:0022625	cytosolic large ribosomal subunit	86	0.00311956
GO:0005768	endosome	85	0.00308328
GO:0022627	cytosolic small ribosomal subunit	85	0.00308328
GO:0005802	trans-Golgi network	81	0.00293819
GO:0016459	myosin complex	78	0.00282937
GO:0000151	ubiquitin ligase complex	74	0.00268427
GO:0005643	nuclear pore	72	0.00261172
GO:0009986	cell surface	72	0.00261172
GO:0015934	large ribosomal subunit	72	0.00261172
GO:0005694	chromosome	70	0.00253918
GO:0015935	small ribosomal subunit	70	0.00253918
GO:0022626	cytosolic ribosome	68	0.00246663
GO:0009535	chloroplast thylakoid membrane	61	0.00221271
GO:0005852	eukaryotic translation initiation factor 3 complex	59	0.00214016
GO:0009505	plant-type cell wall	58	0.00210389
GO:0048046	apoplast	58	0.00210389
GO:0005858	axonemal dynein complex	57	0.00206761
GO:0016607	nuclear speck	56	0.00203134
GO:0005929	cilium	52	0.00188624
GO:0016592	mediator complex	52	0.00188624
GO:0009534	chloroplast thylakoid	51	0.00184997
GO:0005758	mitochondrial intermembrane space	50	0.0018137
GO:0009705	plant-type vacuole membrane	50	0.0018137
GO:0010287	plastoglobule	49	0.00177742
GO:0005952	cAMP-dependent protein kinase complex	48	0.00174115
GO:0031977	thylakoid lumen	48	0.00174115
GO:0009654	oxygen evolving complex	46	0.0016686
GO:0030117	membrane coat	46	0.0016686
GO:0030131	clathrin adaptor complex	46	0.0016686
GO:0000325	plant-type vacuole	45	0.00163233
GO:0030054	cell junction	45	0.00163233
GO:0030176	integral to endoplasmic reticulum membrane	45	0.00163233
GO:0005788	endoplasmic reticulum lumen	44	0.00159605
GO:0031514	motile cilium	42	0.00152351
GO:0043231	intracellular membrane-bounded organelle	42	0.00152351
GO:0030126	COPI vesicle coat	37	0.00134214
GO:0032040	small-subunit processome	37	0.00134214
GO:0005665	DNA-directed RNA polymerase II, core complex	36	0.00130586
GO:0005853	eukaryotic translation elongation factor 1 complex	36	0.00130586
GO:0030424	axon	36	0.00130586
GO:0030479	actin cortical patch	36	0.00130586
GO:0005875	microtubule associated complex	35	0.00126959
GO:0005813	centrosome	34	0.00123331
GO:0071013	catalytic step 2 spliceosome	34	0.00123331
GO:0000785	chromatin	33	0.00119704
GO:0005667	transcription factor complex	33	0.00119704
GO:0005750	mitochondrial respiratory chain complex III	33	0.00119704
GO:0015629	actin cytoskeleton	33	0.00119704
GO:0030127	COPII vesicle coat	33	0.00119704
GO:0043234	protein complex	31	0.00112449
GO:0005680	anaphase-promoting complex	30	0.00108822
GO:0005925	focal adhesion	30	0.00108822
GO:0016282	eukaryotic 43S preinitiation complex	30	0.00108822
GO:0000159	protein phosphatase type 2A complex	29	0.00105194
GO:0005727	extrachromosomal circular DNA	29	0.00105194
GO:0005765	lysosomal membrane	29	0.00105194
GO:0005786	signal recognition particle, endoplasmic reticulum targeting	29	0.00105194
GO:0032580	Golgi cisterna membrane	29	0.00105194
GO:0045261	proton-transporting ATP synthase complex, catalytic core F(1)	29	0.00105194
GO:0080008	CUL4 RING ubiquitin ligase complex	29	0.00105194
GO:0000228	nuclear chromosome	28	0.00101567
GO:0005834	heterotrimeric G-protein complex	28	0.00101567
GO:0016272	prefoldin complex	28	0.00101567
GO:0045211	postsynaptic membrane	28	0.00101567
GO:0000221	vacuolar proton-transporting V-type ATPase, V1 domain	27	0.000979396
GO:0001669	acrosomal vesicle	27	0.000979396
GO:0005685	U1 snRNP	27	0.000979396
GO:0031461	cullin-RING ubiquitin ligase complex	27	0.000979396
GO:0005891	voltage-gated calcium channel complex	26	0.000943122
GO:0030529	ribonucleoprotein complex	26	0.000943122
GO:0070469	respiratory chain	26	0.000943122
GO:0005581	collagen	25	0.000906849
GO:0005741	mitochondrial outer membrane	25	0.000906849
GO:0005885	Arp2/3 protein complex	25	0.000906849
GO:0033179	proton-transporting V-type ATPase, V0 domain	25	0.000906849
GO:0033180	proton-transporting V-type ATPase, V1 domain	25	0.000906849
GO:0005911	cell-cell junction	24	0.000870575
GO:0008180	signalosome	24	0.000870575
GO:0009317	acetyl-CoA carboxylase complex	24	0.000870575
GO:0045095	keratin filament	24	0.000870575
GO:0005815	microtubule organizing center	23	0.000834301
GO:0005882	intermediate filament	23	0.000834301
GO:0009706	chloroplast inner membrane	23	0.000834301
GO:0016323	basolateral plasma membrane	23	0.000834301
GO:0043005	neuron projection	23	0.000834301
GO:0005578	proteinaceous extracellular matrix	21	0.000761753
GO:0005945	6-phosphofructokinase complex	21	0.000761753
GO:0009331	glycerol-3-phosphate dehydrogenase complex	21	0.000761753
GO:0030027	lamellipodium	21	0.000761753
GO:0031594	neuromuscular junction	21	0.000761753
GO:0048500	signal recognition particle	21	0.000761753
GO:0055028	cortical microtubule	21	0.000761753
GO:0000015	phosphopyruvate hydratase complex	20	0.000725479
GO:0000275	mitochondrial proton-transporting ATP synthase complex, catalytic core F(1)	20	0.000725479
GO:0005964	phosphorylase kinase complex	20	0.000725479
GO:0008076	voltage-gated potassium channel complex	20	0.000725479
GO:0042651	thylakoid membrane	20	0.000725479
GO:0000781	chromosome, telomeric region	19	0.000689205
GO:0005635	nuclear envelope	19	0.000689205
GO:0005744	mitochondrial inner membrane presequence translocase complex	18	0.000652931
GO:0005771	multivesicular body	18	0.000652931
GO:0005795	Golgi stack	18	0.000652931
GO:0009522	photosystem I	18	0.000652931
GO:0016324	apical plasma membrane	18	0.000652931
GO:0016363	nuclear matrix	18	0.000652931
GO:0019031	viral envelope	18	0.000652931
GO:0031966	mitochondrial membrane	18	0.000652931
GO:0042645	mitochondrial nucleoid	18	0.000652931
GO:0009523	photosystem II	17	0.000616657
GO:0042644	chloroplast nucleoid	17	0.000616657
GO:0045254	pyruvate dehydrogenase complex	17	0.000616657
GO:0048188	Set1C/COMPASS complex	17	0.000616657
GO:0000124	SAGA complex	16	0.000580383
GO:0000329	fungal-type vacuole membrane	16	0.000580383
GO:0000790	nuclear chromatin	16	0.000580383
GO:0005666	DNA-directed RNA polymerase III complex	16	0.000580383
GO:0005672	transcription factor TFIIA complex	16	0.000580383
GO:0005778	peroxisomal membrane	16	0.000580383
GO:0005839	proteasome core complex	16	0.000580383
GO:0010282	senescence-associated vacuole	16	0.000580383
GO:0020011	apicoplast	16	0.000580383
GO:0030130	clathrin coat of trans-Golgi network vesicle	16	0.000580383
GO:0030904	retromer complex	16	0.000580383
GO:0031430	M band	16	0.000580383
GO:0031965	nuclear membrane	16	0.000580383
GO:0000796	condensin complex	15	0.000544109
GO:0008021	synaptic vesicle	15	0.000544109
GO:0009501	amyloplast	15	0.000544109
GO:0015630	microtubule cytoskeleton	15	0.000544109
GO:0030018	Z disc	15	0.000544109
GO:0045121	membrane raft	15	0.000544109
GO:0000439	core TFIIH complex	14	0.000507835
GO:0005663	DNA replication factor C complex	14	0.000507835
GO:0005669	transcription factor TFIID complex	14	0.000507835
GO:0005740	mitochondrial envelope	14	0.000507835
GO:0005793	endoplasmic reticulum-Golgi intermediate compartment	14	0.000507835
GO:0005884	actin filament	14	0.000507835
GO:0019773	proteasome core complex, alpha-subunit complex	14	0.000507835
GO:0030141	secretory granule	14	0.000507835
GO:0035145	exon-exon junction complex	14	0.000507835
GO:0042765	GPI-anchor transamidase complex	14	0.000507835
GO:0005779	integral to peroxisomal membrane	13	0.000471561
GO:0030659	cytoplasmic vesicle membrane	13	0.000471561
GO:0030915	Smc5-Smc6 complex	13	0.000471561
GO:0000932	cytoplasmic mRNA processing body	12	0.000435287
GO:0005639	integral to nuclear inner membrane	12	0.000435287
GO:0005736	DNA-directed RNA polymerase I complex	12	0.000435287
GO:0005769	early endosome	12	0.000435287
GO:0005938	cell cortex	12	0.000435287
GO:0005956	protein kinase CK2 complex	12	0.000435287
GO:0008250	oligosaccharyltransferase complex	12	0.000435287
GO:0009782	photosystem I antenna complex	12	0.000435287
GO:0030076	light-harvesting complex	12	0.000435287
GO:0030496	midbody	12	0.000435287
GO:0046540	U4/U6 x U5 tri-snRNP complex	12	0.000435287
GO:0071203	WASH complex	12	0.000435287
GO:0000178	exosome (RNase complex)	11	0.000399013
GO:0000776	kinetochore	11	0.000399013
GO:0000808	origin recognition complex	11	0.000399013
GO:0005838	proteasome regulatory particle	11	0.000399013
GO:0005849	mRNA cleavage factor complex	11	0.000399013
GO:0005923	tight junction	11	0.000399013
GO:0005951	carbamoyl-phosphate synthase complex	11	0.000399013
GO:0009353	mitochondrial oxoglutarate dehydrogenase complex	11	0.000399013
GO:0009524	phragmoplast	11	0.000399013
GO:0016442	RNA-induced silencing complex	11	0.000399013
GO:0016529	sarcoplasmic reticulum	11	0.000399013
GO:0017053	transcriptional repressor complex	11	0.000399013
GO:0030173	integral to Golgi membrane	11	0.000399013
GO:0030288	outer membrane-bounded periplasmic space	11	0.000399013
GO:0048471	perinuclear region of cytoplasm	11	0.000399013
GO:0005776	autophagic vacuole	10	0.000362739
GO:0005846	nuclear cap binding complex	10	0.000362739
GO:0005890	sodium:potassium-exchanging ATPase complex	10	0.000362739
GO:0016602	CCAAT-binding factor complex	10	0.000362739
GO:0019028	viral capsid	10	0.000362739
GO:0030014	CCR4-NOT complex	10	0.000362739
GO:0030123	AP-3 adaptor complex	10	0.000362739
GO:0030175	filopodium	10	0.000362739
GO:0030670	phagocytic vesicle membrane	10	0.000362739
GO:0031305	integral to mitochondrial inner membrane	10	0.000362739
GO:0042025	host cell nucleus	10	0.000362739
GO:0043235	receptor complex	10	0.000362739
GO:0045281	succinate dehydrogenase complex	10	0.000362739
GO:0071011	precatalytic spliceosome	10	0.000362739
GO:0072546	ER membrane protein complex	10	0.000362739
GO:0000123	histone acetyltransferase complex	9	0.000326465
GO:0005742	mitochondrial outer membrane translocase complex	9	0.000326465
GO:0005814	centriole	9	0.000326465
GO:0005971	ribonucleoside-diphosphate reductase complex	9	0.000326465
GO:0009295	nucleoid	9	0.000326465
GO:0009346	citrate lyase complex	9	0.000326465
GO:0009376	HslUV protease complex	9	0.000326465
GO:0009526	plastid envelope	9	0.000326465
GO:0009579	thylakoid	9	0.000326465
GO:0015030	Cajal body	9	0.000326465
GO:0030315	T-tubule	9	0.000326465
GO:0031429	box H/ACA snoRNP complex	9	0.000326465
GO:0033178	proton-transporting two-sector ATPase complex, catalytic domain	9	0.000326465
GO:0045335	phagocytic vesicle	9	0.000326465
GO:0072669	tRNA-splicing ligase complex	9	0.000326465
GO:0000145	exocyst	8	0.000290192
GO:0000220	vacuolar proton-transporting V-type ATPase, V0 domain	8	0.000290192
GO:0000276	mitochondrial proton-transporting ATP synthase complex, coupling factor F(o)	8	0.000290192
GO:0000323	lytic vacuole	8	0.000290192
GO:0005705	polytene chromosome interband	8	0.000290192
GO:0005761	mitochondrial ribosome	8	0.000290192
GO:0005782	peroxisomal matrix	8	0.000290192
GO:0005785	signal recognition particle receptor complex	8	0.000290192
GO:0005850	eukaryotic translation initiation factor 2 complex	8	0.000290192
GO:0005960	glycine cleavage complex	8	0.000290192
GO:0008091	spectrin	8	0.000290192
GO:0009360	DNA polymerase III complex	8	0.000290192
GO:0009530	primary cell wall	8	0.000290192
GO:0009539	photosystem II reaction center	8	0.000290192
GO:0010170	glucose-1-phosphate adenylyltransferase complex	8	0.000290192
GO:0016604	nuclear body	8	0.000290192
GO:0020015	glycosome	8	0.000290192
GO:0030118	clathrin coat	8	0.000290192
GO:0030425	dendrite	8	0.000290192
GO:0031314	extrinsic to mitochondrial inner membrane	8	0.000290192
GO:0031410	cytoplasmic vesicle	8	0.000290192
GO:0031526	brush border membrane	8	0.000290192
GO:0045202	synapse	8	0.000290192
GO:0090406	pollen tube	8	0.000290192
GO:0000418	DNA-directed RNA polymerase IV complex	7	0.000253918
GO:0000775	chromosome, centromeric region	7	0.000253918
GO:0005700	polytene chromosome	7	0.000253918
GO:0005763	mitochondrial small ribosomal subunit	7	0.000253918
GO:0005930	axoneme	7	0.000253918
GO:0005935	cellular bud neck	7	0.000253918
GO:0005942	phosphatidylinositol 3-kinase complex	7	0.000253918
GO:0010494	cytoplasmic stress granule	7	0.000253918
GO:0016235	aggresome	7	0.000253918
GO:0016593	Cdc73/Paf1 complex	7	0.000253918
GO:0017119	Golgi transport complex	7	0.000253918
GO:0019005	SCF ubiquitin ligase complex	7	0.000253918
GO:0019867	outer membrane	7	0.000253918
GO:0030931	heterotetrameric ADPG pyrophosphorylase complex	7	0.000253918
GO:0032021	NELF complex	7	0.000253918
GO:0032420	stereocilium	7	0.000253918
GO:0032589	neuron projection membrane	7	0.000253918
GO:0033017	sarcoplasmic reticulum membrane	7	0.000253918
GO:0033557	Slx1-Slx4 complex	7	0.000253918
GO:0035098	ESC/E(Z) complex	7	0.000253918
GO:0036038	tectonic complex	7	0.000253918
GO:0042555	MCM complex	7	0.000253918
GO:0045239	tricarboxylic acid cycle enzyme complex	7	0.000253918
GO:0045252	oxoglutarate dehydrogenase complex	7	0.000253918
GO:0071339	MLL1 complex	7	0.000253918
GO:0097149	centralspindlin complex	7	0.000253918
GO:0005604	basement membrane	6	0.000217644
GO:0005606	laminin-1 complex	6	0.000217644
GO:0005687	U4 snRNP	6	0.000217644
GO:0005756	mitochondrial proton-transporting ATP synthase, central stalk	6	0.000217644
GO:0005784	Sec61 translocon complex	6	0.000217644
GO:0005847	mRNA cleavage and polyadenylation specificity factor complex	6	0.000217644
GO:0005902	microvillus	6	0.000217644
GO:0009330	DNA topoisomerase complex (ATP-hydrolyzing)	6	0.000217644
GO:0009707	chloroplast outer membrane	6	0.000217644
GO:0016027	inaD signaling complex	6	0.000217644
GO:0016605	PML body	6	0.000217644
GO:0030658	transport vesicle membrane	6	0.000217644
GO:0031012	extracellular matrix	6	0.000217644
GO:0031307	integral to mitochondrial outer membrane	6	0.000217644
GO:0032301	MutSalpha complex	6	0.000217644
GO:0032389	MutLalpha complex	6	0.000217644
GO:0033106	cis-Golgi network membrane	6	0.000217644
GO:0033186	CAF-1 complex	6	0.000217644
GO:0035267	NuA4 histone acetyltransferase complex	6	0.000217644
GO:0043190	ATP-binding cassette (ABC) transporter complex	6	0.000217644
GO:0043296	apical junction complex	6	0.000217644
GO:0043564	Ku70:Ku80 complex	6	0.000217644
GO:0044297	cell body	6	0.000217644
GO:0045179	apical cortex	6	0.000217644
GO:0070545	PeBoW complex	6	0.000217644
GO:0071944	cell periphery	6	0.000217644
GO:0072372	primary cilium	6	0.000217644
GO:0000421	autophagic vacuole membrane	5	0.00018137
GO:0000506	glycosylphosphatidylinositol-N-acetylglucosaminyltransferase (GPI-GnT) complex	5	0.00018137
GO:0001750	photoreceptor outer segment	5	0.00018137
GO:0005587	collagen type IV	5	0.00018137
GO:0005746	mitochondrial respiratory chain	5	0.00018137
GO:0005749	mitochondrial respiratory chain complex II	5	0.00018137
GO:0005753	mitochondrial proton-transporting ATP synthase complex	5	0.00018137
GO:0005787	signal peptidase complex	5	0.00018137
GO:0005811	lipid particle	5	0.00018137
GO:0005819	spindle	5	0.00018137
GO:0005851	eukaryotic translation initiation factor 2B complex	5	0.00018137
GO:0005881	cytoplasmic microtubule	5	0.00018137
GO:0005912	adherens junction	5	0.00018137
GO:0005947	mitochondrial alpha-ketoglutarate dehydrogenase complex	5	0.00018137
GO:0008278	cohesin complex	5	0.00018137
GO:0008287	protein serine/threonine phosphatase complex	5	0.00018137
GO:0008385	IkappaB kinase complex	5	0.00018137
GO:0008540	proteasome regulatory particle, base subcomplex	5	0.00018137
GO:0008622	epsilon DNA polymerase complex	5	0.00018137
GO:0009508	plastid chromosome	5	0.00018137
GO:0009543	chloroplast thylakoid lumen	5	0.00018137
GO:0010319	stromule	5	0.00018137
GO:0010368	chloroplast isoamylase complex	5	0.00018137
GO:0016507	fatty acid beta-oxidation multienzyme complex	5	0.00018137
GO:0016514	SWI/SNF complex	5	0.00018137
GO:0030140	trans-Golgi network transport vesicle	5	0.00018137
GO:0030445	yeast-form cell wall	5	0.00018137
GO:0030663	COPI coated vesicle membrane	5	0.00018137
GO:0030992	intraflagellar transport particle B	5	0.00018137
GO:0031105	septin complex	5	0.00018137
GO:0031304	intrinsic to mitochondrial inner membrane	5	0.00018137
GO:0031463	Cul3-RING ubiquitin ligase complex	5	0.00018137
GO:0031901	early endosome membrane	5	0.00018137
GO:0031902	late endosome membrane	5	0.00018137
GO:0031969	chloroplast membrane	5	0.00018137
GO:0034451	centriolar satellite	5	0.00018137
GO:0034704	calcium channel complex	5	0.00018137
GO:0043186	P granule	5	0.00018137
GO:0055038	recycling endosome membrane	5	0.00018137
GO:0070776	MOZ/MORF histone acetyltransferase complex	5	0.00018137
GO:0070864	sperm individualization complex	5	0.00018137
GO:0071439	clathrin complex	5	0.00018137
GO:0071778	WINAC complex	5	0.00018137
GO:0097038	perinuclear endoplasmic reticulum	5	0.00018137
GO:0000118	histone deacetylase complex	4	0.000145096
GO:0000164	protein phosphatase type 1 complex	4	0.000145096
GO:0000784	nuclear chromosome, telomeric region	4	0.000145096
GO:0000938	GARP complex	4	0.000145096
GO:0001400	mating projection base	4	0.000145096
GO:0001518	voltage-gated sodium channel complex	4	0.000145096
GO:0005605	basal lamina	4	0.000145096
GO:0005623	cell	4	0.000145096
GO:0005664	nuclear origin of replication recognition complex	4	0.000145096
GO:0005677	chromatin silencing complex	4	0.000145096
GO:0005719	nuclear euchromatin	4	0.000145096
GO:0005770	late endosome	4	0.000145096
GO:0005796	Golgi lumen	4	0.000145096
GO:0005801	cis-Golgi network	4	0.000145096
GO:0005828	kinetochore microtubule	4	0.000145096
GO:0005915	zonula adherens	4	0.000145096
GO:0005955	calcineurin complex	4	0.000145096
GO:0005965	protein farnesyltransferase complex	4	0.000145096
GO:0005968	Rab-protein geranylgeranyltransferase complex	4	0.000145096
GO:0008023	transcription elongation factor complex	4	0.000145096
GO:0009316	3-isopropylmalate dehydratase complex	4	0.000145096
GO:0009349	riboflavin synthase complex	4	0.000145096
GO:0009512	cytochrome b6f complex	4	0.000145096
GO:0016281	eukaryotic translation initiation factor 4F complex	4	0.000145096
GO:0016327	apicolateral plasma membrane	4	0.000145096
GO:0016461	unconventional myosin complex	4	0.000145096
GO:0017059	serine C-palmitoyltransferase complex	4	0.000145096
GO:0019008	molybdopterin synthase complex	4	0.000145096
GO:0020022	acidocalcisome	4	0.000145096
GO:0022624	proteasome accessory complex	4	0.000145096
GO:0030122	AP-2 adaptor complex	4	0.000145096
GO:0030125	clathrin vesicle coat	4	0.000145096
GO:0030428	cell septum	4	0.000145096
GO:0030532	small nuclear ribonucleoprotein complex	4	0.000145096
GO:0031011	Ino80 complex	4	0.000145096
GO:0031359	integral to chloroplast outer membrane	4	0.000145096
GO:0031513	nonmotile primary cilium	4	0.000145096
GO:0031515	tRNA (m1A) methyltransferase complex	4	0.000145096
GO:0031616	spindle pole centrosome	4	0.000145096
GO:0031674	I band	4	0.000145096
GO:0032154	cleavage furrow	4	0.000145096
GO:0032592	integral to mitochondrial membrane	4	0.000145096
GO:0032809	neuronal cell body membrane	4	0.000145096
GO:0033268	node of Ranvier	4	0.000145096
GO:0033588	Elongator holoenzyme complex	4	0.000145096
GO:0034464	BBSome	4	0.000145096
GO:0034705	potassium channel complex	4	0.000145096
GO:0035869	ciliary transition zone	4	0.000145096
GO:0042597	periplasmic space	4	0.000145096
GO:0043197	dendritic spine	4	0.000145096
GO:0043625	delta DNA polymerase complex	4	0.000145096
GO:0055037	recycling endosome	4	0.000145096
GO:0060388	vitelline envelope	4	0.000145096
GO:0070461	SAGA-type complex	4	0.000145096
GO:0070603	SWI/SNF-type complex	4	0.000145096
GO:0071547	piP-body	4	0.000145096
GO:0072686	mitotic spindle	4	0.000145096
GO:0000176	nuclear exosome (RNase complex)	3	0.000108822
GO:0000235	astral microtubule	3	0.000108822
GO:0000407	pre-autophagosomal structure	3	0.000108822
GO:0000777	condensed chromosome kinetochore	3	0.000108822
GO:0000788	nuclear nucleosome	3	0.000108822
GO:0000812	Swr1 complex	3	0.000108822
GO:0001411	hyphal tip	3	0.000108822
GO:0001772	immunological synapse	3	0.000108822
GO:0002080	acrosomal membrane	3	0.000108822
GO:0002102	podosome	3	0.000108822
GO:0005673	transcription factor TFIIE complex	3	0.000108822
GO:0005674	transcription factor TFIIF complex	3	0.000108822
GO:0005682	U5 snRNP	3	0.000108822
GO:0005686	U2 snRNP	3	0.000108822
GO:0005751	mitochondrial respiratory chain complex IV	3	0.000108822
GO:0005762	mitochondrial large ribosomal subunit	3	0.000108822
GO:0005832	chaperonin-containing T-complex	3	0.000108822
GO:0005868	cytoplasmic dynein complex	3	0.000108822
GO:0005876	spindle microtubule	3	0.000108822
GO:0005879	axonemal microtubule	3	0.000108822
GO:0005921	gap junction	3	0.000108822
GO:0005954	calcium- and calmodulin-dependent protein kinase complex	3	0.000108822
GO:0009425	bacterial-type flagellum basal body	3	0.000108822
GO:0009504	cell plate	3	0.000108822
GO:0009513	etioplast	3	0.000108822
GO:0009533	chloroplast stromal thylakoid	3	0.000108822
GO:0009897	external side of plasma membrane	3	0.000108822
GO:0016234	inclusion body	3	0.000108822
GO:0016328	lateral plasma membrane	3	0.000108822
GO:0016471	vacuolar proton-transporting V-type ATPase complex	3	0.000108822
GO:0016581	NuRD complex	3	0.000108822
GO:0016589	NURF complex	3	0.000108822
GO:0016939	kinesin II complex	3	0.000108822
GO:0019897	extrinsic to plasma membrane	3	0.000108822
GO:0022623	proteasome-activating nucleotidase complex	3	0.000108822
GO:0030016	myofibril	3	0.000108822
GO:0030017	sarcomere	3	0.000108822
GO:0030139	endocytic vesicle	3	0.000108822
GO:0030430	host cell cytoplasm	3	0.000108822
GO:0030686	90S preribosome	3	0.000108822
GO:0031225	anchored to membrane	3	0.000108822
GO:0031226	intrinsic to plasma membrane	3	0.000108822
GO:0031227	intrinsic to endoplasmic reticulum membrane	3	0.000108822
GO:0031235	intrinsic to internal side of plasma membrane	3	0.000108822
GO:0031361	integral to thylakoid membrane	3	0.000108822
GO:0031372	UBC13-MMS2 complex	3	0.000108822
GO:0031510	SUMO activating enzyme complex	3	0.000108822
GO:0031672	A band	3	0.000108822
GO:0031931	TORC1 complex	3	0.000108822
GO:0032390	MutLbeta complex	3	0.000108822
GO:0032391	photoreceptor connecting cilium	3	0.000108822
GO:0032777	Piccolo NuA4 histone acetyltransferase complex	3	0.000108822
GO:0034991	nuclear meiotic cohesin complex	3	0.000108822
GO:0035003	subapical complex	3	0.000108822
GO:0035060	brahma complex	3	0.000108822
GO:0035068	micro-ribonucleoprotein complex	3	0.000108822
GO:0035327	transcriptionally active chromatin	3	0.000108822
GO:0035749	myelin sheath adaxonal region	3	0.000108822
GO:0035861	site of double-strand break	3	0.000108822
GO:0042566	hydrogenosome	3	0.000108822
GO:0042734	presynaptic membrane	3	0.000108822
GO:0043198	dendritic shaft	3	0.000108822
GO:0043209	myelin sheath	3	0.000108822
GO:0043540	6-phosphofructo-2-kinase/fructose-2,6-biphosphatase 1 complex	3	0.000108822
GO:0044231	host cell presynaptic membrane	3	0.000108822
GO:0046658	anchored to plasma membrane	3	0.000108822
GO:0048786	presynaptic active zone	3	0.000108822
GO:0060170	cilium membrane	3	0.000108822
GO:0070032	synaptobrevin 2-SNAP-25-syntaxin-1a-complexin I complex	3	0.000108822
GO:0070695	FHF complex	3	0.000108822
GO:0071438	invadopodium membrane	3	0.000108822
GO:0071565	nBAF complex	3	0.000108822
GO:0072487	MSL complex	3	0.000108822
GO:0090404	pollen tube tip	3	0.000108822
GO:0000110	nucleotide-excision repair factor 1 complex	2	7.25479e-05
GO:0000131	incipient cellular bud site	2	7.25479e-05
GO:0000142	cellular bud neck contractile ring	2	7.25479e-05
GO:0000152	nuclear ubiquitin ligase complex	2	7.25479e-05
GO:0000780	condensed nuclear chromosome, centromeric region	2	7.25479e-05
GO:0000795	synaptonemal complex	2	7.25479e-05
GO:0000815	ESCRT III complex	2	7.25479e-05
GO:0000922	spindle pole	2	7.25479e-05
GO:0000939	condensed chromosome inner kinetochore	2	7.25479e-05
GO:0001520	outer dense fiber	2	7.25479e-05
GO:0001725	stress fiber	2	7.25479e-05
GO:0005628	prospore membrane	2	7.25479e-05
GO:0005652	nuclear lamina	2	7.25479e-05
GO:0005662	DNA replication factor A complex	2	7.25479e-05
GO:0005689	U12-type spliceosomal complex	2	7.25479e-05
GO:0005724	nuclear telomeric heterochromatin	2	7.25479e-05
GO:0005754	mitochondrial proton-transporting ATP synthase, catalytic core	2	7.25479e-05
GO:0005797	Golgi medial cisterna	2	7.25479e-05
GO:0005816	spindle pole body	2	7.25479e-05
GO:0005844	polysome	2	7.25479e-05
GO:0005854	nascent polypeptide-associated complex	2	7.25479e-05
GO:0005865	striated muscle thin filament	2	7.25479e-05
GO:0005905	coated pit	2	7.25479e-05
GO:0005918	septate junction	2	7.25479e-05
GO:0005920	smooth septate junction	2	7.25479e-05
GO:0008305	integrin complex	2	7.25479e-05
GO:0008352	katanin complex	2	7.25479e-05
GO:0008537	proteasome activator complex	2	7.25479e-05
GO:0009279	cell outer membrane	2	7.25479e-05
GO:0009368	endopeptidase Clp complex	2	7.25479e-05
GO:0009532	plastid stroma	2	7.25479e-05
GO:0009538	photosystem I reaction center	2	7.25479e-05
GO:0009571	proplastid stroma	2	7.25479e-05
GO:0010009	external side of endosome membrane	2	7.25479e-05
GO:0010369	chromocenter	2	7.25479e-05
GO:0012505	endomembrane system	2	7.25479e-05
GO:0012507	ER to Golgi transport vesicle membrane	2	7.25479e-05
GO:0012511	monolayer-surrounded lipid storage body	2	7.25479e-05
GO:0014731	spectrin-associated cytoskeleton	2	7.25479e-05
GO:0016342	catenin complex	2	7.25479e-05
GO:0016591	DNA-directed RNA polymerase II, holoenzyme	2	7.25479e-05
GO:0017071	intracellular cyclic nucleotide activated cation channel complex	2	7.25479e-05
GO:0019908	nuclear cyclin-dependent protein kinase holoenzyme complex	2	7.25479e-05
GO:0030089	phycobilisome	2	7.25479e-05
GO:0030093	chloroplast photosystem I	2	7.25479e-05
GO:0030134	ER to Golgi transport vesicle	2	7.25479e-05
GO:0030136	clathrin-coated vesicle	2	7.25479e-05
GO:0030256	type I protein secretion system complex	2	7.25479e-05
GO:0030478	actin cap	2	7.25479e-05
GO:0030669	clathrin-coated endocytic vesicle membrane	2	7.25479e-05
GO:0030870	Mre11 complex	2	7.25479e-05
GO:0030877	beta-catenin destruction complex	2	7.25479e-05
GO:0031019	mitochondrial mRNA editing complex	2	7.25479e-05
GO:0031083	BLOC-1 complex	2	7.25479e-05
GO:0031090	organelle membrane	2	7.25479e-05
GO:0031232	extrinsic to external side of plasma membrane	2	7.25479e-05
GO:0031521	spitzenkorper	2	7.25479e-05
GO:0031523	Myb complex	2	7.25479e-05
GO:0031982	vesicle	2	7.25479e-05
GO:0031985	Golgi cisterna	2	7.25479e-05
GO:0032133	chromosome passenger complex	2	7.25479e-05
GO:0032168	hyphal septin ring	2	7.25479e-05
GO:0032585	multivesicular body membrane	2	7.25479e-05
GO:0032587	ruffle membrane	2	7.25479e-05
GO:0032588	trans-Golgi network membrane	2	7.25479e-05
GO:0032783	ELL-EAF complex	2	7.25479e-05
GO:0032797	SMN complex	2	7.25479e-05
GO:0033391	chromatoid body	2	7.25479e-05
GO:0033597	mitotic checkpoint complex	2	7.25479e-05
GO:0034045	pre-autophagosomal structure membrane	2	7.25479e-05
GO:0034663	endoplasmic reticulum chaperone complex	2	7.25479e-05
GO:0035097	histone methyltransferase complex	2	7.25479e-05
GO:0035253	ciliary rootlet	2	7.25479e-05
GO:0035339	SPOTS complex	2	7.25479e-05
GO:0042581	specific granule	2	7.25479e-05
GO:0042652	mitochondrial respiratory chain complex I, peripheral segment	2	7.25479e-05
GO:0043025	neuronal cell body	2	7.25479e-05
GO:0043078	polar nucleus	2	7.25479e-05
GO:0043202	lysosomal lumen	2	7.25479e-05
GO:0043205	fibril	2	7.25479e-05
GO:0043505	centromere-specific nucleosome	2	7.25479e-05
GO:0043626	PCNA complex	2	7.25479e-05
GO:0045111	intermediate filament cytoskeleton	2	7.25479e-05
GO:0045244	succinate-CoA ligase complex (GDP-forming)	2	7.25479e-05
GO:0045334	clathrin-coated endocytic vesicle	2	7.25479e-05
GO:0045495	pole plasm	2	7.25479e-05
GO:0048179	activin receptor complex	2	7.25479e-05
GO:0048788	presynaptic cytoskeletal matrix assembled at active zones	2	7.25479e-05
GO:0060171	stereocilium membrane	2	7.25479e-05
GO:0070382	exocytic vesicle	2	7.25479e-05
GO:0070852	cell body fiber	2	7.25479e-05
GO:0071001	U4/U6 snRNP	2	7.25479e-05
GO:0071204	histone pre-mRNA 3'end processing complex	2	7.25479e-05
GO:0071546	pi-body	2	7.25479e-05
GO:0071797	LUBAC complex	2	7.25479e-05
GO:0071817	MMXD complex	2	7.25479e-05
GO:0072563	endothelial microparticle	2	7.25479e-05
GO:0072687	meiotic spindle	2	7.25479e-05
GO:0097014	microtubule-based flagellar cytoplasm	2	7.25479e-05
GO:0000125	PCAF complex	1	3.62739e-05
GO:0000127	transcription factor TFIIIC complex	1	3.62739e-05
GO:0000306	extrinsic to vacuolar membrane	1	3.62739e-05
GO:0000307	cyclin-dependent protein kinase holoenzyme complex	1	3.62739e-05
GO:0000324	fungal-type vacuole	1	3.62739e-05
GO:0000347	THO complex	1	3.62739e-05
GO:0000408	EKC/KEOPS complex	1	3.62739e-05
GO:0000419	DNA-directed RNA polymerase V complex	1	3.62739e-05
GO:0000792	heterochromatin	1	3.62739e-05
GO:0000794	condensed nuclear chromosome	1	3.62739e-05
GO:0000811	GINS complex	1	3.62739e-05
GO:0000974	Prp19 complex	1	3.62739e-05
GO:0001534	radial spoke	1	3.62739e-05
GO:0001673	male germ cell nucleus	1	3.62739e-05
GO:0005588	collagen type V	1	3.62739e-05
GO:0005608	laminin-3 complex	1	3.62739e-05
GO:0005637	nuclear inner membrane	1	3.62739e-05
GO:0005638	lamin filament	1	3.62739e-05
GO:0005655	nucleolar ribonuclease P complex	1	3.62739e-05
GO:0005720	nuclear heterochromatin	1	3.62739e-05
GO:0005732	small nucleolar ribonucleoprotein complex	1	3.62739e-05
GO:0005760	gamma DNA polymerase complex	1	3.62739e-05
GO:0005861	troponin complex	1	3.62739e-05
GO:0005922	connexon complex	1	3.62739e-05
GO:0005940	septin ring	1	3.62739e-05
GO:0005953	CAAX-protein geranylgeranyltransferase complex	1	3.62739e-05
GO:0005967	mitochondrial pyruvate dehydrogenase complex	1	3.62739e-05
GO:0008043	intracellular ferritin complex	1	3.62739e-05
GO:0009277	fungal-type cell wall	1	3.62739e-05
GO:0009328	phenylalanine-tRNA ligase complex	1	3.62739e-05
GO:0009517	PSII associated light-harvesting complex II	1	3.62739e-05
GO:0009568	amyloplast starch grain	1	3.62739e-05
GO:0009842	cyanelle	1	3.62739e-05
GO:0010008	endosome membrane	1	3.62739e-05
GO:0010598	NAD(P)H dehydrogenase complex (plastoquinone)	1	3.62739e-05
GO:0016013	syntrophin complex	1	3.62739e-05
GO:0016035	zeta DNA polymerase complex	1	3.62739e-05
GO:0016222	procollagen-proline 4-dioxygenase complex	1	3.62739e-05
GO:0017054	negative cofactor 2 complex	1	3.62739e-05
GO:0017101	aminoacyl-tRNA synthetase multienzyme complex	1	3.62739e-05
GO:0019866	organelle inner membrane	1	3.62739e-05
GO:0019898	extrinsic to membrane	1	3.62739e-05
GO:0020020	food vacuole	1	3.62739e-05
GO:0020023	kinetoplast	1	3.62739e-05
GO:0030015	CCR4-NOT core complex	1	3.62739e-05
GO:0030077	plasma membrane light-harvesting complex	1	3.62739e-05
GO:0030120	vesicle coat	1	3.62739e-05
GO:0030132	clathrin coat of coated pit	1	3.62739e-05
GO:0030133	transport vesicle	1	3.62739e-05
GO:0030137	COPI-coated vesicle	1	3.62739e-05
GO:0030285	integral to synaptic vesicle membrane	1	3.62739e-05
GO:0030287	cell wall-bounded periplasmic space	1	3.62739e-05
GO:0030426	growth cone	1	3.62739e-05
GO:0030427	site of polarized growth	1	3.62739e-05
GO:0030446	hyphal cell wall	1	3.62739e-05
GO:0030672	synaptic vesicle membrane	1	3.62739e-05
GO:0030687	preribosome, large subunit precursor	1	3.62739e-05
GO:0030688	preribosome, small subunit precursor	1	3.62739e-05
GO:0030863	cortical cytoskeleton	1	3.62739e-05
GO:0030864	cortical actin cytoskeleton	1	3.62739e-05
GO:0030896	checkpoint clamp complex	1	3.62739e-05
GO:0031143	pseudopodium	1	3.62739e-05
GO:0031201	SNARE complex	1	3.62739e-05
GO:0031240	external side of cell outer membrane	1	3.62739e-05
GO:0031261	DNA replication preinitiation complex	1	3.62739e-05
GO:0031303	integral to endosome membrane	1	3.62739e-05
GO:0031362	anchored to external side of plasma membrane	1	3.62739e-05
GO:0031462	Cul2-RING ubiquitin ligase complex	1	3.62739e-05
GO:0031464	Cul4A-RING ubiquitin ligase complex	1	3.62739e-05
GO:0032039	integrator complex	1	3.62739e-05
GO:0032044	DSIF complex	1	3.62739e-05
GO:0032045	guanyl-nucleotide exchange factor complex	1	3.62739e-05
GO:0032163	hyphal septin band	1	3.62739e-05
GO:0032281	alpha-amino-3-hydroxy-5-methyl-4-isoxazolepropionic acid selective glutamate receptor complex	1	3.62739e-05
GO:0032299	ribonuclease H2 complex	1	3.62739e-05
GO:0032421	stereocilium bundle	1	3.62739e-05
GO:0032426	stereocilium bundle tip	1	3.62739e-05
GO:0032433	filopodium tip	1	3.62739e-05
GO:0032807	DNA ligase IV complex	1	3.62739e-05
GO:0032983	kainate selective glutamate receptor complex	1	3.62739e-05
GO:0032993	protein-DNA complex	1	3.62739e-05
GO:0033185	dolichol-phosphate-mannose synthase complex	1	3.62739e-05
GO:0033254	vacuolar transporter chaperone complex	1	3.62739e-05
GO:0033281	TAT protein transport complex	1	3.62739e-05
GO:0033596	TSC1-TSC2 complex	1	3.62739e-05
GO:0034388	Pwp2p-containing subcomplex of 90S preribosome	1	3.62739e-05
GO:0034455	t-UTP complex	1	3.62739e-05
GO:0034703	cation channel complex	1	3.62739e-05
GO:0035012	polytene chromosome, telomeric region	1	3.62739e-05
GO:0035101	FACT complex	1	3.62739e-05
GO:0035183	female germline ring canal inner rim	1	3.62739e-05
GO:0035517	PR-DUB complex	1	3.62739e-05
GO:0035619	root hair tip	1	3.62739e-05
GO:0042170	plastid membrane	1	3.62739e-05
GO:0042406	extrinsic to endoplasmic reticulum membrane	1	3.62739e-05
GO:0042470	melanosome	1	3.62739e-05
GO:0042600	chorion	1	3.62739e-05
GO:0042729	DASH complex	1	3.62739e-05
GO:0043189	H4/H2A histone acetyltransferase complex	1	3.62739e-05
GO:0043220	Schmidt-Lanterman incisure	1	3.62739e-05
GO:0043240	Fanconi anaemia nuclear complex	1	3.62739e-05
GO:0043259	laminin-10 complex	1	3.62739e-05
GO:0044292	dendrite terminus	1	3.62739e-05
GO:0044295	axonal growth cone	1	3.62739e-05
GO:0045180	basal cortex	1	3.62739e-05
GO:0045271	respiratory chain complex I	1	3.62739e-05
GO:0045298	tubulin complex	1	3.62739e-05
GO:0046581	intercellular canaliculus	1	3.62739e-05
GO:0046691	intracellular canaliculus	1	3.62739e-05
GO:0055035	plastid thylakoid membrane	1	3.62739e-05
GO:0055120	striated muscle dense body	1	3.62739e-05
GO:0061177	type Is terminal button	1	3.62739e-05
GO:0070090	metaphase plate	1	3.62739e-05
GO:0070176	DRM complex	1	3.62739e-05
GO:0070436	Grb2-EGFR complex	1	3.62739e-05
GO:0070449	elongin complex	1	3.62739e-05
GO:0070531	BRCA1-A complex	1	3.62739e-05
GO:0070761	pre-snoRNP complex	1	3.62739e-05
GO:0070937	CRD-mediated mRNA stability complex	1	3.62739e-05
GO:0070985	TFIIK complex	1	3.62739e-05
GO:0071008	U2-type post-mRNA release spliceosomal complex	1	3.62739e-05
GO:0071556	integral to lumenal side of endoplasmic reticulum membrane	1	3.62739e-05
GO:0071666	Slit-Robo signaling complex	1	3.62739e-05
GO:0071782	endoplasmic reticulum tubular network	1	3.62739e-05
GO:0072562	blood microparticle	1	3.62739e-05

## Sheet: Chlorella_sp_MF
Gene Ontology ID	Molecular Function	Number of Transcripts	Transcripts Ratio
GO:0046872	metal ion binding	1756	0.0490078
GO:0005524	ATP binding	1644	0.0458821
GO:0008270	zinc ion binding	1615	0.0450727
GO:0003735	structural constituent of ribosome	1519	0.0423935
GO:0003676	nucleic acid binding	935	0.0260947
GO:0005509	calcium ion binding	892	0.0248946
GO:0003723	RNA binding	751	0.0209595
GO:0003677	DNA binding	653	0.0182244
GO:0005525	GTP binding	524	0.0146242
GO:0003743	translation initiation factor activity	468	0.0130613
GO:0016787	hydrolase activity	460	0.012838
GO:0004674	protein serine/threonine kinase activity	441	0.0123078
GO:0016491	oxidoreductase activity	402	0.0112193
GO:0005507	copper ion binding	368	0.0102704
GO:0003746	translation elongation factor activity	322	0.00898663
GO:0005515	protein binding	301	0.00840055
GO:0050660	flavin adenine dinucleotide binding	301	0.00840055
GO:0003777	microtubule motor activity	266	0.00742374
GO:0003700	sequence-specific DNA binding transcription factor activity	262	0.0073121
GO:0016301	kinase activity	262	0.0073121
GO:0016740	transferase activity	257	0.00717256
GO:0004252	serine-type endopeptidase activity	242	0.00675393
GO:0030170	pyridoxal phosphate binding	239	0.0066702
GO:0004871	signal transducer activity	237	0.00661438
GO:0004842	ubiquitin-protein ligase activity	233	0.00650275
GO:0003779	actin binding	223	0.00622366
GO:0008234	cysteine-type peptidase activity	222	0.00619575
GO:0020037	heme binding	220	0.00613993
GO:0008233	peptidase activity	215	0.00600039
GO:0051287	NAD binding	213	0.00594457
GO:0003824	catalytic activity	206	0.00574921
GO:0042626	ATPase activity, coupled to transmembrane movement of substances	202	0.00563758
GO:0003924	GTPase activity	196	0.00547012
GO:0004672	protein kinase activity	175	0.00488404
GO:0005215	transporter activity	170	0.00474449
GO:0030246	carbohydrate binding	166	0.00463286
GO:0008017	microtubule binding	163	0.00454913
GO:0004725	protein tyrosine phosphatase activity	162	0.00452122
GO:0005198	structural molecule activity	158	0.00440959
GO:0003899	DNA-directed RNA polymerase activity	154	0.00429795
GO:0008026	ATP-dependent helicase activity	153	0.00427005
GO:0008168	methyltransferase activity	150	0.00418632
GO:0017111	nucleoside-triphosphatase activity	148	0.0041305
GO:0008565	protein transporter activity	142	0.00396305
GO:0004721	phosphoprotein phosphatase activity	134	0.00373978
GO:0004298	threonine-type endopeptidase activity	133	0.00371187
GO:0046961	proton-transporting ATPase activity, rotational mechanism	130	0.00362814
GO:0009055	electron carrier activity	124	0.00346069
GO:0042802	identical protein binding	124	0.00346069
GO:0004222	metalloendopeptidase activity	122	0.00340487
GO:0004553	hydrolase activity, hydrolyzing O-glycosyl compounds	119	0.00332115
GO:0030145	manganese ion binding	115	0.00320951
GO:0003755	peptidyl-prolyl cis-trans isomerase activity	113	0.00315369
GO:0016747	transferase activity, transferring acyl groups other than amino-acyl groups	106	0.00295833
GO:0004197	cysteine-type endopeptidase activity	105	0.00293042
GO:0016757	transferase activity, transferring glycosyl groups	104	0.00290251
GO:0030554	adenyl nucleotide binding	104	0.00290251
GO:0004707	MAP kinase activity	103	0.00287461
GO:0004713	protein tyrosine kinase activity	101	0.00281879
GO:0003729	mRNA binding	99	0.00276297
GO:0008536	Ran GTPase binding	99	0.00276297
GO:0019843	rRNA binding	98	0.00273506
GO:0005506	iron ion binding	96	0.00267924
GO:0016874	ligase activity	94	0.00262343
GO:0043565	sequence-specific DNA binding	94	0.00262343
GO:0000166	nucleotide binding	93	0.00259552
GO:0008137	NADH dehydrogenase (ubiquinone) activity	86	0.00240016
GO:0000156	two-component response regulator activity	83	0.00231643
GO:0003887	DNA-directed DNA polymerase activity	81	0.00226061
GO:0051082	unfolded protein binding	80	0.0022327
GO:0004386	helicase activity	78	0.00217689
GO:0005516	calmodulin binding	78	0.00217689
GO:0019901	protein kinase binding	78	0.00217689
GO:0004683	calmodulin-dependent protein kinase activity	77	0.00214898
GO:0015078	hydrogen ion transmembrane transporter activity	77	0.00214898
GO:0031072	heat shock protein binding	76	0.00212107
GO:0035091	phosphatidylinositol binding	76	0.00212107
GO:0004129	cytochrome-c oxidase activity	75	0.00209316
GO:0016746	transferase activity, transferring acyl groups	74	0.00206525
GO:0051536	iron-sulfur cluster binding	74	0.00206525
GO:0004181	metallocarboxypeptidase activity	73	0.00203734
GO:0004519	endonuclease activity	73	0.00203734
GO:0016779	nucleotidyltransferase activity	72	0.00200943
GO:0008080	N-acetyltransferase activity	71	0.00198152
GO:0008237	metallopeptidase activity	70	0.00195362
GO:0031625	ubiquitin protein ligase binding	70	0.00195362
GO:0008061	chitin binding	67	0.00186989
GO:0016881	acid-amino acid ligase activity	67	0.00186989
GO:0004190	aspartic-type endopeptidase activity	65	0.00181407
GO:0005388	calcium-transporting ATPase activity	64	0.00178616
GO:0018024	histone-lysine N-methyltransferase activity	64	0.00178616
GO:0008236	serine-type peptidase activity	62	0.00173035
GO:0005097	Rab GTPase activator activity	61	0.00170244
GO:0000287	magnesium ion binding	60	0.00167453
GO:0003964	RNA-directed DNA polymerase activity	59	0.00164662
GO:0004550	nucleoside diphosphate kinase activity	59	0.00164662
GO:0004185	serine-type carboxypeptidase activity	58	0.00161871
GO:0003756	protein disulfide isomerase activity	57	0.0015908
GO:0008289	lipid binding	57	0.0015908
GO:0008553	hydrogen-exporting ATPase activity, phosphorylative mechanism	56	0.00156289
GO:0016788	hydrolase activity, acting on ester bonds	56	0.00156289
GO:0004743	pyruvate kinase activity	53	0.00147917
GO:0004402	histone acetyltransferase activity	52	0.00145126
GO:0005315	inorganic phosphate transmembrane transporter activity	52	0.00145126
GO:0051539	4 iron, 4 sulfur cluster binding	52	0.00145126
GO:0016758	transferase activity, transferring hexosyl groups	51	0.00142335
GO:0016791	phosphatase activity	51	0.00142335
GO:0016853	isomerase activity	51	0.00142335
GO:0051537	2 iron, 2 sulfur cluster binding	51	0.00142335
GO:0004364	glutathione transferase activity	50	0.00139544
GO:0009922	fatty acid elongase activity	48	0.00133962
GO:0004568	chitinase activity	47	0.00131171
GO:0004806	triglyceride lipase activity	47	0.00131171
GO:0004843	ubiquitin-specific protease activity	47	0.00131171
GO:0019829	cation-transporting ATPase activity	46	0.0012838
GO:0022857	transmembrane transporter activity	46	0.0012838
GO:0005484	SNAP receptor activity	44	0.00122799
GO:0015035	protein disulfide oxidoreductase activity	44	0.00122799
GO:0042393	histone binding	44	0.00122799
GO:0030060	L-malate dehydrogenase activity	43	0.00120008
GO:0030976	thiamine pyrophosphate binding	43	0.00120008
GO:0004872	receptor activity	41	0.00114426
GO:0004930	G-protein coupled receptor activity	40	0.00111635
GO:0043169	cation binding	40	0.00111635
GO:0046933	hydrogen ion transporting ATP synthase activity, rotational mechanism	40	0.00111635
GO:0022891	substrate-specific transmembrane transporter activity	39	0.00108844
GO:0051087	chaperone binding	39	0.00108844
GO:0003989	acetyl-CoA carboxylase activity	38	0.00106053
GO:0004198	calcium-dependent cysteine-type endopeptidase activity	38	0.00106053
GO:0004467	long-chain fatty acid-CoA ligase activity	38	0.00106053
GO:0008601	protein phosphatase type 2A regulator activity	38	0.00106053
GO:0046873	metal ion transmembrane transporter activity	38	0.00106053
GO:0050662	coenzyme binding	38	0.00106053
GO:0005044	scavenger receptor activity	37	0.00103263
GO:0043531	ADP binding	37	0.00103263
GO:0046983	protein dimerization activity	37	0.00103263
GO:0004656	procollagen-proline 4-dioxygenase activity	36	0.00100472
GO:0015450	P-P-bond-hydrolysis-driven protein transmembrane transporter activity	35	0.000976808
GO:0000062	fatty-acyl-CoA binding	34	0.000948899
GO:0002161	aminoacyl-tRNA editing activity	34	0.000948899
GO:0005102	receptor binding	34	0.000948899
GO:0005249	voltage-gated potassium channel activity	34	0.000948899
GO:0008519	ammonium transmembrane transporter activity	34	0.000948899
GO:0016773	phosphotransferase activity, alcohol group as acceptor	34	0.000948899
GO:0031418	L-ascorbic acid binding	34	0.000948899
GO:0046982	protein heterodimerization activity	34	0.000948899
GO:0003684	damaged DNA binding	33	0.00092099
GO:0004527	exonuclease activity	33	0.00092099
GO:0004722	protein serine/threonine phosphatase activity	33	0.00092099
GO:0008324	cation transmembrane transporter activity	33	0.00092099
GO:0016849	phosphorus-oxygen lyase activity	33	0.00092099
GO:0008022	protein C-terminus binding	32	0.000893081
GO:0016168	chlorophyll binding	32	0.000893081
GO:0004601	peroxidase activity	31	0.000865173
GO:0008121	ubiquinol-cytochrome-c reductase activity	31	0.000865173
GO:0004497	monooxygenase activity	30	0.000837264
GO:0008092	cytoskeletal protein binding	30	0.000837264
GO:0008242	omega peptidase activity	30	0.000837264
GO:0009982	pseudouridine synthase activity	30	0.000837264
GO:0016149	translation release factor activity, codon specific	30	0.000837264
GO:0016772	transferase activity, transferring phosphorus-containing groups	30	0.000837264
GO:0050897	cobalt ion binding	30	0.000837264
GO:0003917	DNA topoisomerase type I activity	29	0.000809355
GO:0003993	acid phosphatase activity	29	0.000809355
GO:0004822	isoleucine-tRNA ligase activity	29	0.000809355
GO:0008060	ARF GTPase activator activity	29	0.000809355
GO:0008266	poly(U) RNA binding	29	0.000809355
GO:0008312	7S RNA binding	29	0.000809355
GO:0008353	RNA polymerase II carboxy-terminal domain kinase activity	29	0.000809355
GO:0015171	amino acid transmembrane transporter activity	29	0.000809355
GO:0017056	structural constituent of nuclear pore	29	0.000809355
GO:0004835	tubulin-tyrosine ligase activity	28	0.000781446
GO:0016706	oxidoreductase activity, acting on paired donors, with incorporation or reduction of molecular oxygen, 2-oxoglutarate as one donor, and incorporation of one atom each of oxygen into both donors	28	0.000781446
GO:0042803	protein homodimerization activity	28	0.000781446
GO:0005083	small GTPase regulator activity	27	0.000753537
GO:0008199	ferric iron binding	27	0.000753537
GO:0001104	RNA polymerase II transcription cofactor activity	26	0.000725629
GO:0003873	6-phosphofructo-2-kinase activity	26	0.000725629
GO:0004427	inorganic diphosphatase activity	26	0.000725629
GO:0004478	methionine adenosyltransferase activity	26	0.000725629
GO:0005085	guanyl-nucleotide exchange factor activity	26	0.000725629
GO:0005086	ARF guanyl-nucleotide exchange factor activity	26	0.000725629
GO:0005319	lipid transporter activity	26	0.000725629
GO:0005471	ATP:ADP antiporter activity	26	0.000725629
GO:0008047	enzyme activator activity	26	0.000725629
GO:0008750	NAD(P)+ transhydrogenase (AB-specific) activity	26	0.000725629
GO:0015930	glutamate synthase activity	26	0.000725629
GO:0016829	lyase activity	26	0.000725629
GO:0016887	ATPase activity	26	0.000725629
GO:0048037	cofactor binding	26	0.000725629
GO:0004385	guanylate kinase activity	25	0.00069772
GO:0004579	dolichyl-diphosphooligosaccharide-protein glycotransferase activity	25	0.00069772
GO:0004591	oxoglutarate dehydrogenase (succinyl-transferring) activity	25	0.00069772
GO:0004867	serine-type endopeptidase inhibitor activity	25	0.00069772
GO:0008094	DNA-dependent ATPase activity	25	0.00069772
GO:0019904	protein domain specific binding	25	0.00069772
GO:0042302	structural constituent of cuticle	25	0.00069772
GO:0048038	quinone binding	25	0.00069772
GO:0004003	ATP-dependent DNA helicase activity	24	0.000669811
GO:0004832	valine-tRNA ligase activity	24	0.000669811
GO:0030234	enzyme regulator activity	24	0.000669811
GO:0050661	NADP binding	24	0.000669811
GO:0051213	dioxygenase activity	24	0.000669811
GO:0003950	NAD+ ADP-ribosyltransferase activity	23	0.000641902
GO:0003958	NADPH-hemoprotein reductase activity	23	0.000641902
GO:0004383	guanylate cyclase activity	23	0.000641902
GO:0004673	protein histidine kinase activity	23	0.000641902
GO:0004828	serine-tRNA ligase activity	23	0.000641902
GO:0005089	Rho guanyl-nucleotide exchange factor activity	23	0.000641902
GO:0008641	small protein activating enzyme activity	23	0.000641902
GO:0016627	oxidoreductase activity, acting on the CH-CH group of donors	23	0.000641902
GO:0003712	transcription cofactor activity	22	0.000613993
GO:0004691	cAMP-dependent protein kinase activity	22	0.000613993
GO:0004719	protein-L-isoaspartate (D-aspartate) O-methyltransferase activity	22	0.000613993
GO:0004816	asparagine-tRNA ligase activity	22	0.000613993
GO:0004819	glutamine-tRNA ligase activity	22	0.000613993
GO:0004827	proline-tRNA ligase activity	22	0.000613993
GO:0008422	beta-glucosidase activity	22	0.000613993
GO:0016597	amino acid binding	22	0.000613993
GO:0017070	U6 snRNA binding	22	0.000613993
GO:0032440	2-alkenal reductase [NAD(P)] activity	22	0.000613993
GO:0043021	ribonucleoprotein complex binding	22	0.000613993
GO:0051015	actin filament binding	22	0.000613993
GO:0003796	lysozyme activity	21	0.000586085
GO:0004017	adenylate kinase activity	21	0.000586085
GO:0004316	3-oxoacyl-[acyl-carrier-protein] reductase (NADPH) activity	21	0.000586085
GO:0004535	poly(A)-specific ribonuclease activity	21	0.000586085
GO:0004571	mannosyl-oligosaccharide 1,2-alpha-mannosidase activity	21	0.000586085
GO:0004586	ornithine decarboxylase activity	21	0.000586085
GO:0005199	structural constituent of cell wall	21	0.000586085
GO:0005245	voltage-gated calcium channel activity	21	0.000586085
GO:0005528	FK506 binding	21	0.000586085
GO:0008442	3-hydroxyisobutyrate dehydrogenase activity	21	0.000586085
GO:0008484	sulfuric ester hydrolase activity	21	0.000586085
GO:0009011	starch synthase activity	21	0.000586085
GO:0016810	hydrolase activity, acting on carbon-nitrogen (but not peptide) bonds	21	0.000586085
GO:0032450	maltose alpha-glucosidase activity	21	0.000586085
GO:0050242	pyruvate, phosphate dikinase activity	21	0.000586085
GO:0003951	NAD+ kinase activity	20	0.000558176
GO:0004176	ATP-dependent peptidase activity	20	0.000558176
GO:0004375	glycine dehydrogenase (decarboxylating) activity	20	0.000558176
GO:0004556	alpha-amylase activity	20	0.000558176
GO:0004715	non-membrane spanning protein tyrosine kinase activity	20	0.000558176
GO:0004739	pyruvate dehydrogenase (acetyl-transferring) activity	20	0.000558176
GO:0005096	GTPase activator activity	20	0.000558176
GO:0008146	sulfotransferase activity	20	0.000558176
GO:0008658	penicillin binding	20	0.000558176
GO:0008964	phosphoenolpyruvate carboxylase activity	20	0.000558176
GO:0015297	antiporter activity	20	0.000558176
GO:0001055	RNA polymerase II activity	19	0.000530267
GO:0003682	chromatin binding	19	0.000530267
GO:0003697	single-stranded DNA binding	19	0.000530267
GO:0003714	transcription corepressor activity	19	0.000530267
GO:0003995	acyl-CoA dehydrogenase activity	19	0.000530267
GO:0004016	adenylate cyclase activity	19	0.000530267
GO:0004332	fructose-bisphosphate aldolase activity	19	0.000530267
GO:0004616	phosphogluconate dehydrogenase (decarboxylating) activity	19	0.000530267
GO:0004692	cGMP-dependent protein kinase activity	19	0.000530267
GO:0004736	pyruvate carboxylase activity	19	0.000530267
GO:0004742	dihydrolipoyllysine-residue acetyltransferase activity	19	0.000530267
GO:0005216	ion channel activity	19	0.000530267
GO:0008417	fucosyltransferase activity	19	0.000530267
GO:0008649	rRNA methyltransferase activity	19	0.000530267
GO:0051920	peroxiredoxin activity	19	0.000530267
GO:0070008	serine-type exopeptidase activity	19	0.000530267
GO:0003713	transcription coactivator activity	18	0.000502358
GO:0003985	acetyl-CoA C-acetyltransferase activity	18	0.000502358
GO:0004221	ubiquitin thiolesterase activity	18	0.000502358
GO:0004356	glutamate-ammonia ligase activity	18	0.000502358
GO:0004512	inositol-3-phosphate synthase activity	18	0.000502358
GO:0004825	methionine-tRNA ligase activity	18	0.000502358
GO:0005047	signal recognition particle binding	18	0.000502358
GO:0008184	glycogen phosphorylase activity	18	0.000502358
GO:0008559	xenobiotic-transporting ATPase activity	18	0.000502358
GO:0016208	AMP binding	18	0.000502358
GO:0016671	oxidoreductase activity, acting on a sulfur group of donors, disulfide as acceptor	18	0.000502358
GO:0016717	oxidoreductase activity, acting on paired donors, with oxidation of a pair of donors resulting in the reduction of molecular oxygen to two molecules of water	18	0.000502358
GO:0016798	hydrolase activity, acting on glycosyl bonds	18	0.000502358
GO:0016884	carbon-nitrogen ligase activity, with glutamine as amido-N-donor	18	0.000502358
GO:0034450	ubiquitin-ubiquitin ligase activity	18	0.000502358
GO:0003872	6-phosphofructokinase activity	17	0.000474449
GO:0004555	alpha,alpha-trehalase activity	17	0.000474449
GO:0004563	beta-N-acetylhexosaminidase activity	17	0.000474449
GO:0004576	oligosaccharyl transferase activity	17	0.000474449
GO:0004618	phosphoglycerate kinase activity	17	0.000474449
GO:0004751	ribose-5-phosphate isomerase activity	17	0.000474449
GO:0004758	serine C-palmitoyltransferase activity	17	0.000474449
GO:0004768	stearoyl-CoA 9-desaturase activity	17	0.000474449
GO:0004801	sedoheptulose-7-phosphate:D-glyceraldehyde-3-phosphate glyceronetransferase activity	17	0.000474449
GO:0004869	cysteine-type endopeptidase inhibitor activity	17	0.000474449
GO:0005178	integrin binding	17	0.000474449
GO:0005234	extracellular-glutamate-gated ion channel activity	17	0.000474449
GO:0005262	calcium channel activity	17	0.000474449
GO:0005328	neurotransmitter:sodium symporter activity	17	0.000474449
GO:0008568	microtubule-severing ATPase activity	17	0.000474449
GO:0008861	formate C-acetyltransferase activity	17	0.000474449
GO:0008889	glycerophosphodiester phosphodiesterase activity	17	0.000474449
GO:0015485	cholesterol binding	17	0.000474449
GO:0016041	glutamate synthase (ferredoxin) activity	17	0.000474449
GO:0030248	cellulose binding	17	0.000474449
GO:0043130	ubiquitin binding	17	0.000474449
GO:0052689	carboxylic ester hydrolase activity	17	0.000474449
GO:0003980	UDP-glucose:glycoprotein glucosyltransferase activity	16	0.000446541
GO:0004019	adenylosuccinate synthase activity	16	0.000446541
GO:0004108	citrate (Si)-synthase activity	16	0.000446541
GO:0004144	diacylglycerol O-acyltransferase activity	16	0.000446541
GO:0004149	dihydrolipoyllysine-residue succinyltransferase activity	16	0.000446541
GO:0004379	glycylpeptide N-tetradecanoyltransferase activity	16	0.000446541
GO:0004615	phosphomannomutase activity	16	0.000446541
GO:0005093	Rab GDP-dissociation inhibitor activity	16	0.000446541
GO:0008705	methionine synthase activity	16	0.000446541
GO:0009916	alternative oxidase activity	16	0.000446541
GO:0015299	solute:hydrogen antiporter activity	16	0.000446541
GO:0032266	phosphatidylinositol-3-phosphate binding	16	0.000446541
GO:0043023	ribosomal large subunit binding	16	0.000446541
GO:0047134	protein-disulfide reductase activity	16	0.000446541
GO:0047485	protein N-terminus binding	16	0.000446541
GO:0048495	Roundabout binding	16	0.000446541
GO:0000155	two-component sensor activity	15	0.000418632
GO:0003678	DNA helicase activity	15	0.000418632
GO:0004177	aminopeptidase activity	15	0.000418632
GO:0004345	glucose-6-phosphate dehydrogenase activity	15	0.000418632
GO:0004357	glutamate-cysteine ligase activity	15	0.000418632
GO:0004523	ribonuclease H activity	15	0.000418632
GO:0004610	phosphoacetylglucosamine mutase activity	15	0.000418632
GO:0004693	cyclin-dependent protein kinase activity	15	0.000418632
GO:0004830	tryptophan-tRNA ligase activity	15	0.000418632
GO:0008138	protein tyrosine/serine/threonine phosphatase activity	15	0.000418632
GO:0008144	drug binding	15	0.000418632
GO:0008603	cAMP-dependent protein kinase regulator activity	15	0.000418632
GO:0016174	NAD(P)H oxidase activity	15	0.000418632
GO:0017124	SH3 domain binding	15	0.000418632
GO:0019187	beta-1,4-mannosyltransferase activity	15	0.000418632
GO:0019706	protein-cysteine S-palmitoleyltransferase activity	15	0.000418632
GO:0033743	peptide-methionine (R)-S-oxide reductase activity	15	0.000418632
GO:0042277	peptide binding	15	0.000418632
GO:0003968	RNA-directed RNA polymerase activity	14	0.000390723
GO:0004047	aminomethyltransferase activity	14	0.000390723
GO:0004089	carbonate dehydratase activity	14	0.000390723
GO:0004180	carboxypeptidase activity	14	0.000390723
GO:0004333	fumarate hydratase activity	14	0.000390723
GO:0004347	glucose-6-phosphate isomerase activity	14	0.000390723
GO:0004747	ribokinase activity	14	0.000390723
GO:0004767	sphingomyelin phosphodiesterase activity	14	0.000390723
GO:0004781	sulfate adenylyltransferase (ATP) activity	14	0.000390723
GO:0004807	triose-phosphate isomerase activity	14	0.000390723
GO:0004889	acetylcholine-activated cation-selective channel activity	14	0.000390723
GO:0005109	frizzled binding	14	0.000390723
GO:0005351	sugar:hydrogen symporter activity	14	0.000390723
GO:0005385	zinc ion transmembrane transporter activity	14	0.000390723
GO:0005432	calcium:sodium antiporter activity	14	0.000390723
GO:0008375	acetylglucosaminyltransferase activity	14	0.000390723
GO:0008430	selenium binding	14	0.000390723
GO:0008836	diaminopimelate decarboxylase activity	14	0.000390723
GO:0015204	urea transmembrane transporter activity	14	0.000390723
GO:0016620	oxidoreductase activity, acting on the aldehyde or oxo group of donors, NAD or NADP as acceptor	14	0.000390723
GO:0016811	hydrolase activity, acting on carbon-nitrogen (but not peptide) bonds, in linear amides	14	0.000390723
GO:0016972	thiol oxidase activity	14	0.000390723
GO:0017040	ceramidase activity	14	0.000390723
GO:0019903	protein phosphatase binding	14	0.000390723
GO:0030515	snoRNA binding	14	0.000390723
GO:0032041	NAD-dependent histone deacetylase activity (H3-K14 specific)	14	0.000390723
GO:0043424	protein histidine kinase binding	14	0.000390723
GO:0045735	nutrient reservoir activity	14	0.000390723
GO:0080115	myosin XI tail binding	14	0.000390723
GO:0097157	pre-mRNA intronic binding	14	0.000390723
GO:0003840	gamma-glutamyltransferase activity	13	0.000362814
GO:0003858	3-hydroxybutyrate dehydrogenase activity	13	0.000362814
GO:0003878	ATP citrate synthase activity	13	0.000362814
GO:0003988	acetyl-CoA C-acyltransferase activity	13	0.000362814
GO:0004004	ATP-dependent RNA helicase activity	13	0.000362814
GO:0004143	diacylglycerol kinase activity	13	0.000362814
GO:0004418	hydroxymethylbilane synthase activity	13	0.000362814
GO:0004430	1-phosphatidylinositol 4-kinase activity	13	0.000362814
GO:0004475	mannose-1-phosphate guanylyltransferase activity	13	0.000362814
GO:0004491	methylmalonate-semialdehyde dehydrogenase (acylating) activity	13	0.000362814
GO:0004853	uroporphyrinogen decarboxylase activity	13	0.000362814
GO:0005200	structural constituent of cytoskeleton	13	0.000362814
GO:0005345	purine base transmembrane transporter activity	13	0.000362814
GO:0005452	inorganic anion exchanger activity	13	0.000362814
GO:0005546	phosphatidylinositol-4,5-bisphosphate binding	13	0.000362814
GO:0008134	transcription factor binding	13	0.000362814
GO:0008260	3-oxoacid CoA-transferase activity	13	0.000362814
GO:0008271	secondary active sulfate transmembrane transporter activity	13	0.000362814
GO:0008508	bile acid:sodium symporter activity	13	0.000362814
GO:0008743	L-threonine 3-dehydrogenase activity	13	0.000362814
GO:0008854	exodeoxyribonuclease V activity	13	0.000362814
GO:0015269	calcium-activated potassium channel activity	13	0.000362814
GO:0016298	lipase activity	13	0.000362814
GO:0016984	ribulose-bisphosphate carboxylase activity	13	0.000362814
GO:0017176	phosphatidylinositol N-acetylglucosaminyltransferase activity	13	0.000362814
GO:0042578	phosphoric ester hydrolase activity	13	0.000362814
GO:0043022	ribosome binding	13	0.000362814
GO:0044212	transcription regulatory region DNA binding	13	0.000362814
GO:0070403	NAD+ binding	13	0.000362814
GO:2001070	starch binding	13	0.000362814
GO:0003825	alpha,alpha-trehalose-phosphate synthase (UDP-forming) activity	12	0.000334906
GO:0003883	CTP synthase activity	12	0.000334906
GO:0004300	enoyl-CoA hydratase activity	12	0.000334906
GO:0004488	methylenetetrahydrofolate dehydrogenase (NADP+) activity	12	0.000334906
GO:0004525	ribonuclease III activity	12	0.000334906
GO:0004567	beta-mannosidase activity	12	0.000334906
GO:0004697	protein kinase C activity	12	0.000334906
GO:0004776	succinate-CoA ligase (GDP-forming) activity	12	0.000334906
GO:0004792	thiosulfate sulfurtransferase activity	12	0.000334906
GO:0004813	alanine-tRNA ligase activity	12	0.000334906
GO:0005201	extracellular matrix structural constituent	12	0.000334906
GO:0005220	inositol 1,4,5-trisphosphate-sensitive calcium-release channel activity	12	0.000334906
GO:0008113	peptide-methionine-(S)-S-oxide reductase activity	12	0.000334906
GO:0008239	dipeptidyl-peptidase activity	12	0.000334906
GO:0008483	transaminase activity	12	0.000334906
GO:0009035	Type I site-specific deoxyribonuclease activity	12	0.000334906
GO:0009678	hydrogen-translocating pyrophosphatase activity	12	0.000334906
GO:0015095	magnesium ion transmembrane transporter activity	12	0.000334906
GO:0015464	acetylcholine receptor activity	12	0.000334906
GO:0016151	nickel cation binding	12	0.000334906
GO:0016651	oxidoreductase activity, acting on NADH or NADPH	12	0.000334906
GO:0030955	potassium ion binding	12	0.000334906
GO:0030983	mismatched DNA binding	12	0.000334906
GO:0032934	sterol binding	12	0.000334906
GO:0042389	omega-3 fatty acid desaturase activity	12	0.000334906
GO:0042623	ATPase activity, coupled	12	0.000334906
GO:0042800	histone methyltransferase activity (H3-K4 specific)	12	0.000334906
GO:0043621	protein self-association	12	0.000334906
GO:0045309	protein phosphorylated amino acid binding	12	0.000334906
GO:0047184	1-acylglycerophosphocholine O-acyltransferase activity	12	0.000334906
GO:0050825	ice binding	12	0.000334906
GO:0080019	fatty-acyl-CoA reductase (alcohol-forming) activity	12	0.000334906
GO:0000234	phosphoethanolamine N-methyltransferase activity	11	0.000306997
GO:0000981	sequence-specific DNA binding RNA polymerase II transcription factor activity	11	0.000306997
GO:0003727	single-stranded RNA binding	11	0.000306997
GO:0003730	mRNA 3'-UTR binding	11	0.000306997
GO:0003854	3-beta-hydroxy-delta5-steroid dehydrogenase activity	11	0.000306997
GO:0003857	3-hydroxyacyl-CoA dehydrogenase activity	11	0.000306997
GO:0004018	N6-(1,2-dicarboxyethyl)AMP AMP-lyase (fumarate-forming) activity	11	0.000306997
GO:0004029	aldehyde dehydrogenase (NAD) activity	11	0.000306997
GO:0004128	cytochrome-b5 reductase activity	11	0.000306997
GO:0004451	isocitrate lyase activity	11	0.000306997
GO:0004590	orotidine-5'-phosphate decarboxylase activity	11	0.000306997
GO:0004712	protein serine/threonine/tyrosine kinase activity	11	0.000306997
GO:0004799	thymidylate synthase activity	11	0.000306997
GO:0004803	transposase activity	11	0.000306997
GO:0008143	poly(A) RNA binding	11	0.000306997
GO:0008158	hedgehog receptor activity	11	0.000306997
GO:0008198	ferrous iron binding	11	0.000306997
GO:0008517	folic acid transporter activity	11	0.000306997
GO:0008526	phosphatidylinositol transporter activity	11	0.000306997
GO:0008843	endochitinase activity	11	0.000306997
GO:0015140	malate transmembrane transporter activity	11	0.000306997
GO:0016303	1-phosphatidylinositol-3-kinase activity	11	0.000306997
GO:0016705	oxidoreductase activity, acting on paired donors, with incorporation or reduction of molecular oxygen	11	0.000306997
GO:0017137	Rab GTPase binding	11	0.000306997
GO:0034722	gamma-glutamyl-peptidase activity	11	0.000306997
GO:0042132	fructose 1,6-bisphosphate 1-phosphatase activity	11	0.000306997
GO:0045502	dynein binding	11	0.000306997
GO:0046923	ER retention sequence binding	11	0.000306997
GO:0046969	NAD-dependent histone deacetylase activity (H3-K9 specific)	11	0.000306997
GO:0050528	acyloxyacyl hydrolase activity	11	0.000306997
GO:0002020	protease binding	10	0.000279088
GO:0003690	double-stranded DNA binding	10	0.000279088
GO:0003849	3-deoxy-7-phosphoheptulonate synthase activity	10	0.000279088
GO:0004028	3-chloroallyl aldehyde dehydrogenase activity	10	0.000279088
GO:0004056	argininosuccinate lyase activity	10	0.000279088
GO:0004158	dihydroorotate oxidase activity	10	0.000279088
GO:0004372	glycine hydroxymethyltransferase activity	10	0.000279088
GO:0004373	glycogen (starch) synthase activity	10	0.000279088
GO:0004416	hydroxyacylglutathione hydrolase activity	10	0.000279088
GO:0004435	phosphatidylinositol phospholipase C activity	10	0.000279088
GO:0004489	methylenetetrahydrofolate reductase (NADPH) activity	10	0.000279088
GO:0004659	prenyltransferase activity	10	0.000279088
GO:0004845	uracil phosphoribosyltransferase activity	10	0.000279088
GO:0005230	extracellular ligand-gated ion channel activity	10	0.000279088
GO:0005267	potassium channel activity	10	0.000279088
GO:0005358	high-affinity hydrogen:glucose symporter activity	10	0.000279088
GO:0005543	phospholipid binding	10	0.000279088
GO:0008420	CTD phosphatase activity	10	0.000279088
GO:0008474	palmitoyl-(protein) hydrolase activity	10	0.000279088
GO:0008757	S-adenosylmethionine-dependent methyltransferase activity	10	0.000279088
GO:0010181	FMN binding	10	0.000279088
GO:0010328	auxin influx transmembrane transporter activity	10	0.000279088
GO:0015238	drug transmembrane transporter activity	10	0.000279088
GO:0015326	cationic amino acid transmembrane transporter activity	10	0.000279088
GO:0015369	calcium:hydrogen antiporter activity	10	0.000279088
GO:0015385	sodium:hydrogen antiporter activity	10	0.000279088
GO:0016296	palmitoyl-[acyl-carrier-protein] hydrolase activity	10	0.000279088
GO:0016628	oxidoreductase activity, acting on the CH-CH group of donors, NAD or NADP as acceptor	10	0.000279088
GO:0016780	phosphotransferase activity, for other substituted phosphate groups	10	0.000279088
GO:0016901	oxidoreductase activity, acting on the CH-OH group of donors, quinone or similar compound as acceptor	10	0.000279088
GO:0016905	myosin heavy chain kinase activity	10	0.000279088
GO:0017025	TBP-class protein binding	10	0.000279088
GO:0030151	molybdenum ion binding	10	0.000279088
GO:0031957	very long-chain fatty acid-CoA ligase activity	10	0.000279088
GO:0052657	guanine phosphoribosyltransferase activity	10	0.000279088
GO:0055077	gap junction hemi-channel activity	10	0.000279088
GO:0000175	3'-5'-exoribonuclease activity	9	0.000251179
GO:0000179	rRNA (adenine-N6,N6-)-dimethyltransferase activity	9	0.000251179
GO:0001072	RNA binding transcription antitermination factor activity	9	0.000251179
GO:0001968	fibronectin binding	9	0.000251179
GO:0002039	p53 binding	9	0.000251179
GO:0003689	DNA clamp loader activity	9	0.000251179
GO:0003747	translation release factor activity	9	0.000251179
GO:0003774	motor activity	9	0.000251179
GO:0003879	ATP phosphoribosyltransferase activity	9	0.000251179
GO:0003960	NADPH:quinone reductase activity	9	0.000251179
GO:0004008	copper-exporting ATPase activity	9	0.000251179
GO:0004013	adenosylhomocysteinase activity	9	0.000251179
GO:0004014	adenosylmethionine decarboxylase activity	9	0.000251179
GO:0004049	anthranilate synthase activity	9	0.000251179
GO:0004100	chitin synthase activity	9	0.000251179
GO:0004109	coproporphyrinogen oxidase activity	9	0.000251179
GO:0004174	electron-transferring-flavoprotein dehydrogenase activity	9	0.000251179
GO:0004366	glycerol-3-phosphate O-acyltransferase activity	9	0.000251179
GO:0004474	malate synthase activity	9	0.000251179
GO:0004534	5'-3' exoribonuclease activity	9	0.000251179
GO:0004602	glutathione peroxidase activity	9	0.000251179
GO:0004605	phosphatidate cytidylyltransferase activity	9	0.000251179
GO:0004634	phosphopyruvate hydratase activity	9	0.000251179
GO:0004702	receptor signaling protein serine/threonine kinase activity	9	0.000251179
GO:0004726	non-membrane spanning protein tyrosine phosphatase activity	9	0.000251179
GO:0004731	purine-nucleoside phosphorylase activity	9	0.000251179
GO:0004857	enzyme inhibitor activity	9	0.000251179
GO:0004993	serotonin receptor activity	9	0.000251179
GO:0005310	dicarboxylic acid transmembrane transporter activity	9	0.000251179
GO:0005337	nucleoside transmembrane transporter activity	9	0.000251179
GO:0005545	1-phosphatidylinositol binding	9	0.000251179
GO:0008171	O-methyltransferase activity	9	0.000251179
GO:0008194	UDP-glycosyltransferase activity	9	0.000251179
GO:0008235	metalloexopeptidase activity	9	0.000251179
GO:0008241	peptidyl-dipeptidase activity	9	0.000251179
GO:0008460	dTDP-glucose 4,6-dehydratase activity	9	0.000251179
GO:0008810	cellulase activity	9	0.000251179
GO:0015105	arsenite transmembrane transporter activity	9	0.000251179
GO:0015112	nitrate transmembrane transporter activity	9	0.000251179
GO:0015293	symporter activity	9	0.000251179
GO:0017017	MAP kinase tyrosine/serine/threonine phosphatase activity	9	0.000251179
GO:0017022	myosin binding	9	0.000251179
GO:0018738	S-formylglutathione hydrolase activity	9	0.000251179
GO:0019003	GDP binding	9	0.000251179
GO:0030942	endoplasmic reticulum signal peptide binding	9	0.000251179
GO:0031593	polyubiquitin binding	9	0.000251179
GO:0032357	oxidized purine DNA binding	9	0.000251179
GO:0046820	4-amino-4-deoxychorismate synthase activity	9	0.000251179
GO:0048529	magnesium-protoporphyrin IX monomethyl ester (oxidative) cyclase activity	9	0.000251179
GO:0050580	2,5-didehydrogluconate reductase activity	9	0.000251179
GO:0070006	metalloaminopeptidase activity	9	0.000251179
GO:0070180	LSU rRNA binding	9	0.000251179
GO:0070401	NADP+ binding	9	0.000251179
GO:0000104	succinate dehydrogenase activity	8	0.00022327
GO:0003725	double-stranded RNA binding	8	0.00022327
GO:0004001	adenosine kinase activity	8	0.00022327
GO:0004046	aminoacylase activity	8	0.00022327
GO:0004088	carbamoyl-phosphate synthase (glutamine-hydrolyzing) activity	8	0.00022327
GO:0004092	carnitine O-acetyltransferase activity	8	0.00022327
GO:0004114	3',5'-cyclic-nucleotide phosphodiesterase activity	8	0.00022327
GO:0004121	cystathionine beta-lyase activity	8	0.00022327
GO:0004331	fructose-2,6-bisphosphate 2-phosphatase activity	8	0.00022327
GO:0004350	glutamate-5-semialdehyde dehydrogenase activity	8	0.00022327
GO:0004360	glutamine-fructose-6-phosphate transaminase (isomerizing) activity	8	0.00022327
GO:0004411	homogentisate 1,2-dioxygenase activity	8	0.00022327
GO:0004419	hydroxymethylglutaryl-CoA lyase activity	8	0.00022327
GO:0004420	hydroxymethylglutaryl-CoA reductase (NADPH) activity	8	0.00022327
GO:0004623	phospholipase A2 activity	8	0.00022327
GO:0004750	ribulose-phosphate 3-epimerase activity	8	0.00022327
GO:0004812	aminoacyl-tRNA ligase activity	8	0.00022327
GO:0004829	threonine-tRNA ligase activity	8	0.00022327
GO:0004846	urate oxidase activity	8	0.00022327
GO:0005080	protein kinase C binding	8	0.00022327
GO:0005460	UDP-glucose transmembrane transporter activity	8	0.00022327
GO:0008073	ornithine decarboxylase inhibitor activity	8	0.00022327
GO:0008107	galactoside 2-alpha-L-fucosyltransferase activity	8	0.00022327
GO:0008195	phosphatidate phosphatase activity	8	0.00022327
GO:0008320	protein transmembrane transporter activity	8	0.00022327
GO:0008381	mechanically-gated ion channel activity	8	0.00022327
GO:0008424	glycoprotein 6-alpha-L-fucosyltransferase activity	8	0.00022327
GO:0008775	acetate CoA-transferase activity	8	0.00022327
GO:0008807	carboxyvinyl-carboxyphosphonate phosphorylmutase activity	8	0.00022327
GO:0009044	xylan 1,4-beta-xylosidase activity	8	0.00022327
GO:0015129	lactate transmembrane transporter activity	8	0.00022327
GO:0015175	neutral amino acid transmembrane transporter activity	8	0.00022327
GO:0015419	sulfate transmembrane-transporting ATPase activity	8	0.00022327
GO:0016307	phosphatidylinositol phosphate kinase activity	8	0.00022327
GO:0016785	transferase activity, transferring selenium-containing groups	8	0.00022327
GO:0016805	dipeptidase activity	8	0.00022327
GO:0016851	magnesium chelatase activity	8	0.00022327
GO:0017057	6-phosphogluconolactonase activity	8	0.00022327
GO:0017077	oxidative phosphorylation uncoupler activity	8	0.00022327
GO:0019205	nucleobase-containing compound kinase activity	8	0.00022327
GO:0019239	deaminase activity	8	0.00022327
GO:0019905	syntaxin binding	8	0.00022327
GO:0030165	PDZ domain binding	8	0.00022327
GO:0030296	protein tyrosine kinase activator activity	8	0.00022327
GO:0030414	peptidase inhibitor activity	8	0.00022327
GO:0042162	telomeric DNA binding	8	0.00022327
GO:0044318	L-aspartate:fumarate oxidoreductase activity	8	0.00022327
GO:0046029	mannitol dehydrogenase activity	8	0.00022327
GO:0046863	ribulose-1,5-bisphosphate carboxylase/oxygenase activator activity	8	0.00022327
GO:0051116	cobaltochelatase activity	8	0.00022327
GO:0051538	3 iron, 4 sulfur cluster binding	8	0.00022327
GO:0000285	1-phosphatidylinositol-3-phosphate 5-kinase activity	7	0.000195362
GO:0000339	RNA cap binding	7	0.000195362
GO:0000980	RNA polymerase II distal enhancer sequence-specific DNA binding	7	0.000195362
GO:0003838	sterol 24-C-methyltransferase activity	7	0.000195362
GO:0003841	1-acylglycerol-3-phosphate O-acyltransferase activity	7	0.000195362
GO:0003861	3-isopropylmalate dehydratase activity	7	0.000195362
GO:0003866	3-phosphoshikimate 1-carboxyvinyltransferase activity	7	0.000195362
GO:0003876	AMP deaminase activity	7	0.000195362
GO:0003904	deoxyribodipyrimidine photo-lyase activity	7	0.000195362
GO:0003910	DNA ligase (ATP) activity	7	0.000195362
GO:0003935	GTP cyclohydrolase II activity	7	0.000195362
GO:0003945	N-acetyllactosamine synthase activity	7	0.000195362
GO:0004030	aldehyde dehydrogenase [NAD(P)+] activity	7	0.000195362
GO:0004069	L-aspartate:2-oxoglutarate aminotransferase activity	7	0.000195362
GO:0004103	choline kinase activity	7	0.000195362
GO:0004412	homoserine dehydrogenase activity	7	0.000195362
GO:0004514	nicotinate-nucleotide diphosphorylase (carboxylating) activity	7	0.000195362
GO:0004521	endoribonuclease activity	7	0.000195362
GO:0004526	ribonuclease P activity	7	0.000195362
GO:0004558	alpha-glucosidase activity	7	0.000195362
GO:0004559	alpha-mannosidase activity	7	0.000195362
GO:0004565	beta-galactosidase activity	7	0.000195362
GO:0004573	mannosyl-oligosaccharide glucosidase activity	7	0.000195362
GO:0004604	phosphoadenylyl-sulfate reductase (thioredoxin) activity	7	0.000195362
GO:0004609	phosphatidylserine decarboxylase activity	7	0.000195362
GO:0004643	phosphoribosylaminoimidazolecarboxamide formyltransferase activity	7	0.000195362
GO:0004748	ribonucleoside-diphosphate reductase activity	7	0.000195362
GO:0004766	spermidine synthase activity	7	0.000195362
GO:0004817	cysteine-tRNA ligase activity	7	0.000195362
GO:0005247	voltage-gated chloride channel activity	7	0.000195362
GO:0005375	copper ion transmembrane transporter activity	7	0.000195362
GO:0008097	5S rRNA binding	7	0.000195362
GO:0008115	sarcosine oxidase activity	7	0.000195362
GO:0008124	4-alpha-hydroxytetrahydrobiopterin dehydratase activity	7	0.000195362
GO:0008276	protein methyltransferase activity	7	0.000195362
GO:0008374	O-acyltransferase activity	7	0.000195362
GO:0008521	acetyl-CoA transporter activity	7	0.000195362
GO:0008663	2',3'-cyclic-nucleotide 2'-phosphodiesterase activity	7	0.000195362
GO:0015079	potassium ion transmembrane transporter activity	7	0.000195362
GO:0015184	L-cystine transmembrane transporter activity	7	0.000195362
GO:0015288	porin activity	7	0.000195362
GO:0016505	apoptotic protease activator activity	7	0.000195362
GO:0017089	glycolipid transporter activity	7	0.000195362
GO:0019789	SUMO ligase activity	7	0.000195362
GO:0030247	polysaccharide binding	7	0.000195362
GO:0030506	ankyrin binding	7	0.000195362
GO:0031177	phosphopantetheine binding	7	0.000195362
GO:0031369	translation initiation factor binding	7	0.000195362
GO:0031386	protein tag	7	0.000195362
GO:0031490	chromatin DNA binding	7	0.000195362
GO:0035575	histone demethylase activity (H4-K20 specific)	7	0.000195362
GO:0043115	precorrin-2 dehydrogenase activity	7	0.000195362
GO:0043141	ATP-dependent 5'-3' DNA helicase activity	7	0.000195362
GO:0047627	adenylylsulfatase activity	7	0.000195362
GO:0050062	long-chain-fatty-acyl-CoA reductase activity	7	0.000195362
GO:0050126	N-carbamoylputrescine amidase activity	7	0.000195362
GO:0050291	sphingosine N-acyltransferase activity	7	0.000195362
GO:0051745	4-hydroxy-3-methylbut-2-en-1-yl diphosphate reductase activity	7	0.000195362
GO:0051861	glycolipid binding	7	0.000195362
GO:0051879	Hsp90 protein binding	7	0.000195362
GO:0052654	L-leucine transaminase activity	7	0.000195362
GO:0052862	glucan endo-1,4-beta-glucanase activity, C-3 substituted reducing group	7	0.000195362
GO:0070011	peptidase activity, acting on L-amino acid peptides	7	0.000195362
GO:0070273	phosphatidylinositol-4-phosphate binding	7	0.000195362
GO:0000036	acyl carrier activity	6	0.000167453
GO:0000334	3-hydroxyanthranilate 3,4-dioxygenase activity	6	0.000167453
GO:0003688	DNA replication origin binding	6	0.000167453
GO:0003842	1-pyrroline-5-carboxylate dehydrogenase activity	6	0.000167453
GO:0003852	2-isopropylmalate synthase activity	6	0.000167453
GO:0003865	3-oxo-5-alpha-steroid 4-dehydrogenase activity	6	0.000167453
GO:0003983	UTP:glucose-1-phosphate uridylyltransferase activity	6	0.000167453
GO:0003994	aconitate hydratase activity	6	0.000167453
GO:0004020	adenylylsulfate kinase activity	6	0.000167453
GO:0004032	alditol:NADP+ 1-oxidoreductase activity	6	0.000167453
GO:0004057	arginyltransferase activity	6	0.000167453
GO:0004071	aspartate-ammonia ligase activity	6	0.000167453
GO:0004095	carnitine O-palmitoyltransferase activity	6	0.000167453
GO:0004107	chorismate synthase activity	6	0.000167453
GO:0004157	dihydropyrimidinase activity	6	0.000167453
GO:0004165	dodecenoyl-CoA delta-isomerase activity	6	0.000167453
GO:0004175	endopeptidase activity	6	0.000167453
GO:0004306	ethanolamine-phosphate cytidylyltransferase activity	6	0.000167453
GO:0004334	fumarylacetoacetase activity	6	0.000167453
GO:0004337	geranyltranstransferase activity	6	0.000167453
GO:0004352	glutamate dehydrogenase (NAD+) activity	6	0.000167453
GO:0004353	glutamate dehydrogenase [NAD(P)+] activity	6	0.000167453
GO:0004358	glutamate N-acetyltransferase activity	6	0.000167453
GO:0004407	histone deacetylase activity	6	0.000167453
GO:0004425	indole-3-glycerol-phosphate synthase activity	6	0.000167453
GO:0004447	iodide peroxidase activity	6	0.000167453
GO:0004540	ribonuclease activity	6	0.000167453
GO:0004560	alpha-L-fucosidase activity	6	0.000167453
GO:0004651	polynucleotide 5'-phosphatase activity	6	0.000167453
GO:0004653	polypeptide N-acetylgalactosaminyltransferase activity	6	0.000167453
GO:0004703	G-protein coupled receptor kinase activity	6	0.000167453
GO:0004708	MAP kinase kinase activity	6	0.000167453
GO:0004714	transmembrane receptor protein tyrosine kinase activity	6	0.000167453
GO:0004765	shikimate kinase activity	6	0.000167453
GO:0004775	succinate-CoA ligase (ADP-forming) activity	6	0.000167453
GO:0004797	thymidine kinase activity	6	0.000167453
GO:0004847	urea carboxylase activity	6	0.000167453
GO:0004849	uridine kinase activity	6	0.000167453
GO:0004866	endopeptidase inhibitor activity	6	0.000167453
GO:0005242	inward rectifier potassium channel activity	6	0.000167453
GO:0005391	sodium:potassium-exchanging ATPase activity	6	0.000167453
GO:0005548	phospholipid transporter activity	6	0.000167453
GO:0008013	beta-catenin binding	6	0.000167453
GO:0008173	RNA methyltransferase activity	6	0.000167453
GO:0008253	5'-nucleotidase activity	6	0.000167453
GO:0008307	structural constituent of muscle	6	0.000167453
GO:0008378	galactosyltransferase activity	6	0.000167453
GO:0008514	organic anion transmembrane transporter activity	6	0.000167453
GO:0008661	1-deoxy-D-xylulose-5-phosphate synthase activity	6	0.000167453
GO:0008685	2-C-methyl-D-erythritol 2,4-cyclodiphosphate synthase activity	6	0.000167453
GO:0008802	betaine-aldehyde dehydrogenase activity	6	0.000167453
GO:0008837	diaminopimelate epimerase activity	6	0.000167453
GO:0008865	fructokinase activity	6	0.000167453
GO:0009013	succinate-semialdehyde dehydrogenase [NAD(P)+] activity	6	0.000167453
GO:0009034	tryptophanase activity	6	0.000167453
GO:0010291	carotene beta-ring hydroxylase activity	6	0.000167453
GO:0010474	glucose-1-phosphate guanylyltransferase (GDP) activity	6	0.000167453
GO:0015123	acetate transmembrane transporter activity	6	0.000167453
GO:0015398	high affinity secondary active ammonium transmembrane transporter activity	6	0.000167453
GO:0015421	oligopeptide-transporting ATPase activity	6	0.000167453
GO:0015631	tubulin binding	6	0.000167453
GO:0016165	lipoxygenase activity	6	0.000167453
GO:0016667	oxidoreductase activity, acting on a sulfur group of donors	6	0.000167453
GO:0016888	endodeoxyribonuclease activity, producing 5'-phosphomonoesters	6	0.000167453
GO:0017153	sodium:dicarboxylate symporter activity	6	0.000167453
GO:0017168	5-oxoprolinase (ATP-hydrolyzing) activity	6	0.000167453
GO:0030552	cAMP binding	6	0.000167453
GO:0030599	pectinesterase activity	6	0.000167453
GO:0030623	U5 snRNA binding	6	0.000167453
GO:0030674	protein binding, bridging	6	0.000167453
GO:0031419	cobalamin binding	6	0.000167453
GO:0033919	glucan 1,3-alpha-glucosidase activity	6	0.000167453
GO:0034038	deoxyhypusine synthase activity	6	0.000167453
GO:0042286	glutamate-1-semialdehyde 2,1-aminomutase activity	6	0.000167453
GO:0043139	5'-3' DNA helicase activity	6	0.000167453
GO:0045155	electron transporter, transferring electrons from CoQH2-cytochrome c reductase complex and cytochrome c oxidase complex activity	6	0.000167453
GO:0045156	electron transporter, transferring electrons within the cyclic electron transport pathway of photosynthesis activity	6	0.000167453
GO:0045296	cadherin binding	6	0.000167453
GO:0046332	SMAD binding	6	0.000167453
GO:0046523	S-methyl-5-thioribose-1-phosphate isomerase activity	6	0.000167453
GO:0046570	methylthioribulose 1-phosphate dehydratase activity	6	0.000167453
GO:0047130	saccharopine dehydrogenase (NADP+, L-lysine-forming) activity	6	0.000167453
GO:0047918	GDP-mannose 3,5-epimerase activity	6	0.000167453
GO:0048306	calcium-dependent protein binding	6	0.000167453
GO:0050254	rhodopsin kinase activity	6	0.000167453
GO:0050278	sedoheptulose-bisphosphatase activity	6	0.000167453
GO:0050577	GDP-L-fucose synthase activity	6	0.000167453
GO:0051020	GTPase binding	6	0.000167453
GO:0052637	delta 3-trans-hexadecenoic acid phosphatidylglycerol desaturase activity	6	0.000167453
GO:0052655	L-valine transaminase activity	6	0.000167453
GO:0070740	tubulin-glutamic acid ligase activity	6	0.000167453
GO:0000149	SNARE binding	5	0.000139544
GO:0001085	RNA polymerase II transcription factor binding	5	0.000139544
GO:0003826	alpha-ketoacid dehydrogenase activity	5	0.000139544
GO:0003855	3-dehydroquinate dehydratase activity	5	0.000139544
GO:0003863	3-methyl-2-oxobutanoate dehydrogenase (2-methylpropanoyl-transferring) activity	5	0.000139544
GO:0003868	4-hydroxyphenylpyruvate dioxygenase activity	5	0.000139544
GO:0003882	CDP-diacylglycerol-serine O-phosphatidyltransferase activity	5	0.000139544
GO:0003913	DNA photolyase activity	5	0.000139544
GO:0003919	FMN adenylyltransferase activity	5	0.000139544
GO:0003939	L-iditol 2-dehydrogenase activity	5	0.000139544
GO:0003954	NADH dehydrogenase activity	5	0.000139544
GO:0003955	NAD(P)H dehydrogenase (quinone) activity	5	0.000139544
GO:0003959	NADPH dehydrogenase activity	5	0.000139544
GO:0003978	UDP-glucose 4-epimerase activity	5	0.000139544
GO:0003990	acetylcholinesterase activity	5	0.000139544
GO:0004000	adenosine deaminase activity	5	0.000139544
GO:0004035	alkaline phosphatase activity	5	0.000139544
GO:0004045	aminoacyl-tRNA hydrolase activity	5	0.000139544
GO:0004090	carbonyl reductase (NADPH) activity	5	0.000139544
GO:0004124	cysteine synthase activity	5	0.000139544
GO:0004134	4-alpha-glucanotransferase activity	5	0.000139544
GO:0004314	[acyl-carrier-protein] S-malonyltransferase activity	5	0.000139544
GO:0004315	3-oxoacyl-[acyl-carrier-protein] synthase activity	5	0.000139544
GO:0004348	glucosylceramidase activity	5	0.000139544
GO:0004349	glutamate 5-kinase activity	5	0.000139544
GO:0004359	glutaminase activity	5	0.000139544
GO:0004363	glutathione synthase activity	5	0.000139544
GO:0004370	glycerol kinase activity	5	0.000139544
GO:0004449	isocitrate dehydrogenase (NAD+) activity	5	0.000139544
GO:0004493	methylmalonyl-CoA epimerase activity	5	0.000139544
GO:0004531	deoxyribonuclease II activity	5	0.000139544
GO:0004582	dolichyl-phosphate beta-D-mannosyltransferase activity	5	0.000139544
GO:0004622	lysophospholipase activity	5	0.000139544
GO:0004655	porphobilinogen synthase activity	5	0.000139544
GO:0004723	calcium-dependent protein serine/threonine phosphatase activity	5	0.000139544
GO:0004733	pyridoxamine-phosphate oxidase activity	5	0.000139544
GO:0004809	tRNA (guanine-N2-)-methyltransferase activity	5	0.000139544
GO:0004834	tryptophan synthase activity	5	0.000139544
GO:0004844	uracil DNA N-glycosylase activity	5	0.000139544
GO:0005099	Ras GTPase activator activity	5	0.000139544
GO:0005112	Notch binding	5	0.000139544
GO:0005250	A-type (transient outward) potassium channel activity	5	0.000139544
GO:0005261	cation channel activity	5	0.000139544
GO:0005549	odorant binding	5	0.000139544
GO:0008083	growth factor activity	5	0.000139544
GO:0008409	5'-3' exonuclease activity	5	0.000139544
GO:0008453	alanine-glyoxylate transaminase activity	5	0.000139544
GO:0008495	protoheme IX farnesyltransferase activity	5	0.000139544
GO:0008531	riboflavin kinase activity	5	0.000139544
GO:0008745	N-acetylmuramoyl-L-alanine amidase activity	5	0.000139544
GO:0008792	arginine decarboxylase activity	5	0.000139544
GO:0008817	cob(I)yrinic acid a,c-diamide adenosyltransferase activity	5	0.000139544
GO:0008825	cyclopropane-fatty-acyl-phospholipid synthase activity	5	0.000139544
GO:0008864	formyltetrahydrofolate deformylase activity	5	0.000139544
GO:0008878	glucose-1-phosphate adenylyltransferase activity	5	0.000139544
GO:0008886	glyceraldehyde-3-phosphate dehydrogenase (NADP+) (non-phosphorylating) activity	5	0.000139544
GO:0008908	isochorismatase activity	5	0.000139544
GO:0008936	nicotinamidase activity	5	0.000139544
GO:0008948	oxaloacetate decarboxylase activity	5	0.000139544
GO:0008967	phosphoglycolate phosphatase activity	5	0.000139544
GO:0009000	selenocysteine lyase activity	5	0.000139544
GO:0009001	serine O-acetyltransferase activity	5	0.000139544
GO:0009703	nitrate reductase (NADH) activity	5	0.000139544
GO:0010179	IAA-Ala conjugate hydrolase activity	5	0.000139544
GO:0015185	L-gamma-aminobutyric acid transmembrane transporter activity	5	0.000139544
GO:0015205	nucleobase transmembrane transporter activity	5	0.000139544
GO:0015379	potassium:chloride symporter activity	5	0.000139544
GO:0015415	phosphate ion transmembrane-transporting ATPase activity	5	0.000139544
GO:0015416	organic phosphonate transmembrane-transporting ATPase activity	5	0.000139544
GO:0016262	protein N-acetylglucosaminyltransferase activity	5	0.000139544
GO:0016508	long-chain-enoyl-CoA hydratase activity	5	0.000139544
GO:0016639	oxidoreductase activity, acting on the CH-NH2 group of donors, NAD or NADP as acceptor	5	0.000139544
GO:0016670	oxidoreductase activity, acting on a sulfur group of donors, oxygen as acceptor	5	0.000139544
GO:0016813	hydrolase activity, acting on carbon-nitrogen (but not peptide) bonds, in linear amidines	5	0.000139544
GO:0016818	hydrolase activity, acting on acid anhydrides, in phosphorus-containing anhydrides	5	0.000139544
GO:0016833	oxo-acid-lyase activity	5	0.000139544
GO:0016844	strictosidine synthase activity	5	0.000139544
GO:0017076	purine nucleotide binding	5	0.000139544
GO:0017172	cysteine dioxygenase activity	5	0.000139544
GO:0019134	glucosamine-1-phosphate N-acetyltransferase activity	5	0.000139544
GO:0019534	toxin transporter activity	5	0.000139544
GO:0019894	kinesin binding	5	0.000139544
GO:0019899	enzyme binding	5	0.000139544
GO:0030729	acetoacetate-CoA ligase activity	5	0.000139544
GO:0031821	metabotropic serotonin receptor binding	5	0.000139544
GO:0033961	cis-stilbene-oxide hydrolase activity	5	0.000139544
GO:0034040	lipid-transporting ATPase activity	5	0.000139544
GO:0034584	piRNA binding	5	0.000139544
GO:0043140	ATP-dependent 3'-5' DNA helicase activity	5	0.000139544
GO:0043532	angiostatin binding	5	0.000139544
GO:0043879	glycolate transmembrane transporter activity	5	0.000139544
GO:0044020	histone methyltransferase activity (H4-R3 specific)	5	0.000139544
GO:0044183	protein binding involved in protein folding	5	0.000139544
GO:0045158	electron transporter, transferring electrons within cytochrome b6/f complex of photosystem II activity	5	0.000139544
GO:0045330	aspartyl esterase activity	5	0.000139544
GO:0047443	4-hydroxy-4-methyl-2-oxoglutarate aldolase activity	5	0.000139544
GO:0050188	phosphoenolpyruvate mutase activity	5	0.000139544
GO:0050218	propionate-CoA ligase activity	5	0.000139544
GO:0050526	poly(3-hydroxybutyrate) depolymerase activity	5	0.000139544
GO:0050567	glutaminyl-tRNA synthase (glutamine-hydrolyzing) activity	5	0.000139544
GO:0050833	pyruvate transmembrane transporter activity	5	0.000139544
GO:0050839	cell adhesion molecule binding	5	0.000139544
GO:0051724	NAD transporter activity	5	0.000139544
GO:0052723	inositol hexakisphosphate 1-kinase activity	5	0.000139544
GO:0052814	medium-chain-aldehyde dehydrogenase activity	5	0.000139544
GO:0071992	phytochelatin transmembrane transporter activity	5	0.000139544
GO:0097001	ceramide binding	5	0.000139544
GO:0000064	L-ornithine transmembrane transporter activity	4	0.000111635
GO:0000095	S-adenosylmethionine transmembrane transporter activity	4	0.000111635
GO:0000170	sphingosine hydroxylase activity	4	0.000111635
GO:0000993	RNA polymerase II core binding	4	0.000111635
GO:0001103	RNA polymerase II repressing transcription factor binding	4	0.000111635
GO:0003785	actin monomer binding	4	0.000111635
GO:0003847	1-alkyl-2-acetylglycerophosphocholine esterase activity	4	0.000111635
GO:0003875	ADP-ribosylarginine hydrolase activity	4	0.000111635
GO:0003881	CDP-diacylglycerol-inositol 3-phosphatidyltransferase activity	4	0.000111635
GO:0003884	D-amino-acid oxidase activity	4	0.000111635
GO:0003963	RNA-3'-phosphate cyclase activity	4	0.000111635
GO:0003992	N2-acetyl-L-ornithine:2-oxoglutarate 5-aminotransferase activity	4	0.000111635
GO:0003999	adenine phosphoribosyltransferase activity	4	0.000111635
GO:0004066	asparagine synthase (glutamine-hydrolyzing) activity	4	0.000111635
GO:0004104	cholinesterase activity	4	0.000111635
GO:0004105	choline-phosphate cytidylyltransferase activity	4	0.000111635
GO:0004106	chorismate mutase activity	4	0.000111635
GO:0004163	diphosphomevalonate decarboxylase activity	4	0.000111635
GO:0004321	fatty-acyl-CoA synthase activity	4	0.000111635
GO:0004325	ferrochelatase activity	4	0.000111635
GO:0004339	glucan 1,4-alpha-glucosidase activity	4	0.000111635
GO:0004351	glutamate decarboxylase activity	4	0.000111635
GO:0004381	fucosylgalactoside 3-alpha-galactosyltransferase activity	4	0.000111635
GO:0004400	histidinol-phosphate transaminase activity	4	0.000111635
GO:0004421	hydroxymethylglutaryl-CoA synthase activity	4	0.000111635
GO:0004438	phosphatidylinositol-3-phosphatase activity	4	0.000111635
GO:0004518	nuclease activity	4	0.000111635
GO:0004596	peptide alpha-N-acetyltransferase activity	4	0.000111635
GO:0004612	phosphoenolpyruvate carboxykinase (ATP) activity	4	0.000111635
GO:0004647	phosphoserine phosphatase activity	4	0.000111635
GO:0004658	propionyl-CoA carboxylase activity	4	0.000111635
GO:0004660	protein farnesyltransferase activity	4	0.000111635
GO:0004663	Rab geranylgeranyltransferase activity	4	0.000111635
GO:0004668	protein-arginine deiminase activity	4	0.000111635
GO:0004671	protein C-terminal S-isoprenylcysteine carboxyl O-methyltransferase activity	4	0.000111635
GO:0004729	oxygen-dependent protoporphyrinogen oxidase activity	4	0.000111635
GO:0004735	pyrroline-5-carboxylate reductase activity	4	0.000111635
GO:0004745	retinol dehydrogenase activity	4	0.000111635
GO:0004837	tyrosine decarboxylase activity	4	0.000111635
GO:0004856	xylulokinase activity	4	0.000111635
GO:0004864	protein phosphatase inhibitor activity	4	0.000111635
GO:0004931	extracellular ATP-gated cation channel activity	4	0.000111635
GO:0004965	GABA-B receptor activity	4	0.000111635
GO:0004983	neuropeptide Y receptor activity	4	0.000111635
GO:0004984	olfactory receptor activity	4	0.000111635
GO:0005052	peroxisome matrix targeting signal-1 binding	4	0.000111635
GO:0005057	receptor signaling protein activity	4	0.000111635
GO:0005158	insulin receptor binding	4	0.000111635
GO:0005229	intracellular calcium activated chloride channel activity	4	0.000111635
GO:0005252	open rectifier potassium channel activity	4	0.000111635
GO:0005316	high affinity inorganic phosphate:sodium symporter activity	4	0.000111635
GO:0005344	oxygen transporter activity	4	0.000111635
GO:0005381	iron ion transmembrane transporter activity	4	0.000111635
GO:0008157	protein phosphatase 1 binding	4	0.000111635
GO:0008308	voltage-gated anion channel activity	4	0.000111635
GO:0008441	3'(2'),5'-bisphosphate nucleotidase activity	4	0.000111635
GO:0008446	GDP-mannose 4,6-dehydratase activity	4	0.000111635
GO:0008469	histone-arginine N-methyltransferase activity	4	0.000111635
GO:0008476	protein-tyrosine sulfotransferase activity	4	0.000111635
GO:0008479	queuine tRNA-ribosyltransferase activity	4	0.000111635
GO:0008609	alkylglycerone-phosphate synthase activity	4	0.000111635
GO:0008660	1-aminocyclopropane-1-carboxylate deaminase activity	4	0.000111635
GO:0008806	carboxymethylenebutenolidase activity	4	0.000111635
GO:0008830	dTDP-4-dehydrorhamnose 3,5-epimerase activity	4	0.000111635
GO:0008840	dihydrodipicolinate synthase activity	4	0.000111635
GO:0008853	exodeoxyribonuclease III activity	4	0.000111635
GO:0008925	maltose O-acetyltransferase activity	4	0.000111635
GO:0009045	xylose isomerase activity	4	0.000111635
GO:0009927	histidine phosphotransfer kinase activity	4	0.000111635
GO:0010209	vacuolar sorting signal binding	4	0.000111635
GO:0010285	L,L-diaminopimelate aminotransferase activity	4	0.000111635
GO:0010296	prenylcysteine methylesterase activity	4	0.000111635
GO:0010484	H3 histone acetyltransferase activity	4	0.000111635
GO:0015172	acidic amino acid transmembrane transporter activity	4	0.000111635
GO:0015276	ligand-gated ion channel activity	4	0.000111635
GO:0015343	siderophore transmembrane transporter activity	4	0.000111635
GO:0015412	molybdate transmembrane-transporting ATPase activity	4	0.000111635
GO:0015662	ATPase activity, coupled to transmembrane movement of ions, phosphorylative mechanism	4	0.000111635
GO:0016429	tRNA (adenine-N1-)-methyltransferase activity	4	0.000111635
GO:0016462	pyrophosphatase activity	4	0.000111635
GO:0016531	copper chaperone activity	4	0.000111635
GO:0016708	oxidoreductase activity, acting on paired donors, with incorporation or reduction of molecular oxygen, NADH or NADPH as one donor, and incorporation of two atoms of oxygen into one donor	4	0.000111635
GO:0016812	hydrolase activity, acting on carbon-nitrogen (but not peptide) bonds, in cyclic amides	4	0.000111635
GO:0016866	intramolecular transferase activity	4	0.000111635
GO:0016868	intramolecular transferase activity, phosphotransferases	4	0.000111635
GO:0016872	intramolecular lyase activity	4	0.000111635
GO:0016876	ligase activity, forming aminoacyl-tRNA and related compounds	4	0.000111635
GO:0016903	oxidoreductase activity, acting on the aldehyde or oxo group of donors	4	0.000111635
GO:0017061	S-methyl-5-thioadenosine phosphorylase activity	4	0.000111635
GO:0019166	trans-2-enoyl-CoA reductase (NADPH) activity	4	0.000111635
GO:0019172	glyoxalase III activity	4	0.000111635
GO:0030350	iron-responsive element binding	4	0.000111635
GO:0030697	S-adenosylmethionine-dependent tRNA (m5U54) methyltransferase activity	4	0.000111635
[truncated: 896 more rows]

## Sheet: Scenedesmus_sp_BP
Gene Ontology ID	Biological Process	Number of Transcripts	Transcripts Ratio
[truncated: 2,110 more rows]

[truncated: 3 more sheets: Scenedesmus_sp_CC, Scenedesmus_sp_MF, Summary_GO_Terms]
