# Supplementary material for: Dataset of de novo assembly and functional annotation of the transcriptomes of three native oleaginous microalgae from the Peruvian Amazon
Source: Data Brief. 2020 Jun 21;31:105917. doi: 10.1016/j.dib.2020.105917 (PMC7327806; doi:10.1016/j.dib.2020.105917)
Supplement: Supplementary file 3 [file mmc3.xlsx]

## Sheet: Ankistrodesmus_sp_KO_List
Assembled Transcripts	KEGG Orthology ID
TRINITY_DN7269_c0_g1_i1	K00002
TRINITY_DN29306_c0_g1_i1	K00002
TRINITY_DN19846_c0_g1_i1	K00002
TRINITY_DN30989_c0_g1_i1	K00002
TRINITY_DN29881_c0_g1_i1	K00002
TRINITY_DN4659_c0_g1_i1_dd0	K00002
TRINITY_DN5334_c0_g1_i1_dd0	K00002
TRINITY_DN3615_c0_g1_i1	K00002
TRINITY_DN18616_c0_g1_i1	K00006
TRINITY_DN15935_c0_g1_i1	K00006
TRINITY_DN12641_c0_g1_i1_dd0	K00006
TRINITY_DN10332_c0_g1_i1_dd0	K00006
TRINITY_DN3476_c0_g1_i1_dd0	K00006
TRINITY_DN3476_c0_g2_i1	K00006
TRINITY_DN2191_c0_g1_i1_dd0	K00006
TRINITY_DN6302_c0_g1_i1	K00006
TRINITY_DN19751_c0_g1_i1_dd0	K00006
TRINITY_DN18981_c0_g1_i1	K00010
TRINITY_DN16705_c0_g1_i1_dd0	K00010
TRINITY_DN18846_c0_g1_i1	K00010
TRINITY_DN1260_c0_g1_i1	K00010
TRINITY_DN1260_c0_g2_i1	K00010
TRINITY_DN3206_c0_g1_i1_dd0	K00010
TRINITY_DN28098_c0_g1_i1	K00012
TRINITY_DN24725_c0_g1_i1	K00012
TRINITY_DN21956_c0_g1_i1_dd0	K00012
TRINITY_DN33428_c0_g1_i1	K00012
TRINITY_DN22186_c0_g1_i1_dd0	K00012
TRINITY_DN16959_c0_g1_i1	K00012
TRINITY_DN1674_c1_g1_i1	K00012
TRINITY_DN1674_c0_g1_i1_dd0	K00012
TRINITY_DN27632_c0_g1_i1_dd0	K00013
TRINITY_DN15188_c0_g1_i1_dd0	K00020
TRINITY_DN25981_c0_g1_i1	K00021
TRINITY_DN20261_c0_g1_i1_dd0	K00021
TRINITY_DN3483_c0_g1_i1_dd0	K00021
TRINITY_DN3642_c0_g1_i1	K00021
TRINITY_DN11706_c0_g1_i1	K00021
TRINITY_DN19243_c0_g1_i1	K00025
TRINITY_DN4892_c0_g1_i1_dd0	K00025
TRINITY_DN552_c0_g1_i1	K00025
TRINITY_DN20686_c0_g1_i1_dd0	K00025
TRINITY_DN4815_c0_g1_i3_dd0	K00025
TRINITY_DN4815_c0_g1_i2_dd0	K00025
TRINITY_DN4815_c0_g1_i1_dd0	K00025
TRINITY_DN4815_c0_g1_i4_dd0	K00025
TRINITY_DN4483_c0_g1_i3	K00025
TRINITY_DN4483_c0_g1_i1	K00025
TRINITY_DN4483_c0_g1_i2	K00025
TRINITY_DN18485_c0_g1_i1_dd0	K00026
TRINITY_DN22965_c0_g1_i1	K00026
TRINITY_DN4831_c0_g1_i1_dd0	K00026
TRINITY_DN3532_c0_g2_i1	K00026
TRINITY_DN4831_c0_g2_i1_dd0	K00026
TRINITY_DN25011_c0_g1_i1	K00026
TRINITY_DN2822_c0_g1_i1	K00028
TRINITY_DN27518_c0_g1_i1	K00028
TRINITY_DN22814_c0_g1_i1	K00028
TRINITY_DN4701_c0_g2_i1	K00028
TRINITY_DN4701_c0_g1_i1_dd0	K00028
TRINITY_DN33012_c0_g1_i1	K00029
TRINITY_DN29218_c0_g1_i1	K00029
TRINITY_DN3561_c0_g1_i1_dd0	K00029
TRINITY_DN13164_c0_g1_i1	K00029
TRINITY_DN6810_c0_g1_i1_dd0	K00029
TRINITY_DN3561_c0_g2_i1_dd0	K00029
TRINITY_DN18216_c0_g1_i1	K00029
TRINITY_DN1588_c0_g1_i1	K00030
TRINITY_DN4298_c0_g2_i1	K00030
TRINITY_DN4298_c0_g1_i1_dd0	K00030
TRINITY_DN7458_c0_g1_i1	K00030
TRINITY_DN3798_c0_g1_i1	K00030
TRINITY_DN27995_c0_g1_i1_dd0	K00030
TRINITY_DN2450_c0_g1_i1	K00031
TRINITY_DN4770_c0_g1_i1_dd0	K00031
TRINITY_DN4189_c0_g1_i1	K00031
TRINITY_DN170_c0_g1_i1	K00031
TRINITY_DN26727_c0_g1_i1_dd0	K00031
TRINITY_DN9547_c0_g1_i1	K00033
TRINITY_DN6428_c0_g1_i1	K00033
TRINITY_DN1315_c0_g1_i1_dd0	K00033
TRINITY_DN11917_c0_g1_i1_dd0	K00033
TRINITY_DN11092_c0_g1_i1	K00033
TRINITY_DN21779_c0_g1_i1	K00036
TRINITY_DN5224_c0_g2_i1	K00036
TRINITY_DN32672_c0_g1_i1	K00036
TRINITY_DN24754_c0_g1_i1_dd0	K00036
TRINITY_DN12117_c0_g1_i1	K00036
TRINITY_DN26846_c0_g1_i1_dd0	K00036
TRINITY_DN4801_c0_g1_i3	K00036
TRINITY_DN4801_c0_g1_i2	K00036
TRINITY_DN5224_c0_g1_i2	K00036
TRINITY_DN5224_c0_g1_i1_dd0	K00036
TRINITY_DN4801_c0_g1_i1	K00036
TRINITY_DN4634_c0_g1_i1_dd0	K00036
TRINITY_DN81_c0_g2_i1	K00051
TRINITY_DN28298_c0_g1_i1_dd0	K00052
TRINITY_DN1006_c0_g1_i1_dd0	K00053
TRINITY_DN17329_c0_g1_i1	K00053
TRINITY_DN20506_c0_g1_i1	K00058
TRINITY_DN31699_c0_g1_i1	K00058
TRINITY_DN5193_c0_g1_i1	K00058
TRINITY_DN1350_c0_g1_i1	K00058
TRINITY_DN11376_c0_g1_i1	K00058
TRINITY_DN5287_c0_g1_i1_dd0	K00058
TRINITY_DN24494_c0_g1_i1_dd0	K00059
TRINITY_DN26058_c0_g1_i1	K00059
TRINITY_DN2325_c0_g1_i1	K00059
TRINITY_DN3301_c1_g1_i1	K00059
TRINITY_DN3301_c0_g1_i1_dd0	K00059
TRINITY_DN6462_c0_g1_i1	K00059
TRINITY_DN1891_c0_g1_i1_dd0	K00059
TRINITY_DN7644_c0_g1_i1_dd0	K00059
TRINITY_DN6398_c0_g1_i1	K00059
TRINITY_DN4619_c0_g1_i1_dd0	K00059
TRINITY_DN16109_c0_g1_i1_dd0	K00074
TRINITY_DN14720_c0_g1_i1_dd0	K00079
TRINITY_DN28733_c0_g1_i1_dd0	K00079
TRINITY_DN8049_c0_g1_i1_dd0	K00079
TRINITY_DN13317_c0_g1_i1	K00079
TRINITY_DN2711_c0_g2_i1	K00079
TRINITY_DN28300_c0_g1_i1	K00079
TRINITY_DN2711_c0_g1_i1	K00079
TRINITY_DN10659_c0_g1_i1	K00088
TRINITY_DN38_c0_g1_i1	K00088
TRINITY_DN6848_c0_g1_i1_dd0	K00088
TRINITY_DN23926_c0_g1_i1	K00088
TRINITY_DN19326_c0_g1_i1_dd0	K00088
TRINITY_DN6766_c0_g1_i1	K00088
TRINITY_DN12013_c0_g1_i1	K00099
TRINITY_DN34045_c0_g1_i1	K00099
TRINITY_DN18146_c0_g1_i1	K00099
TRINITY_DN19097_c0_g1_i1	K00102
TRINITY_DN1326_c0_g1_i1	K00102
TRINITY_DN1326_c0_g2_i1	K00102
TRINITY_DN16539_c0_g1_i1_dd0	K00102
TRINITY_DN26757_c0_g1_i1	K00106
TRINITY_DN20768_c0_g1_i1	K00106
TRINITY_DN8508_c0_g1_i1_dd0	K00106
TRINITY_DN2050_c0_g1_i1_dd0	K00106
TRINITY_DN2050_c0_g2_i1	K00106
TRINITY_DN3591_c0_g1_i1_dd0	K00106
TRINITY_DN7834_c0_g1_i1	K00106
TRINITY_DN883_c0_g1_i1	K00106
TRINITY_DN5215_c0_g1_i2	K00106
TRINITY_DN15336_c0_g1_i1	K00106
TRINITY_DN5215_c0_g1_i1	K00106
TRINITY_DN3828_c0_g1_i1	K00106
TRINITY_DN5215_c1_g1_i1	K00106
TRINITY_DN14158_c0_g1_i1	K00109
TRINITY_DN5726_c0_g1_i1_dd0	K00111
TRINITY_DN15569_c0_g1_i1_dd0	K00111
TRINITY_DN21637_c0_g1_i1	K00111
TRINITY_DN22878_c0_g1_i1	K00111
TRINITY_DN5589_c3_g1_i1	K00111
TRINITY_DN6669_c0_g1_i1	K00121
TRINITY_DN23345_c0_g1_i1	K00121
TRINITY_DN4638_c0_g1_i2_dd0	K00121
TRINITY_DN4638_c0_g1_i1_dd0	K00121
TRINITY_DN11321_c0_g1_i1	K00121
TRINITY_DN3847_c0_g1_i1_dd0	K00121
TRINITY_DN24755_c0_g1_i1_dd0	K00128
TRINITY_DN16532_c0_g1_i1	K00128
TRINITY_DN12527_c0_g1_i1	K00128
TRINITY_DN10514_c0_g1_i1_dd0	K00128
TRINITY_DN9346_c0_g1_i1_dd0	K00128
TRINITY_DN13134_c0_g1_i1_dd0	K00128
TRINITY_DN8089_c0_g1_i1_dd0	K00128
TRINITY_DN25370_c0_g1_i1	K00128
TRINITY_DN2299_c0_g1_i1	K00128
TRINITY_DN717_c0_g1_i1	K00128
TRINITY_DN425_c0_g1_i1	K00128
TRINITY_DN21445_c0_g1_i1_dd0	K00130
TRINITY_DN17160_c0_g1_i1_dd0	K00130
TRINITY_DN6018_c0_g1_i1	K00130
TRINITY_DN13146_c0_g1_i1	K00130
TRINITY_DN16867_c0_g1_i1	K00130
TRINITY_DN18718_c0_g1_i1_dd0	K00130
TRINITY_DN3593_c0_g1_i1	K00131
TRINITY_DN3593_c0_g1_i2	K00131
TRINITY_DN3151_c0_g1_i1	K00131
TRINITY_DN3151_c0_g2_i1	K00131
TRINITY_DN9781_c0_g1_i1	K00133
TRINITY_DN12160_c0_g1_i1	K00133
TRINITY_DN6248_c0_g1_i1_dd0	K00133
TRINITY_DN19179_c0_g1_i1	K00134
TRINITY_DN18372_c0_g1_i1	K00134
TRINITY_DN27877_c0_g1_i1	K00134
TRINITY_DN27647_c0_g1_i1	K00134
TRINITY_DN25980_c0_g1_i1	K00134
TRINITY_DN1043_c0_g1_i1_dd0	K00134
TRINITY_DN26984_c0_g1_i1	K00134
TRINITY_DN26984_c0_g2_i1	K00134
TRINITY_DN11916_c0_g1_i1_dd0	K00134
TRINITY_DN4216_c0_g1_i1	K00134
TRINITY_DN4557_c0_g1_i1_dd0	K00134
TRINITY_DN1093_c0_g1_i1_dd0	K00135
TRINITY_DN28440_c0_g1_i1_dd0	K00140
TRINITY_DN27983_c0_g1_i1_dd0	K00140
TRINITY_DN499_c0_g1_i1	K00140
TRINITY_DN6667_c0_g1_i1	K00140
TRINITY_DN24856_c0_g1_i1	K00140
TRINITY_DN3124_c0_g1_i1_dd0	K00140
TRINITY_DN11880_c0_g1_i1_dd0	K00140
TRINITY_DN11823_c0_g1_i1	K00145
TRINITY_DN19023_c0_g1_i1_dd0	K00145
TRINITY_DN10218_c0_g1_i1	K00161
TRINITY_DN25672_c0_g1_i1_dd0	K00161
TRINITY_DN23406_c0_g1_i1_dd0	K00161
TRINITY_DN3341_c1_g1_i1	K00161
TRINITY_DN3341_c0_g1_i1	K00161
TRINITY_DN3906_c0_g1_i1	K00161
TRINITY_DN5414_c0_g1_i1	K00161
TRINITY_DN4891_c0_g1_i1	K00161
TRINITY_DN4891_c0_g1_i3	K00161
TRINITY_DN6841_c0_g1_i1	K00161
TRINITY_DN5414_c0_g1_i2	K00161
TRINITY_DN4891_c0_g1_i2_dd0	K00161
TRINITY_DN4891_c0_g1_i4	K00161
TRINITY_DN1456_c0_g1_i1	K00162
TRINITY_DN5017_c0_g1_i1_dd0	K00162
TRINITY_DN6371_c0_g1_i1	K00162
TRINITY_DN28596_c0_g1_i1_dd0	K00162
TRINITY_DN12446_c0_g1_i1_dd0	K00162
TRINITY_DN7158_c0_g1_i1	K00164
TRINITY_DN24248_c0_g1_i1	K00164
TRINITY_DN26538_c0_g1_i1_dd0	K00164
TRINITY_DN20898_c0_g1_i1	K00164
TRINITY_DN12801_c0_g1_i1	K00164
TRINITY_DN16931_c0_g1_i1_dd0	K00164
TRINITY_DN24641_c0_g1_i1	K00164
TRINITY_DN5422_c0_g1_i1	K00164
TRINITY_DN12297_c0_g1_i1_dd0	K00164
TRINITY_DN27752_c0_g1_i1	K00164
TRINITY_DN5849_c0_g1_i1	K00164
TRINITY_DN20819_c0_g1_i1_dd0	K00164
TRINITY_DN2551_c0_g2_i1	K00164
TRINITY_DN2551_c0_g1_i1_dd0	K00164
TRINITY_DN9313_c0_g1_i1_dd0	K00166
TRINITY_DN26749_c0_g1_i1_dd0	K00166
TRINITY_DN711_c0_g1_i1_dd0	K00167
TRINITY_DN21990_c0_g1_i1	K00207
TRINITY_DN23133_c0_g1_i1	K00207
TRINITY_DN19509_c0_g1_i1_dd0	K00207
TRINITY_DN12495_c0_g1_i1	K00208
TRINITY_DN32113_c0_g1_i1	K00213
TRINITY_DN6594_c0_g1_i1	K00213
TRINITY_DN12810_c0_g1_i1_dd0	K00215
TRINITY_DN5737_c0_g1_i1	K00215
TRINITY_DN17690_c0_g1_i1	K00215
TRINITY_DN27582_c0_g1_i1_dd0	K00215
TRINITY_DN22993_c0_g1_i1	K00218
TRINITY_DN21893_c0_g1_i1_dd0	K00218
TRINITY_DN11531_c0_g1_i1	K00218
TRINITY_DN19898_c0_g1_i1	K00222
TRINITY_DN10523_c0_g1_i1	K00225
TRINITY_DN7836_c0_g1_i1	K00225
TRINITY_DN4910_c0_g1_i1_dd0	K00228
TRINITY_DN4910_c0_g2_i1	K00228
TRINITY_DN4342_c0_g1_i1	K00228
TRINITY_DN25082_c0_g1_i1_dd0	K00231
TRINITY_DN344_c0_g1_i1_dd0	K00231
TRINITY_DN5472_c0_g1_i1	K00231
TRINITY_DN16716_c0_g1_i1	K00232
TRINITY_DN8592_c0_g1_i1	K00232
TRINITY_DN19454_c0_g1_i1	K00232
TRINITY_DN1897_c0_g1_i1	K00232
TRINITY_DN30087_c0_g1_i1	K00232
TRINITY_DN18967_c0_g1_i1_dd0	K00232
TRINITY_DN12221_c0_g1_i1	K00232
TRINITY_DN20252_c0_g1_i1_dd0	K00232
TRINITY_DN27158_c0_g1_i1_dd0	K00232
TRINITY_DN23789_c0_g1_i1	K00232
TRINITY_DN19596_c0_g1_i1_dd0	K00232
TRINITY_DN8383_c0_g1_i1_dd0	K00232
TRINITY_DN25184_c0_g1_i1	K00234
TRINITY_DN9253_c0_g1_i1_dd0	K00234
TRINITY_DN9816_c0_g1_i1	K00234
TRINITY_DN1787_c0_g1_i1	K00234
TRINITY_DN11423_c0_g1_i1	K00234
TRINITY_DN11102_c0_g1_i1	K00234
TRINITY_DN27332_c0_g1_i1_dd0	K00234
TRINITY_DN26836_c0_g1_i1_dd0	K00234
TRINITY_DN513_c0_g1_i1	K00235
TRINITY_DN1467_c0_g1_i1_dd0	K00235
TRINITY_DN6949_c0_g1_i1	K00235
TRINITY_DN29319_c0_g1_i1	K00235
TRINITY_DN11188_c0_g1_i1	K00235
TRINITY_DN12133_c0_g1_i1_dd0	K00235
TRINITY_DN5636_c0_g1_i1	K00236
TRINITY_DN3042_c0_g1_i1	K00236
TRINITY_DN27574_c0_g1_i1_dd0	K00236
TRINITY_DN1460_c0_g1_i1_dd0	K00237
TRINITY_DN968_c0_g1_i1	K00237
TRINITY_DN11597_c0_g1_i1	K00249
TRINITY_DN21919_c0_g1_i1_dd0	K00249
TRINITY_DN12524_c0_g1_i1_dd0	K00249
TRINITY_DN20114_c0_g1_i1_dd0	K00249
TRINITY_DN19887_c0_g1_i1	K00249
TRINITY_DN17589_c0_g1_i1	K00249
TRINITY_DN14576_c0_g1_i1	K00249
TRINITY_DN14184_c0_g1_i1_dd0	K00252
TRINITY_DN28173_c0_g1_i1	K00253
TRINITY_DN23663_c0_g1_i1_dd0	K00253
TRINITY_DN544_c0_g1_i1_dd0	K00253
TRINITY_DN7664_c0_g1_i1	K00253
TRINITY_DN22517_c0_g1_i1	K00253
TRINITY_DN13453_c0_g1_i1_dd0	K00253
TRINITY_DN5895_c0_g1_i1	K00254
TRINITY_DN17926_c0_g1_i1	K00261
TRINITY_DN17913_c0_g1_i1	K00261
TRINITY_DN4104_c0_g2_i2	K00261
TRINITY_DN4104_c0_g1_i1_dd0	K00261
TRINITY_DN4104_c0_g2_i1	K00261
TRINITY_DN4385_c0_g1_i1	K00261
TRINITY_DN5940_c0_g1_i1_dd0	K00264
TRINITY_DN22062_c0_g1_i1_dd0	K00272
TRINITY_DN4081_c0_g1_i1	K00274
TRINITY_DN3308_c0_g1_i1_dd0	K00275
TRINITY_DN4904_c0_g2_i1	K00276
TRINITY_DN18523_c0_g1_i1	K00276
TRINITY_DN4904_c0_g1_i1_dd0	K00276
TRINITY_DN27337_c0_g1_i1_dd0	K00276
TRINITY_DN4904_c2_g1_i1	K00276
TRINITY_DN24209_c0_g1_i1	K00276
TRINITY_DN3031_c0_g1_i1	K00276
TRINITY_DN20199_c0_g1_i1_dd0	K00276
TRINITY_DN543_c0_g1_i1	K00276
TRINITY_DN4904_c1_g1_i1	K00276
TRINITY_DN21873_c0_g1_i1	K00278
TRINITY_DN4749_c0_g1_i2	K00278
TRINITY_DN4749_c0_g1_i3	K00278
TRINITY_DN4749_c0_g1_i1	K00278
TRINITY_DN5472_c0_g1_i2	K00278
TRINITY_DN5472_c0_g1_i1_dd0	K00278
TRINITY_DN7894_c0_g1_i1	K00281
TRINITY_DN3165_c1_g1_i1	K00281
TRINITY_DN14382_c0_g1_i1	K00281
TRINITY_DN8540_c0_g1_i1	K00281
TRINITY_DN13866_c0_g1_i1_dd0	K00281
TRINITY_DN3165_c0_g1_i1	K00281
TRINITY_DN11653_c0_g1_i1_dd0	K00281
TRINITY_DN20258_c0_g1_i1_dd0	K00281
TRINITY_DN12228_c0_g1_i1	K00281
TRINITY_DN910_c0_g1_i1_dd0	K00284
TRINITY_DN18184_c0_g1_i1	K00284
TRINITY_DN155_c0_g2_i1	K00284
TRINITY_DN155_c0_g1_i1_dd0	K00284
TRINITY_DN5399_c0_g1_i1	K00284
TRINITY_DN3147_c0_g1_i1	K00284
TRINITY_DN1664_c0_g1_i1	K00284
TRINITY_DN21163_c0_g1_i1_dd0	K00286
TRINITY_DN21132_c0_g1_i1	K00286
TRINITY_DN24324_c0_g1_i1	K00286
TRINITY_DN5968_c0_g1_i1_dd0	K00286
TRINITY_DN1023_c0_g1_i1_dd0	K00286
TRINITY_DN32437_c0_g1_i1	K00294
TRINITY_DN27035_c0_g1_i1	K00294
TRINITY_DN27037_c0_g1_i1	K00294
TRINITY_DN16560_c0_g1_i1	K00294
TRINITY_DN23465_c0_g1_i1	K00294
TRINITY_DN1269_c0_g1_i1	K00294
TRINITY_DN29967_c0_g1_i1	K00294
TRINITY_DN25133_c0_g1_i1	K00297
TRINITY_DN24928_c0_g1_i1	K00297
TRINITY_DN14141_c0_g1_i1_dd0	K00297
TRINITY_DN25640_c0_g1_i1	K00297
TRINITY_DN20554_c0_g1_i1_dd0	K00297
TRINITY_DN17606_c0_g1_i1	K00297
TRINITY_DN12188_c0_g1_i1	K00297
TRINITY_DN28528_c0_g1_i1_dd0	K00297
TRINITY_DN320_c0_g1_i1_dd0	K00311
TRINITY_DN320_c1_g1_i1_dd0	K00311
TRINITY_DN11840_c0_g1_i1	K00311
TRINITY_DN3127_c0_g2_i1	K00318
TRINITY_DN3127_c0_g1_i1	K00318
TRINITY_DN6038_c0_g1_i1_dd0	K00318
TRINITY_DN1403_c0_g1_i1	K00323
TRINITY_DN4124_c0_g1_i1_dd0	K00323
TRINITY_DN4124_c0_g2_i1	K00323
TRINITY_DN26105_c0_g1_i1_dd0	K00326
TRINITY_DN12068_c0_g1_i1	K00326
TRINITY_DN8608_c0_g1_i1_dd0	K00326
TRINITY_DN518_c0_g1_i1	K00326
TRINITY_DN27265_c0_g1_i1_dd0	K00326
TRINITY_DN14186_c0_g1_i1	K00327
TRINITY_DN8293_c0_g1_i1	K00327
TRINITY_DN22995_c0_g1_i1_dd0	K00327
TRINITY_DN14_c0_g1_i1_dd0	K00327
TRINITY_DN27799_c0_g1_i1	K00327
TRINITY_DN20276_c0_g1_i1	K00327
TRINITY_DN18000_c0_g1_i1	K00327
TRINITY_DN3835_c1_g1_i1	K00327
TRINITY_DN3835_c0_g1_i1	K00327
TRINITY_DN3033_c0_g1_i1	K00327
TRINITY_DN27341_c0_g1_i1_dd0	K00327
TRINITY_DN6499_c0_g1_i1	K00344
TRINITY_DN17647_c0_g1_i1	K00344
TRINITY_DN6143_c0_g1_i1	K00357
TRINITY_DN4134_c0_g1_i1_dd0	K00357
TRINITY_DN5640_c0_g1_i1	K00366
TRINITY_DN12337_c0_g1_i1	K00380
TRINITY_DN15929_c0_g1_i1_dd0	K00382
TRINITY_DN20110_c0_g1_i1	K00382
TRINITY_DN9373_c0_g1_i1_dd0	K00382
TRINITY_DN20569_c0_g2_i1	K00382
TRINITY_DN20569_c0_g1_i1_dd0	K00382
TRINITY_DN2765_c0_g2_i1	K00382
TRINITY_DN3847_c0_g1_i1	K00382
TRINITY_DN12265_c0_g1_i1	K00382
TRINITY_DN5394_c0_g1_i1	K00382
TRINITY_DN2765_c0_g1_i1	K00382
TRINITY_DN12454_c0_g1_i1_dd0	K00382
TRINITY_DN14086_c0_g1_i1	K00383
TRINITY_DN4031_c1_g1_i1	K00383
TRINITY_DN1485_c0_g1_i1	K00383
TRINITY_DN4031_c0_g1_i1_dd0	K00383
TRINITY_DN27936_c0_g1_i1_dd0	K00383
TRINITY_DN26112_c0_g1_i1_dd0	K00384
TRINITY_DN7741_c0_g1_i1	K00384
TRINITY_DN6957_c0_g1_i1_dd0	K00384
TRINITY_DN23980_c0_g1_i1	K00384
TRINITY_DN11974_c0_g1_i1	K00384
TRINITY_DN1318_c0_g1_i1	K00392
TRINITY_DN1259_c0_g1_i1	K00392
TRINITY_DN1259_c0_g2_i1	K00392
TRINITY_DN637_c0_g1_i1	K00411
TRINITY_DN637_c0_g2_i1	K00411
TRINITY_DN7196_c0_g1_i1_dd0	K00411
TRINITY_DN4876_c0_g1_i1_dd0	K00411
TRINITY_DN3833_c0_g1_i1	K00411
TRINITY_DN6398_c0_g1_i1_dd0	K00411
TRINITY_DN1565_c0_g2_i1	K00411
TRINITY_DN14816_c0_g1_i1	K00412
TRINITY_DN26337_c0_g1_i1	K00412
TRINITY_DN19821_c0_g2_i1	K00412
TRINITY_DN19821_c0_g1_i1_dd0	K00412
TRINITY_DN5406_c1_g3_i4	K00412
TRINITY_DN5406_c1_g3_i3	K00412
TRINITY_DN3726_c0_g2_i1	K00412
TRINITY_DN5406_c1_g3_i5	K00412
TRINITY_DN3726_c0_g2_i2	K00412
TRINITY_DN5406_c1_g3_i6	K00412
TRINITY_DN5406_c1_g3_i1	K00412
TRINITY_DN14375_c0_g1_i1	K00413
TRINITY_DN1336_c0_g1_i1	K00413
TRINITY_DN1336_c1_g1_i1	K00413
TRINITY_DN21979_c0_g1_i1_dd0	K00413
TRINITY_DN844_c0_g1_i1_dd0	K00413
TRINITY_DN17804_c0_g1_i1	K00413
TRINITY_DN19725_c0_g1_i1_dd0	K00413
TRINITY_DN3669_c0_g1_i1_dd0	K00416
TRINITY_DN1474_c0_g1_i1	K00416
TRINITY_DN9292_c0_g1_i1_dd0	K00416
TRINITY_DN1277_c0_g1_i1_dd0	K00417
TRINITY_DN3796_c0_g1_i1	K00417
TRINITY_DN1277_c0_g2_i1	K00417
TRINITY_DN3796_c0_g2_i1	K00417
TRINITY_DN22576_c0_g1_i1_dd0	K00419
TRINITY_DN994_c0_g1_i1	K00423
TRINITY_DN1802_c1_g1_i1	K00423
TRINITY_DN1802_c0_g1_i1	K00423
TRINITY_DN30588_c0_g1_i1	K00423
TRINITY_DN23644_c0_g2_i1	K00423
TRINITY_DN27734_c0_g1_i1_dd0	K00423
TRINITY_DN408_c0_g2_i1	K00423
TRINITY_DN23671_c0_g1_i1	K00423
TRINITY_DN4927_c2_g2_i1	K00423
TRINITY_DN4927_c2_g1_i1	K00423
TRINITY_DN4927_c2_g1_i3	K00423
TRINITY_DN5183_c0_g1_i2	K00423
TRINITY_DN4927_c2_g1_i2	K00423
TRINITY_DN19927_c0_g1_i1	K00428
TRINITY_DN22527_c0_g1_i1_dd0	K00428
TRINITY_DN28021_c0_g1_i1	K00428
TRINITY_DN995_c0_g2_i1	K00428
TRINITY_DN5168_c0_g1_i1	K00428
TRINITY_DN5960_c0_g1_i1	K00428
TRINITY_DN17278_c0_g1_i1	K00428
TRINITY_DN21292_c0_g1_i1	K00432
TRINITY_DN29274_c0_g1_i1	K00432
TRINITY_DN19152_c0_g1_i1_dd0	K00432
TRINITY_DN18516_c0_g1_i1	K00432
TRINITY_DN11996_c0_g1_i1	K00432
TRINITY_DN26171_c0_g1_i1	K00434
TRINITY_DN27676_c0_g1_i1_dd0	K00434
TRINITY_DN4152_c0_g1_i1_dd0	K00434
TRINITY_DN12083_c0_g1_i1	K00434
TRINITY_DN4152_c0_g1_i3	K00434
TRINITY_DN4152_c0_g1_i2	K00434
TRINITY_DN26377_c0_g1_i1_dd0	K00451
TRINITY_DN19421_c0_g1_i1	K00451
TRINITY_DN18388_c0_g1_i1	K00451
TRINITY_DN24156_c0_g1_i1	K00451
TRINITY_DN27892_c0_g1_i1	K00451
TRINITY_DN4285_c0_g1_i1	K00451
TRINITY_DN4285_c1_g1_i1	K00451
TRINITY_DN6640_c0_g1_i1_dd0	K00451
TRINITY_DN9619_c0_g1_i1	K00452
TRINITY_DN21045_c0_g1_i1_dd0	K00457
TRINITY_DN17444_c0_g1_i1	K00457
TRINITY_DN3671_c0_g1_i1_dd0	K00457
TRINITY_DN5502_c0_g1_i1_dd0	K00457
TRINITY_DN5612_c0_g1_i1_dd0	K00457
TRINITY_DN10860_c0_g1_i1	K00457
TRINITY_DN18487_c0_g1_i1	K00463
TRINITY_DN14660_c0_g1_i1_dd0	K00464
TRINITY_DN30859_c0_g1_i1	K00465
TRINITY_DN13480_c0_g1_i1_dd0	K00465
TRINITY_DN19640_c0_g1_i1	K00465
TRINITY_DN23826_c0_g1_i1	K00465
TRINITY_DN1060_c0_g1_i1_dd0	K00465
TRINITY_DN10322_c0_g1_i1	K00469
TRINITY_DN4032_c0_g1_i1	K00469
TRINITY_DN3999_c0_g1_i1_dd0	K00469
TRINITY_DN3999_c0_g2_i1_dd0	K00469
TRINITY_DN9777_c0_g1_i1_dd0	K00472
TRINITY_DN10232_c0_g1_i1_dd0	K00472
TRINITY_DN11237_c0_g1_i1_dd0	K00472
TRINITY_DN20106_c0_g1_i1	K00472
TRINITY_DN2733_c0_g1_i1_dd0	K00472
TRINITY_DN11815_c0_g1_i1	K00472
TRINITY_DN31434_c0_g1_i1	K00472
TRINITY_DN15521_c0_g1_i1	K00472
TRINITY_DN24564_c0_g1_i1	K00472
TRINITY_DN7934_c0_g1_i1_dd0	K00472
TRINITY_DN19079_c0_g1_i1	K00472
TRINITY_DN404_c0_g1_i1_dd0	K00472
TRINITY_DN11802_c0_g1_i1	K00472
TRINITY_DN4033_c0_g1_i1	K00472
TRINITY_DN1545_c0_g1_i1	K00472
TRINITY_DN1545_c0_g1_i2	K00472
TRINITY_DN2883_c0_g2_i1	K00472
TRINITY_DN8344_c0_g1_i1	K00477
TRINITY_DN18788_c0_g1_i1_dd0	K00477
TRINITY_DN16377_c0_g1_i1	K00480
TRINITY_DN13797_c0_g1_i1_dd0	K00486
TRINITY_DN226_c0_g1_i1	K00486
TRINITY_DN22858_c0_g1_i1	K00486
TRINITY_DN6059_c0_g1_i1_dd0	K00499
TRINITY_DN31992_c0_g1_i1	K00499
TRINITY_DN16038_c0_g1_i1	K00500
TRINITY_DN17_c0_g1_i1	K00500
TRINITY_DN4149_c0_g1_i1_dd0	K00500
TRINITY_DN112_c0_g1_i1_dd0	K00502
TRINITY_DN20149_c0_g1_i1	K00507
TRINITY_DN2015_c0_g1_i1	K00507
TRINITY_DN5080_c0_g1_i1	K00507
TRINITY_DN12899_c0_g1_i1	K00507
TRINITY_DN2790_c0_g1_i1_dd0	K00507
TRINITY_DN2790_c0_g2_i1	K00507
TRINITY_DN3876_c0_g2_i1	K00507
TRINITY_DN17251_c0_g1_i1	K00507
TRINITY_DN3876_c0_g1_i1	K00507
TRINITY_DN11678_c0_g1_i1_dd0	K00507
TRINITY_DN26426_c0_g1_i1	K00511
TRINITY_DN25087_c0_g1_i1	K00511
TRINITY_DN5075_c0_g1_i1	K00511
TRINITY_DN19718_c0_g1_i1	K00511
TRINITY_DN7054_c0_g1_i1_dd0	K00514
TRINITY_DN13848_c0_g1_i1_dd0	K00514
TRINITY_DN11853_c0_g1_i1	K00514
TRINITY_DN14094_c0_g1_i1	K00521
TRINITY_DN15258_c0_g1_i1_dd0	K00521
TRINITY_DN15810_c0_g1_i1_dd0	K00521
TRINITY_DN14462_c0_g1_i1	K00521
TRINITY_DN6482_c0_g1_i1_dd0	K00522
TRINITY_DN13737_c0_g1_i1	K00545
TRINITY_DN5493_c0_g1_i1_dd0	K00545
TRINITY_DN22879_c0_g1_i1	K00548
TRINITY_DN14675_c0_g1_i1	K00548
TRINITY_DN4775_c0_g2_i1	K00548
TRINITY_DN4775_c0_g1_i2	K00548
TRINITY_DN4701_c0_g1_i2	K00548
TRINITY_DN4701_c0_g1_i1	K00548
TRINITY_DN4775_c0_g1_i1_dd0	K00548
TRINITY_DN20629_c0_g1_i1_dd0	K00555
TRINITY_DN5339_c0_g1_i1	K00555
TRINITY_DN15350_c0_g1_i1	K00559
TRINITY_DN13997_c0_g1_i1	K00559
TRINITY_DN19400_c0_g1_i1	K00559
TRINITY_DN15793_c0_g1_i1	K00559
TRINITY_DN18071_c0_g1_i1	K00559
TRINITY_DN21486_c0_g1_i1_dd0	K00559
TRINITY_DN24225_c0_g1_i1_dd0	K00559
TRINITY_DN18689_c0_g1_i1	K00559
TRINITY_DN33486_c0_g1_i1	K00567
TRINITY_DN27411_c0_g1_i1	K00567
TRINITY_DN11394_c0_g1_i1	K00567
TRINITY_DN1979_c0_g1_i1	K00573
TRINITY_DN9316_c0_g1_i1	K00573
TRINITY_DN13665_c0_g1_i1	K00573
TRINITY_DN32518_c0_g1_i1	K00573
TRINITY_DN5426_c0_g1_i3	K00573
TRINITY_DN4623_c0_g1_i2	K00573
TRINITY_DN5426_c0_g1_i2	K00573
TRINITY_DN4623_c0_g1_i1	K00573
TRINITY_DN15385_c0_g1_i1_dd0	K00574
TRINITY_DN14438_c0_g1_i1	K00574
TRINITY_DN32373_c0_g1_i1	K00587
TRINITY_DN24736_c0_g1_i1	K00592
TRINITY_DN17826_c0_g1_i1	K00592
TRINITY_DN33362_c0_g1_i1	K00600
TRINITY_DN10666_c0_g1_i1_dd0	K00600
TRINITY_DN5365_c0_g1_i1	K00600
TRINITY_DN5142_c0_g2_i1_dd0	K00600
TRINITY_DN28706_c0_g1_i1_dd0	K00600
TRINITY_DN18257_c0_g1_i1	K00600
TRINITY_DN31614_c0_g1_i1	K00600
TRINITY_DN2577_c0_g1_i1	K00600
TRINITY_DN1637_c0_g1_i1	K00600
TRINITY_DN1268_c0_g1_i1_dd0	K00600
TRINITY_DN17355_c0_g1_i1	K00600
TRINITY_DN1154_c0_g1_i1	K00600
TRINITY_DN29913_c0_g1_i1	K00600
TRINITY_DN5142_c0_g1_i1_dd0	K00600
TRINITY_DN5517_c0_g1_i1	K00600
TRINITY_DN4169_c0_g1_i1_dd0	K00600
TRINITY_DN5295_c0_g1_i1	K00600
TRINITY_DN18842_c0_g1_i1_dd0	K00600
TRINITY_DN15373_c0_g1_i1	K00601
TRINITY_DN27453_c0_g1_i1	K00602
TRINITY_DN3780_c0_g1_i1	K00602
TRINITY_DN27467_c0_g1_i1	K00602
TRINITY_DN25080_c0_g1_i1	K00602
TRINITY_DN21381_c0_g1_i1_dd0	K00602
TRINITY_DN11305_c0_g1_i1	K00605
TRINITY_DN18674_c0_g1_i1	K00605
TRINITY_DN16219_c0_g1_i1	K00609
TRINITY_DN25774_c0_g1_i1	K00609
TRINITY_DN17000_c0_g1_i1_dd0	K00609
TRINITY_DN32155_c0_g1_i1	K00611
TRINITY_DN11604_c0_g1_i1	K00613
TRINITY_DN19848_c0_g1_i1	K00615
TRINITY_DN11111_c0_g1_i1	K00615
TRINITY_DN9282_c0_g1_i1	K00615
TRINITY_DN4700_c0_g2_i1	K00615
TRINITY_DN3461_c1_g1_i1	K00615
TRINITY_DN3693_c0_g1_i1	K00615
TRINITY_DN3693_c0_g3_i1	K00615
TRINITY_DN4700_c0_g1_i1_dd0	K00615
TRINITY_DN4347_c0_g1_i1	K00615
TRINITY_DN4347_c0_g1_i2	K00615
TRINITY_DN5577_c0_g1_i1_dd0	K00615
TRINITY_DN3693_c0_g2_i1	K00615
TRINITY_DN3693_c0_g4_i1	K00615
TRINITY_DN5577_c0_g1_i2	K00615
TRINITY_DN5091_c0_g1_i2	K00615
TRINITY_DN4412_c0_g1_i1	K00615
TRINITY_DN5091_c0_g1_i1	K00615
TRINITY_DN4412_c0_g1_i2	K00615
TRINITY_DN9774_c0_g1_i1_dd0	K00616
TRINITY_DN4129_c0_g1_i1	K00616
TRINITY_DN5503_c0_g1_i1_dd0	K00616
TRINITY_DN17735_c0_g1_i1	K00616
TRINITY_DN19459_c0_g1_i1	K00616
TRINITY_DN4418_c0_g1_i1_dd0	K00620
TRINITY_DN13472_c0_g1_i1	K00621
TRINITY_DN34067_c0_g1_i1	K00626
TRINITY_DN25106_c0_g1_i1	K00626
TRINITY_DN15021_c0_g1_i1_dd0	K00626
TRINITY_DN20043_c0_g1_i1_dd0	K00626
TRINITY_DN18220_c0_g1_i1	K00626
TRINITY_DN118_c0_g1_i1_dd0	K00627
TRINITY_DN5743_c1_g1_i1	K00627
TRINITY_DN5372_c0_g1_i1	K00627
TRINITY_DN21551_c0_g1_i1	K00627
TRINITY_DN21786_c0_g1_i1_dd0	K00627
TRINITY_DN11255_c0_g1_i1_dd0	K00627
TRINITY_DN12614_c0_g1_i1_dd0	K00627
TRINITY_DN17503_c0_g1_i1	K00627
TRINITY_DN27543_c1_g1_i1	K00627
TRINITY_DN5156_c0_g1_i2	K00627
TRINITY_DN14446_c0_g1_i1	K00627
TRINITY_DN6528_c0_g1_i1	K00627
TRINITY_DN1000_c0_g1_i1_dd0	K00627
TRINITY_DN28486_c0_g1_i1_dd0	K00627
TRINITY_DN27543_c1_g2_i1	K00627
TRINITY_DN5484_c0_g1_i1	K00627
TRINITY_DN5156_c0_g1_i1_dd0	K00627
TRINITY_DN11456_c0_g1_i1	K00630
TRINITY_DN27371_c0_g1_i1_dd0	K00630
TRINITY_DN3414_c0_g2_i1	K00639
TRINITY_DN4540_c0_g2_i1	K00639
TRINITY_DN4540_c0_g1_i1_dd0	K00639
TRINITY_DN3414_c0_g1_i1	K00639
TRINITY_DN21418_c0_g1_i1	K00640
TRINITY_DN19799_c0_g1_i1_dd0	K00640
TRINITY_DN13018_c0_g1_i1	K00640
TRINITY_DN14691_c0_g1_i1_dd0	K00640
TRINITY_DN3118_c0_g1_i1_dd0	K00640
TRINITY_DN2931_c0_g1_i1	K00640
TRINITY_DN2931_c0_g2_i1	K00640
TRINITY_DN1331_c0_g1_i1	K00640
TRINITY_DN11390_c0_g1_i1	K00641
TRINITY_DN1096_c0_g1_i1	K00641
TRINITY_DN7084_c0_g1_i1_dd0	K00645
TRINITY_DN31128_c0_g1_i1	K00654
TRINITY_DN8176_c0_g1_i1_dd0	K00654
TRINITY_DN13598_c0_g1_i1	K00654
TRINITY_DN28548_c0_g1_i1_dd0	K00654
TRINITY_DN684_c0_g1_i1_dd0	K00654
TRINITY_DN14662_c0_g1_i1	K00654
TRINITY_DN24382_c0_g1_i1	K00654
TRINITY_DN11907_c0_g1_i1	K00654
TRINITY_DN28288_c0_g1_i1_dd0	K00654
TRINITY_DN4255_c0_g1_i1_dd0	K00654
TRINITY_DN2706_c0_g2_i1	K00654
TRINITY_DN2706_c0_g1_i1	K00654
TRINITY_DN4255_c0_g1_i2	K00654
TRINITY_DN5335_c0_g1_i1	K00654
TRINITY_DN13993_c0_g1_i1_dd0	K00655
TRINITY_DN23747_c0_g1_i1	K00658
TRINITY_DN18257_c0_g1_i1_dd0	K00658
TRINITY_DN21969_c0_g1_i1_dd0	K00658
TRINITY_DN645_c0_g1_i1	K00658
TRINITY_DN8149_c0_g1_i1	K00658
TRINITY_DN19242_c0_g1_i1_dd0	K00658
TRINITY_DN23527_c0_g1_i1	K00658
TRINITY_DN13274_c0_g1_i1	K00671
TRINITY_DN8298_c0_g1_i1_dd0	K00679
TRINITY_DN28668_c0_g1_i1_dd0	K00679
TRINITY_DN12407_c0_g1_i1_dd0	K00681
TRINITY_DN19296_c0_g1_i1	K00688
TRINITY_DN4546_c1_g1_i1	K00688
TRINITY_DN14420_c0_g1_i1_dd0	K00688
TRINITY_DN12523_c0_g1_i1_dd0	K00688
TRINITY_DN4546_c2_g1_i1	K00688
TRINITY_DN4546_c0_g1_i1	K00688
TRINITY_DN5210_c0_g1_i1_dd0	K00688
TRINITY_DN4546_c0_g2_i1	K00688
TRINITY_DN5210_c0_g1_i2	K00688
TRINITY_DN5210_c0_g1_i3	K00688
TRINITY_DN20003_c0_g1_i1_dd0	K00695
TRINITY_DN4510_c0_g1_i1	K00696
TRINITY_DN18904_c0_g1_i1	K00696
TRINITY_DN5233_c0_g1_i2	K00696
TRINITY_DN4510_c0_g2_i1	K00696
TRINITY_DN5233_c0_g1_i3	K00696
TRINITY_DN5233_c0_g1_i1_dd0	K00696
TRINITY_DN14817_c0_g1_i1	K00696
TRINITY_DN4412_c0_g1_i1_dd0	K00696
TRINITY_DN4412_c0_g1_i2_dd0	K00696
TRINITY_DN3414_c0_g1_i1_dd0	K00700
TRINITY_DN9181_c0_g1_i1	K00700
TRINITY_DN14965_c0_g1_i1_dd0	K00700
TRINITY_DN3414_c1_g1_i1	K00700
TRINITY_DN27741_c0_g1_i1_dd0	K00700
TRINITY_DN1558_c0_g1_i2	K00700
TRINITY_DN1558_c0_g1_i1	K00700
TRINITY_DN5047_c0_g1_i1_dd0	K00700
TRINITY_DN7724_c0_g1_i1_dd0	K00703
TRINITY_DN14937_c0_g1_i1_dd0	K00703
TRINITY_DN32057_c0_g1_i1	K00703
TRINITY_DN9741_c0_g1_i1	K00703
TRINITY_DN24469_c0_g1_i1	K00703
TRINITY_DN11971_c0_g1_i1	K00703
TRINITY_DN25435_c0_g1_i1	K00703
TRINITY_DN26032_c0_g1_i1	K00703
TRINITY_DN24287_c0_g1_i1	K00703
TRINITY_DN27333_c0_g1_i1	K00703
TRINITY_DN18443_c0_g1_i1	K00703
TRINITY_DN7674_c0_g1_i1_dd0	K00703
TRINITY_DN11071_c0_g1_i1_dd0	K00703
TRINITY_DN3450_c0_g1_i1	K00703
TRINITY_DN3450_c0_g2_i1	K00703
TRINITY_DN493_c0_g1_i1	K00703
TRINITY_DN4640_c0_g1_i1_dd0	K00703
TRINITY_DN14339_c0_g1_i1_dd0	K00703
TRINITY_DN4739_c0_g1_i2	K00703
TRINITY_DN4739_c0_g1_i1_dd0	K00703
TRINITY_DN4689_c0_g2_i1	K00703
TRINITY_DN4689_c0_g1_i1	K00703
TRINITY_DN4842_c0_g1_i6	K00703
TRINITY_DN4842_c0_g1_i4	K00703
TRINITY_DN5489_c0_g1_i1_dd0	K00703
TRINITY_DN5489_c0_g1_i3	K00703
TRINITY_DN4842_c0_g1_i5	K00703
TRINITY_DN4842_c0_g1_i3	K00703
TRINITY_DN4842_c0_g1_i2	K00703
TRINITY_DN5489_c0_g1_i5	K00703
TRINITY_DN4842_c0_g1_i1	K00703
TRINITY_DN25745_c0_g1_i1	K00705
TRINITY_DN9419_c0_g1_i1	K00705
TRINITY_DN3590_c0_g1_i1	K00705
TRINITY_DN20396_c0_g1_i1	K00705
TRINITY_DN23417_c0_g1_i1	K00705
TRINITY_DN23417_c0_g2_i1	K00705
TRINITY_DN2979_c0_g1_i1	K00705
TRINITY_DN2979_c0_g2_i1	K00705
TRINITY_DN5564_c0_g1_i2	K00705
TRINITY_DN18767_c0_g1_i1_dd0	K00705
TRINITY_DN15892_c0_g1_i1_dd0	K00705
TRINITY_DN4733_c0_g1_i1	K00705
TRINITY_DN5519_c0_g1_i1	K00705
TRINITY_DN5564_c0_g1_i1_dd0	K00705
TRINITY_DN30599_c0_g1_i1	K00705
TRINITY_DN649_c0_g1_i1	K00705
TRINITY_DN18992_c0_g1_i1_dd0	K00705
TRINITY_DN18767_c1_g1_i1	K00705
TRINITY_DN1671_c0_g1_i1	K00705
TRINITY_DN5564_c0_g1_i3	K00705
TRINITY_DN26421_c0_g1_i1_dd0	K00721
TRINITY_DN8883_c0_g1_i1_dd0	K00729
TRINITY_DN12741_c0_g1_i1_dd0	K00729
TRINITY_DN28477_c0_g1_i1_dd0	K00734
TRINITY_DN26418_c0_g1_i1_dd0	K00757
TRINITY_DN19613_c0_g1_i1_dd0	K00757
TRINITY_DN5328_c0_g1_i1	K00759
TRINITY_DN6159_c0_g1_i1_dd0	K00759
TRINITY_DN6832_c0_g1_i1	K00760
TRINITY_DN16874_c0_g1_i1	K00760
TRINITY_DN26826_c0_g1_i1_dd0	K00760
TRINITY_DN22461_c0_g1_i1	K00761
TRINITY_DN14443_c0_g1_i1	K00761
TRINITY_DN15588_c0_g1_i1	K00763
TRINITY_DN5637_c0_g1_i1	K00764
TRINITY_DN6617_c0_g1_i1	K00765
TRINITY_DN21174_c0_g1_i1	K00765
TRINITY_DN2510_c0_g1_i1	K00765
TRINITY_DN13541_c0_g1_i1	K00765
TRINITY_DN4158_c0_g1_i1	K00765
TRINITY_DN4158_c0_g2_i1	K00765
TRINITY_DN26910_c0_g1_i1	K00766
TRINITY_DN1385_c0_g1_i1	K00766
TRINITY_DN9325_c0_g1_i1_dd0	K00767
TRINITY_DN8232_c0_g1_i1	K00773
TRINITY_DN29246_c0_g1_i1	K00773
TRINITY_DN9370_c0_g1_i1	K00773
TRINITY_DN2575_c0_g1_i1	K00773
TRINITY_DN14565_c0_g1_i1	K00783
TRINITY_DN7476_c0_g1_i1	K00784
TRINITY_DN33966_c0_g1_i1	K00784
TRINITY_DN22609_c0_g1_i1_dd0	K00784
TRINITY_DN22559_c0_g1_i1	K00787
TRINITY_DN24611_c0_g1_i1	K00787
TRINITY_DN3750_c0_g1_i1_dd0	K00787
TRINITY_DN8932_c0_g1_i1	K00787
TRINITY_DN9409_c0_g1_i1_dd0	K00789
TRINITY_DN9409_c0_g2_i1	K00789
TRINITY_DN32992_c0_g1_i1	K00789
TRINITY_DN6908_c0_g1_i1	K00789
TRINITY_DN24349_c0_g1_i1	K00789
TRINITY_DN1335_c0_g1_i1	K00789
TRINITY_DN1335_c0_g2_i1	K00789
TRINITY_DN11798_c0_g1_i1	K00789
TRINITY_DN5143_c0_g1_i1_dd0	K00789
TRINITY_DN12694_c0_g1_i1	K00789
TRINITY_DN4501_c0_g1_i1	K00789
TRINITY_DN28665_c0_g1_i1	K00789
TRINITY_DN6430_c0_g1_i1	K00789
TRINITY_DN1063_c0_g2_i1	K00789
TRINITY_DN1063_c0_g1_i1_dd0	K00789
TRINITY_DN5468_c0_g1_i1	K00789
TRINITY_DN9978_c0_g1_i1_dd0	K00791
TRINITY_DN2911_c0_g1_i1	K00797
TRINITY_DN18472_c0_g1_i1_dd0	K00797
TRINITY_DN33208_c0_g1_i1	K00799
TRINITY_DN14156_c0_g1_i1	K00799
TRINITY_DN18391_c0_g1_i1_dd0	K00799
TRINITY_DN6797_c0_g1_i1_dd0	K00799
TRINITY_DN7665_c0_g1_i1	K00799
TRINITY_DN16250_c0_g1_i1_dd0	K00799
TRINITY_DN3912_c0_g1_i1	K00799
TRINITY_DN24846_c0_g1_i1	K00799
TRINITY_DN13443_c0_g1_i1	K00799
TRINITY_DN30297_c0_g1_i1	K00799
TRINITY_DN6015_c0_g1_i1	K00799
TRINITY_DN28072_c0_g1_i1_dd0	K00799
TRINITY_DN14645_c0_g1_i1_dd0	K00799
TRINITY_DN14783_c0_g1_i1	K00799
TRINITY_DN3112_c0_g2_i1	K00799
TRINITY_DN3112_c0_g1_i1	K00799
TRINITY_DN863_c0_g1_i1_dd0	K00799
TRINITY_DN12342_c0_g1_i1_dd0	K00800
TRINITY_DN10429_c0_g1_i1	K00801
TRINITY_DN23145_c0_g1_i1	K00809
TRINITY_DN18602_c0_g1_i1_dd0	K00809
TRINITY_DN21904_c0_g1_i1_dd0	K00809
TRINITY_DN5756_c0_g1_i1_dd0	K00811
TRINITY_DN13442_c0_g1_i1	K00814
TRINITY_DN16279_c0_g1_i1	K00814
TRINITY_DN5092_c0_g3_i1	K00814
TRINITY_DN16997_c0_g1_i1	K00814
TRINITY_DN21063_c0_g1_i1	K00814
TRINITY_DN8604_c0_g1_i1	K00814
TRINITY_DN20060_c0_g1_i1_dd0	K00817
TRINITY_DN17798_c0_g1_i1	K00817
TRINITY_DN19716_c0_g1_i1	K00817
TRINITY_DN12168_c0_g1_i1_dd0	K00818
TRINITY_DN3131_c0_g2_i1	K00818
TRINITY_DN3131_c0_g1_i1	K00818
TRINITY_DN7902_c0_g1_i1	K00819
TRINITY_DN13398_c0_g1_i1_dd0	K00819
TRINITY_DN4921_c0_g2_i1_dd0	K00819
TRINITY_DN4571_c0_g1_i1	K00819
TRINITY_DN4571_c0_g2_i1	K00819
TRINITY_DN4921_c0_g1_i1_dd0	K00819
TRINITY_DN13821_c0_g1_i1	K00820
TRINITY_DN4866_c0_g2_i1	K00820
TRINITY_DN5580_c2_g1_i1	K00820
TRINITY_DN3437_c0_g1_i1_dd0	K00820
TRINITY_DN1253_c0_g1_i1	K00820
TRINITY_DN1253_c0_g2_i1	K00820
TRINITY_DN5580_c2_g2_i3	K00820
TRINITY_DN4772_c0_g1_i3	K00820
TRINITY_DN5580_c2_g2_i1	K00820
TRINITY_DN4772_c0_g1_i2	K00820
TRINITY_DN5580_c2_g2_i2	K00820
TRINITY_DN4772_c0_g1_i1	K00820
TRINITY_DN21195_c0_g1_i1_dd0	K00826
TRINITY_DN4304_c1_g1_i1	K00826
TRINITY_DN431_c1_g1_i1	K00826
TRINITY_DN23518_c0_g1_i1	K00827
TRINITY_DN1549_c0_g1_i1	K00827
TRINITY_DN10205_c0_g1_i1	K00827
TRINITY_DN411_c0_g1_i1	K00827
TRINITY_DN4486_c0_g1_i1_dd0	K00827
TRINITY_DN4486_c0_g2_i1	K00827
TRINITY_DN1549_c1_g1_i1_dd0	K00827
TRINITY_DN20773_c0_g1_i1_dd0	K00827
TRINITY_DN6536_c0_g1_i1	K00830
TRINITY_DN2824_c0_g1_i1_dd0	K00830
TRINITY_DN888_c0_g1_i1_dd0	K00830
TRINITY_DN17094_c0_g1_i1	K00830
TRINITY_DN23126_c0_g1_i1	K00830
TRINITY_DN29200_c0_g1_i1	K00830
TRINITY_DN13507_c0_g1_i1_dd0	K00831
TRINITY_DN8014_c0_g1_i1	K00831
TRINITY_DN5863_c0_g1_i1	K00831
TRINITY_DN12864_c0_g1_i1	K00831
TRINITY_DN13622_c0_g1_i1_dd0	K00831
TRINITY_DN25123_c0_g1_i1_dd0	K00837
TRINITY_DN16333_c0_g1_i1	K00837
TRINITY_DN784_c0_g1_i1	K00838
TRINITY_DN15197_c0_g1_i1_dd0	K00838
TRINITY_DN2433_c1_g1_i1	K00844
TRINITY_DN2433_c0_g1_i1_dd0	K00844
TRINITY_DN14202_c0_g1_i1	K00844
TRINITY_DN30265_c0_g1_i1	K00845
TRINITY_DN23800_c0_g1_i1	K00847
TRINITY_DN2914_c0_g1_i1	K00847
TRINITY_DN19387_c0_g1_i1	K00847
TRINITY_DN19611_c0_g1_i1_dd0	K00847
TRINITY_DN28285_c0_g1_i1_dd0	K00847
TRINITY_DN21588_c0_g1_i1_dd0	K00850
TRINITY_DN13758_c0_g1_i1_dd0	K00850
TRINITY_DN26078_c0_g1_i1	K00850
TRINITY_DN5835_c0_g1_i1	K00850
TRINITY_DN939_c0_g1_i1_dd0	K00850
TRINITY_DN11885_c0_g1_i1	K00850
TRINITY_DN3888_c0_g1_i1	K00850
TRINITY_DN5525_c0_g1_i1_dd0	K00850
TRINITY_DN12853_c0_g1_i1_dd0	K00850
TRINITY_DN5525_c1_g1_i3	K00850
TRINITY_DN7770_c0_g1_i1_dd0	K00850
TRINITY_DN4808_c0_g1_i4	K00850
TRINITY_DN4808_c0_g1_i5	K00850
TRINITY_DN5525_c0_g2_i1	K00850
TRINITY_DN4808_c0_g1_i2	K00850
TRINITY_DN3888_c0_g2_i1	K00850
TRINITY_DN4808_c0_g1_i1	K00850
TRINITY_DN5525_c1_g1_i1	K00850
TRINITY_DN5525_c1_g1_i2	K00850
TRINITY_DN4808_c0_g1_i3	K00850
TRINITY_DN33947_c0_g1_i1	K00851
TRINITY_DN27781_c0_g1_i1_dd0	K00851
TRINITY_DN19294_c0_g1_i1_dd0	K00855
TRINITY_DN17537_c0_g1_i1	K00855
TRINITY_DN22830_c0_g1_i1_dd0	K00856
TRINITY_DN26789_c0_g1_i1	K00856
TRINITY_DN13176_c0_g1_i1_dd0	K00856
TRINITY_DN25237_c0_g1_i1_dd0	K00856
TRINITY_DN5637_c0_g1_i1_dd0	K00856
TRINITY_DN1652_c0_g1_i1_dd0	K00856
TRINITY_DN10999_c0_g1_i1	K00856
TRINITY_DN6316_c0_g1_i1	K00856
TRINITY_DN29695_c0_g1_i1	K00858
TRINITY_DN9780_c0_g1_i1	K00858
TRINITY_DN6788_c0_g2_i1	K00858
TRINITY_DN6788_c0_g1_i1	K00858
TRINITY_DN7418_c0_g1_i1_dd0	K00858
TRINITY_DN1773_c0_g1_i1_dd0	K00858
TRINITY_DN1433_c0_g2_i1	K00858
TRINITY_DN19531_c0_g1_i1	K00860
TRINITY_DN17471_c0_g1_i1	K00860
TRINITY_DN4380_c0_g1_i1_dd0	K00860
TRINITY_DN3791_c0_g1_i1	K00860
TRINITY_DN4380_c0_g2_i1	K00860
TRINITY_DN15898_c0_g1_i1_dd0	K00861
TRINITY_DN23749_c0_g1_i1	K00861
TRINITY_DN13911_c0_g1_i1_dd0	K00864
TRINITY_DN14237_c0_g1_i1	K00864
TRINITY_DN16399_c0_g1_i1	K00864
TRINITY_DN21180_c0_g1_i1	K00872
TRINITY_DN450_c0_g1_i1	K00872
TRINITY_DN450_c0_g2_i1	K00872
TRINITY_DN450_c1_g1_i1	K00872
TRINITY_DN16532_c0_g1_i1_dd0	K00873
TRINITY_DN10892_c0_g1_i1	K00873
TRINITY_DN10495_c0_g1_i1	K00873
TRINITY_DN11199_c0_g1_i1_dd0	K00873
TRINITY_DN21093_c0_g1_i1	K00873
TRINITY_DN22037_c0_g1_i1	K00873
TRINITY_DN16155_c0_g1_i1	K00873
TRINITY_DN23868_c0_g1_i1	K00873
TRINITY_DN13190_c0_g1_i1	K00873
TRINITY_DN3057_c0_g1_i1	K00873
TRINITY_DN20483_c0_g1_i1_dd0	K00873
TRINITY_DN19856_c0_g1_i1_dd0	K00873
TRINITY_DN20002_c0_g1_i1	K00873
TRINITY_DN12873_c0_g1_i1	K00873
TRINITY_DN4943_c2_g1_i1_dd0	K00873
TRINITY_DN6161_c0_g1_i1	K00873
TRINITY_DN7993_c0_g1_i1	K00873
TRINITY_DN932_c0_g1_i1	K00873
TRINITY_DN18593_c0_g1_i1_dd0	K00873
TRINITY_DN4943_c0_g1_i1	K00873
TRINITY_DN19285_c0_g1_i1	K00873
TRINITY_DN17532_c0_g1_i1	K00873
TRINITY_DN1100_c0_g1_i1_dd0	K00873
TRINITY_DN3048_c1_g1_i1_dd0	K00873
TRINITY_DN4943_c0_g1_i2	K00873
TRINITY_DN4006_c0_g2_i1	K00873
TRINITY_DN4006_c0_g1_i1	K00873
TRINITY_DN27525_c0_g1_i1_dd0	K00873
TRINITY_DN17346_c0_g1_i1_dd0	K00876
TRINITY_DN25694_c0_g1_i1_dd0	K00876
TRINITY_DN16910_c0_g1_i1_dd0	K00876
TRINITY_DN16338_c0_g1_i1	K00876
TRINITY_DN21247_c0_g1_i1_dd0	K00876
TRINITY_DN18928_c0_g1_i1_dd0	K00876
TRINITY_DN30315_c0_g1_i1	K00878
TRINITY_DN3219_c0_g2_i1_dd0	K00878
TRINITY_DN18493_c0_g1_i1_dd0	K00878
TRINITY_DN3219_c0_g1_i1_dd0	K00878
TRINITY_DN15207_c0_g1_i1	K00888
TRINITY_DN23332_c0_g1_i1_dd0	K00888
TRINITY_DN11743_c0_g1_i1_dd0	K00888
TRINITY_DN2357_c0_g2_i1	K00888
TRINITY_DN6960_c0_g1_i1_dd0	K00889
TRINITY_DN4363_c0_g3_i1	K00889
TRINITY_DN1854_c0_g1_i1	K00889
TRINITY_DN4363_c0_g1_i1	K00889
TRINITY_DN1720_c1_g1_i1	K00889
TRINITY_DN27288_c0_g1_i1	K00889
TRINITY_DN9234_c0_g1_i1	K00889
TRINITY_DN20791_c0_g1_i1	K00889
TRINITY_DN7641_c0_g1_i1	K00891
TRINITY_DN18607_c0_g1_i1_dd0	K00891
TRINITY_DN2387_c0_g1_i1_dd0	K00898
TRINITY_DN5462_c0_g2_i3	K00898
TRINITY_DN5462_c0_g2_i1	K00898
TRINITY_DN11965_c0_g1_i1	K00898
TRINITY_DN5462_c0_g1_i1	K00898
TRINITY_DN20896_c0_g1_i1	K00898
TRINITY_DN16149_c0_g1_i1_dd0	K00898
TRINITY_DN23265_c0_g1_i1	K00898
TRINITY_DN5462_c0_g2_i2	K00898
TRINITY_DN5462_c0_g2_i4	K00898
TRINITY_DN5578_c0_g1_i1	K00899
TRINITY_DN28677_c0_g1_i1_dd0	K00899
TRINITY_DN4224_c0_g2_i1	K00899
TRINITY_DN4224_c0_g1_i1_dd0	K00899
TRINITY_DN1409_c0_g1_i1	K00899
TRINITY_DN18614_c0_g2_i1	K00901
TRINITY_DN18614_c0_g1_i1_dd0	K00901
TRINITY_DN11258_c0_g1_i1	K00901
TRINITY_DN7121_c0_g1_i1_dd0	K00901
TRINITY_DN7679_c0_g1_i1_dd0	K00908
TRINITY_DN4670_c0_g1_i2	K00908
TRINITY_DN4670_c0_g1_i1	K00908
TRINITY_DN5350_c0_g1_i1_dd0	K00908
TRINITY_DN5350_c0_g1_i2	K00908
TRINITY_DN9471_c0_g1_i1	K00913
TRINITY_DN6570_c0_g1_i1_dd0	K00913
TRINITY_DN24714_c0_g1_i1_dd0	K00914
TRINITY_DN21041_c0_g1_i1_dd0	K00914
TRINITY_DN18687_c0_g1_i1	K00914
TRINITY_DN18744_c0_g1_i1	K00914
TRINITY_DN18806_c0_g1_i1_dd0	K00914
TRINITY_DN24820_c0_g1_i1_dd0	K00921
TRINITY_DN12976_c0_g1_i1	K00924
TRINITY_DN26903_c0_g1_i1	K00924
TRINITY_DN2332_c0_g1_i1	K00927
TRINITY_DN4833_c1_g1_i1	K00927
TRINITY_DN24298_c0_g1_i1_dd0	K00927
TRINITY_DN2574_c0_g1_i1_dd0	K00927
TRINITY_DN27273_c0_g1_i1	K00927
TRINITY_DN23790_c0_g1_i1	K00927
TRINITY_DN4333_c0_g2_i1	K00927
TRINITY_DN4333_c0_g1_i1_dd0	K00927
TRINITY_DN4833_c0_g1_i1	K00927
TRINITY_DN5488_c0_g1_i1_dd0	K00927
TRINITY_DN5488_c0_g1_i2	K00927
TRINITY_DN4224_c0_g1_i1	K00927
TRINITY_DN17251_c0_g1_i1_dd0	K00928
TRINITY_DN15486_c0_g1_i1	K00928
TRINITY_DN13002_c0_g1_i1_dd0	K00928
TRINITY_DN5441_c0_g1_i2	K00930
TRINITY_DN3253_c0_g1_i1	K00930
TRINITY_DN5441_c0_g1_i1	K00930
TRINITY_DN8455_c0_g1_i1	K00931
TRINITY_DN9142_c0_g1_i1_dd0	K00931
TRINITY_DN28450_c0_g1_i1	K00938
TRINITY_DN31394_c0_g1_i1	K00939
TRINITY_DN26147_c0_g1_i1	K00939
TRINITY_DN10677_c0_g1_i1_dd0	K00939
TRINITY_DN4164_c0_g1_i1	K00939
TRINITY_DN21649_c0_g1_i1_dd0	K00939
TRINITY_DN4888_c0_g1_i1	K00939
TRINITY_DN4017_c0_g1_i1	K00939
TRINITY_DN4164_c0_g1_i2	K00939
TRINITY_DN4752_c0_g1_i1_dd0	K00939
TRINITY_DN4190_c0_g1_i1_dd0	K00939
TRINITY_DN6868_c0_g1_i1	K00939
TRINITY_DN27923_c0_g1_i1_dd0	K00939
TRINITY_DN29286_c0_g1_i1	K00939
TRINITY_DN4502_c0_g1_i2	K00939
TRINITY_DN24710_c0_g1_i1	K00939
TRINITY_DN26909_c0_g1_i1_dd0	K00939
TRINITY_DN27340_c0_g1_i1_dd0	K00940
TRINITY_DN19797_c0_g1_i1_dd0	K00940
TRINITY_DN55_c0_g1_i1	K00940
TRINITY_DN4927_c3_g6_i1	K00940
TRINITY_DN4927_c3_g7_i1	K00940
TRINITY_DN4927_c3_g11_i1	K00940
TRINITY_DN4927_c3_g1_i1	K00940
TRINITY_DN4927_c3_g8_i1	K00940
TRINITY_DN4927_c3_g5_i1	K00940
TRINITY_DN11654_c0_g5_i1	K00940
TRINITY_DN11654_c0_g9_i1	K00940
TRINITY_DN12570_c0_g1_i1	K00940
TRINITY_DN11654_c0_g11_i1	K00940
TRINITY_DN11654_c0_g1_i1_dd0	K00940
TRINITY_DN11654_c0_g3_i1	K00940
TRINITY_DN4927_c3_g13_i1	K00940
TRINITY_DN11654_c0_g12_i1	K00940
TRINITY_DN11654_c0_g4_i1	K00940
TRINITY_DN11654_c0_g14_i1	K00940
TRINITY_DN11654_c0_g6_i1	K00940
TRINITY_DN4927_c3_g3_i1	K00940
TRINITY_DN11654_c0_g15_i1	K00940
TRINITY_DN4927_c3_g10_i1	K00940
TRINITY_DN4927_c3_g12_i1	K00940
TRINITY_DN11654_c0_g7_i1	K00940
TRINITY_DN4927_c3_g9_i1	K00940
TRINITY_DN11654_c0_g2_i1	K00940
TRINITY_DN4927_c3_g4_i1	K00940
TRINITY_DN4927_c3_g15_i1	K00940
TRINITY_DN11654_c0_g8_i1	K00940
TRINITY_DN4927_c3_g16_i1	K00940
TRINITY_DN11654_c0_g13_i1	K00940
TRINITY_DN4927_c3_g17_i1	K00940
TRINITY_DN4927_c3_g18_i1	K00940
TRINITY_DN11654_c0_g10_i1	K00940
TRINITY_DN4927_c3_g14_i1	K00940
TRINITY_DN4927_c3_g2_i1	K00940
TRINITY_DN3176_c0_g1_i1	K00940
TRINITY_DN4550_c0_g1_i1_dd0	K00940
TRINITY_DN273_c0_g1_i1	K00942
TRINITY_DN273_c0_g2_i1	K00942
TRINITY_DN13698_c0_g1_i1	K00942
TRINITY_DN25688_c0_g1_i1	K00942
TRINITY_DN7237_c0_g1_i1_dd0	K00942
TRINITY_DN26302_c0_g1_i1	K00948
TRINITY_DN21078_c0_g1_i1	K00948
TRINITY_DN26477_c0_g1_i1	K00948
TRINITY_DN5433_c0_g1_i3	K00948
TRINITY_DN5433_c0_g1_i2	K00948
TRINITY_DN5433_c0_g1_i1_dd0	K00948
TRINITY_DN10689_c0_g1_i1_dd0	K00951
TRINITY_DN2462_c0_g1_i1	K00951
TRINITY_DN20276_c0_g1_i1_dd0	K00951
TRINITY_DN3613_c1_g1_i1_dd0	K00951
TRINITY_DN31093_c0_g1_i1	K00951
TRINITY_DN8106_c0_g1_i1	K00951
TRINITY_DN25311_c0_g1_i1	K00951
TRINITY_DN13611_c0_g1_i1	K00951
TRINITY_DN29291_c0_g1_i1	K00951
TRINITY_DN8420_c0_g1_i1	K00951
TRINITY_DN19248_c0_g1_i1	K00951
TRINITY_DN5565_c0_g1_i1	K00951
TRINITY_DN19046_c0_g1_i1	K00951
TRINITY_DN4797_c0_g1_i2	K00951
TRINITY_DN4797_c0_g1_i1	K00951
TRINITY_DN5432_c0_g1_i1	K00951
TRINITY_DN5432_c0_g1_i2	K00951
TRINITY_DN20981_c0_g1_i1	K00953
TRINITY_DN16458_c0_g1_i1	K00953
TRINITY_DN24859_c0_g1_i1	K00953
TRINITY_DN20529_c0_g1_i1_dd0	K00953
TRINITY_DN32178_c0_g1_i1	K00958
TRINITY_DN6695_c0_g1_i1	K00958
TRINITY_DN3053_c0_g1_i1_dd0	K00958
TRINITY_DN3981_c0_g1_i1	K00958
TRINITY_DN3062_c0_g1_i1_dd0	K00958
TRINITY_DN3062_c0_g2_i1	K00958
TRINITY_DN3981_c0_g2_i1	K00958
TRINITY_DN25675_c0_g1_i1_dd0	K00962
TRINITY_DN28705_c0_g1_i1_dd0	K00962
TRINITY_DN27072_c0_g1_i1	K00962
TRINITY_DN7171_c0_g1_i1	K00962
TRINITY_DN3144_c0_g1_i1	K00963
TRINITY_DN15014_c0_g1_i1	K00963
TRINITY_DN4530_c0_g2_i1_dd0	K00963
TRINITY_DN31022_c0_g1_i1	K00963
TRINITY_DN4530_c0_g1_i1	K00963
TRINITY_DN2024_c0_g1_i1_dd0	K00963
TRINITY_DN2024_c0_g2_i1	K00963
TRINITY_DN5222_c0_g1_i1_dd0	K00963
TRINITY_DN6276_c0_g1_i1_dd0	K00963
TRINITY_DN23347_c0_g1_i1	K00963
TRINITY_DN7007_c0_g1_i1_dd0	K00966
TRINITY_DN26155_c0_g1_i1_dd0	K00966
TRINITY_DN9002_c0_g1_i1_dd0	K00966
TRINITY_DN13484_c0_g1_i1_dd0	K00966
TRINITY_DN23456_c0_g1_i1	K00966
TRINITY_DN931_c1_g1_i1	K00967
TRINITY_DN7015_c0_g1_i1	K00967
TRINITY_DN23021_c0_g1_i1	K00967
TRINITY_DN3737_c0_g1_i1_dd0	K00967
TRINITY_DN931_c0_g1_i1	K00967
TRINITY_DN6671_c0_g1_i1_dd0	K00967
TRINITY_DN6421_c0_g1_i1_dd0	K00968
TRINITY_DN18428_c0_g1_i1	K00968
TRINITY_DN16935_c0_g1_i1	K00972
TRINITY_DN30701_c0_g1_i1	K00972
TRINITY_DN25308_c0_g1_i1_dd0	K00972
TRINITY_DN24059_c0_g1_i1	K00972
TRINITY_DN5126_c1_g2_i1	K00972
TRINITY_DN5126_c1_g1_i1	K00972
TRINITY_DN5126_c0_g2_i1	K00972
TRINITY_DN5126_c0_g1_i1	K00972
TRINITY_DN13629_c0_g1_i1	K00974
TRINITY_DN223_c1_g1_i1	K00975
TRINITY_DN5782_c0_g1_i1	K00975
TRINITY_DN13290_c0_g1_i1	K00975
TRINITY_DN1732_c0_g1_i1	K00975
TRINITY_DN27743_c0_g1_i1_dd0	K00975
TRINITY_DN11748_c0_g1_i1_dd0	K00975
TRINITY_DN828_c0_g1_i1_dd0	K00981
TRINITY_DN20113_c0_g1_i1	K00981
TRINITY_DN24040_c0_g1_i1	K00981
TRINITY_DN8850_c0_g1_i1	K00981
TRINITY_DN20660_c0_g1_i1_dd0	K00981
TRINITY_DN31366_c0_g1_i1	K00981
TRINITY_DN31788_c0_g1_i1	K00981
TRINITY_DN12432_c0_g1_i1_dd0	K00988
TRINITY_DN8502_c0_g1_i1	K00988
TRINITY_DN28517_c0_g1_i1	K00991
TRINITY_DN27690_c0_g1_i1_dd0	K00993
TRINITY_DN24084_c0_g1_i1	K00993
TRINITY_DN20250_c0_g1_i1_dd0	K00995
TRINITY_DN3491_c0_g1_i1	K00995
TRINITY_DN5509_c0_g1_i1_dd0	K00995
TRINITY_DN15999_c0_g1_i1_dd0	K00999
TRINITY_DN28850_c0_g1_i1	K00999
TRINITY_DN13819_c0_g1_i1_dd0	K01001
TRINITY_DN2969_c0_g1_i1	K01001
TRINITY_DN32921_c0_g1_i1	K01001
TRINITY_DN17128_c0_g1_i1_dd0	K01001
TRINITY_DN2969_c1_g1_i1	K01001
TRINITY_DN9385_c0_g1_i1	K01001
TRINITY_DN28614_c0_g1_i1_dd0	K01001
TRINITY_DN18742_c0_g1_i1	K01006
TRINITY_DN4929_c0_g1_i3	K01006
TRINITY_DN21011_c0_g1_i1_dd0	K01006
TRINITY_DN6527_c0_g1_i1	K01006
TRINITY_DN4929_c0_g1_i1_dd0	K01006
TRINITY_DN4929_c0_g1_i2	K01006
TRINITY_DN5595_c0_g1_i1_dd0	K01006
TRINITY_DN8633_c0_g1_i1	K01008
TRINITY_DN23623_c0_g1_i1_dd0	K01008
TRINITY_DN21466_c0_g1_i1_dd0	K01008
TRINITY_DN5667_c0_g1_i1	K01011
TRINITY_DN8333_c0_g1_i1	K01011
TRINITY_DN2886_c1_g1_i1	K01011
TRINITY_DN17464_c0_g1_i1	K01011
TRINITY_DN2886_c0_g1_i1_dd0	K01011
TRINITY_DN24786_c0_g1_i1_dd0	K01011
TRINITY_DN15489_c0_g1_i1_dd0	K01011
TRINITY_DN5178_c0_g1_i1	K01014
TRINITY_DN4235_c0_g2_i1	K01025
TRINITY_DN4955_c0_g2_i1	K01025
TRINITY_DN4235_c0_g1_i1	K01025
TRINITY_DN23108_c0_g1_i1	K01052
TRINITY_DN1455_c0_g1_i1_dd0	K01052
TRINITY_DN14892_c0_g1_i1	K01052
TRINITY_DN14396_c0_g1_i1_dd0	K01052
TRINITY_DN18703_c0_g1_i1_dd0	K01052
TRINITY_DN2593_c0_g2_i1	K01052
TRINITY_DN4447_c0_g3_i1	K01052
TRINITY_DN3832_c0_g1_i1	K01052
TRINITY_DN14794_c0_g1_i1_dd0	K01054
TRINITY_DN2615_c0_g2_i1	K01054
TRINITY_DN2615_c0_g1_i1_dd0	K01054
TRINITY_DN22340_c0_g1_i1	K01057
TRINITY_DN20009_c0_g1_i1_dd0	K01057
TRINITY_DN324_c0_g1_i1	K01061
TRINITY_DN13040_c0_g1_i1	K01061
TRINITY_DN324_c0_g2_i1	K01061
TRINITY_DN1083_c0_g2_i1	K01062
TRINITY_DN941_c0_g2_i1	K01062
TRINITY_DN1083_c0_g1_i1_dd0	K01062
TRINITY_DN941_c0_g1_i1	K01062
TRINITY_DN22512_c0_g1_i1	K01069
TRINITY_DN12912_c0_g1_i1	K01069
TRINITY_DN17392_c0_g1_i1_dd0	K01069
TRINITY_DN26545_c0_g1_i1	K01070
TRINITY_DN1521_c0_g1_i1_dd0	K01070
TRINITY_DN3811_c1_g1_i1	K01074
TRINITY_DN3811_c0_g2_i1	K01074
TRINITY_DN17830_c0_g1_i1	K01074
TRINITY_DN12158_c0_g1_i1	K01079
TRINITY_DN2417_c1_g1_i1	K01079
TRINITY_DN24732_c0_g1_i1	K01081
TRINITY_DN19857_c0_g1_i1	K01081
TRINITY_DN30566_c0_g1_i1	K01081
TRINITY_DN10440_c0_g1_i1	K01087
TRINITY_DN25898_c0_g1_i1	K01087
TRINITY_DN15151_c0_g1_i1_dd0	K01087
TRINITY_DN11046_c0_g1_i1	K01087
TRINITY_DN2023_c0_g1_i1	K01087
TRINITY_DN15213_c0_g1_i1	K01090
TRINITY_DN11082_c0_g1_i1_dd0	K01090
TRINITY_DN27924_c0_g1_i1_dd0	K01090
TRINITY_DN10057_c0_g1_i1_dd0	K01090
TRINITY_DN25903_c0_g1_i1_dd0	K01092
TRINITY_DN8153_c0_g1_i1	K01099
TRINITY_DN23794_c0_g1_i1	K01100
TRINITY_DN20293_c0_g1_i1_dd0	K01103
TRINITY_DN16409_c0_g1_i1	K01104
TRINITY_DN11762_c0_g1_i1	K01113
TRINITY_DN5976_c0_g1_i1_dd0	K01113
TRINITY_DN15773_c0_g1_i1	K01114
TRINITY_DN32661_c0_g1_i1	K01115
TRINITY_DN14141_c0_g1_i1	K01115
TRINITY_DN27962_c0_g1_i1	K01115
TRINITY_DN10464_c0_g1_i1_dd0	K01115
TRINITY_DN20221_c0_g1_i1_dd0	K01115
TRINITY_DN31550_c0_g1_i1	K01126
TRINITY_DN16334_c0_g1_i1_dd0	K01164
TRINITY_DN188_c0_g1_i1_dd0	K01166
TRINITY_DN26507_c0_g1_i1	K01166
TRINITY_DN2869_c0_g1_i1_dd0	K01166
TRINITY_DN8371_c0_g1_i1	K01173
TRINITY_DN3457_c0_g1_i1_dd0	K01173
TRINITY_DN18227_c0_g1_i1_dd0	K01173
TRINITY_DN12608_c0_g1_i1	K01176
TRINITY_DN13369_c0_g1_i1_dd0	K01176
TRINITY_DN13608_c0_g1_i1	K01176
TRINITY_DN4809_c0_g1_i1	K01176
TRINITY_DN3344_c0_g1_i1	K01176
TRINITY_DN3852_c0_g1_i1_dd0	K01177
TRINITY_DN3271_c0_g1_i1	K01177
TRINITY_DN8659_c0_g1_i1_dd0	K01177
TRINITY_DN3852_c0_g2_i1_dd0	K01177
TRINITY_DN17059_c0_g1_i1_dd0	K01177
TRINITY_DN5512_c0_g1_i1	K01177
TRINITY_DN4703_c0_g2_i1	K01177
TRINITY_DN1450_c0_g1_i1_dd0	K01177
TRINITY_DN1450_c0_g2_i1	K01177
TRINITY_DN11706_c0_g1_i1_dd0	K01177
TRINITY_DN3528_c0_g1_i1	K01177
TRINITY_DN4703_c0_g1_i1	K01177
TRINITY_DN5552_c0_g1_i1_dd0	K01177
TRINITY_DN5552_c0_g1_i2	K01177
TRINITY_DN17511_c0_g1_i1	K01178
TRINITY_DN1633_c0_g1_i1	K01178
TRINITY_DN1633_c0_g2_i1	K01178
TRINITY_DN3431_c0_g1_i1	K01178
TRINITY_DN7458_c0_g1_i1_dd0	K01179
TRINITY_DN19349_c0_g1_i1	K01179
TRINITY_DN1639_c0_g1_i1	K01179
TRINITY_DN1639_c1_g1_i1	K01179
TRINITY_DN23503_c0_g1_i1	K01179
TRINITY_DN7442_c0_g1_i1	K01179
TRINITY_DN146_c0_g1_i1_dd0	K01179
TRINITY_DN18959_c0_g1_i1_dd0	K01179
TRINITY_DN19451_c0_g1_i1_dd0	K01179
TRINITY_DN16806_c0_g1_i1	K01179
TRINITY_DN1407_c1_g1_i1	K01179
TRINITY_DN16292_c0_g1_i1_dd0	K01183
TRINITY_DN34285_c0_g1_i1	K01183
TRINITY_DN21790_c0_g1_i1_dd0	K01183
TRINITY_DN1398_c0_g1_i1	K01183
TRINITY_DN33138_c0_g1_i1	K01183
TRINITY_DN8199_c0_g1_i1_dd0	K01183
TRINITY_DN9038_c0_g1_i1_dd0	K01183
TRINITY_DN4213_c0_g1_i2	K01183
TRINITY_DN5286_c0_g2_i1	K01183
TRINITY_DN6366_c0_g1_i1	K01183
TRINITY_DN28588_c0_g1_i1	K01183
TRINITY_DN4213_c0_g1_i4	K01183
TRINITY_DN18409_c0_g1_i1	K01183
TRINITY_DN27631_c0_g1_i1_dd0	K01183
TRINITY_DN338_c0_g1_i1	K01183
TRINITY_DN3960_c0_g1_i1_dd0	K01183
TRINITY_DN4213_c0_g1_i1	K01183
TRINITY_DN5286_c0_g1_i1_dd0	K01183
TRINITY_DN5286_c0_g1_i2	K01183
TRINITY_DN4213_c0_g1_i3	K01183
TRINITY_DN29837_c0_g1_i1	K01187
TRINITY_DN19078_c0_g1_i1	K01187
TRINITY_DN918_c0_g1_i1	K01187
TRINITY_DN23130_c0_g1_i1	K01187
TRINITY_DN918_c1_g1_i1	K01187
TRINITY_DN17108_c0_g1_i1	K01187
TRINITY_DN16828_c0_g1_i1_dd0	K01190
TRINITY_DN5132_c0_g1_i1	K01190
TRINITY_DN26950_c0_g1_i1	K01191
TRINITY_DN4791_c1_g1_i1	K01191
TRINITY_DN5389_c0_g1_i1_dd0	K01191
TRINITY_DN5389_c1_g1_i1	K01191
TRINITY_DN4791_c0_g1_i1	K01191
TRINITY_DN33702_c0_g1_i1	K01192
TRINITY_DN24198_c0_g1_i1	K01192
TRINITY_DN25064_c0_g1_i1_dd0	K01192
TRINITY_DN17653_c0_g1_i1_dd0	K01192
TRINITY_DN16427_c0_g1_i1_dd0	K01192
TRINITY_DN25815_c0_g1_i1	K01192
TRINITY_DN7450_c0_g1_i1	K01192
TRINITY_DN3578_c0_g1_i1_dd0	K01192
TRINITY_DN28919_c0_g1_i1	K01192
TRINITY_DN27308_c0_g1_i1	K01193
TRINITY_DN9347_c0_g1_i1	K01193
TRINITY_DN11403_c0_g1_i1	K01193
TRINITY_DN26021_c0_g1_i1_dd0	K01205
TRINITY_DN19761_c0_g1_i1_dd0	K01205
TRINITY_DN19666_c0_g1_i1_dd0	K01214
TRINITY_DN9778_c0_g1_i1	K01214
TRINITY_DN7247_c0_g1_i1	K01214
TRINITY_DN28959_c0_g1_i1	K01214
TRINITY_DN7136_c0_g1_i1	K01214
TRINITY_DN13458_c0_g1_i1_dd0	K01214
TRINITY_DN29217_c0_g1_i1	K01214
TRINITY_DN8268_c0_g1_i1_dd0	K01214
TRINITY_DN23012_c0_g1_i1	K01214
TRINITY_DN4095_c0_g1_i1_dd0	K01214
TRINITY_DN23538_c0_g1_i1	K01214
TRINITY_DN4095_c0_g2_i1	K01214
TRINITY_DN6646_c0_g1_i1_dd0	K01228
TRINITY_DN11942_c0_g1_i1_dd0	K01230
TRINITY_DN4737_c0_g1_i1_dd0	K01230
TRINITY_DN4737_c0_g2_i1_dd0	K01230
TRINITY_DN3104_c0_g1_i1	K01230
TRINITY_DN18284_c0_g1_i1	K01244
TRINITY_DN21239_c0_g1_i1	K01244
TRINITY_DN21237_c0_g1_i1_dd0	K01244
TRINITY_DN5676_c0_g1_i1	K01251
TRINITY_DN7653_c0_g1_i1_dd0	K01251
TRINITY_DN6500_c0_g1_i1	K01251
TRINITY_DN5387_c0_g1_i1_dd0	K01251
TRINITY_DN4555_c0_g1_i1	K01251
TRINITY_DN23696_c0_g1_i1	K01251
TRINITY_DN12148_c0_g1_i1_dd0	K01251
TRINITY_DN11198_c0_g1_i1	K01251
TRINITY_DN7739_c0_g1_i1	K01254
TRINITY_DN22146_c0_g1_i1_dd0	K01254
TRINITY_DN8736_c0_g1_i1	K01254
TRINITY_DN22165_c0_g1_i1	K01254
TRINITY_DN19875_c0_g1_i1	K01254
TRINITY_DN28892_c0_g1_i1	K01254
TRINITY_DN12660_c0_g1_i1_dd0	K01254
TRINITY_DN21234_c0_g1_i1	K01255
TRINITY_DN24703_c0_g1_i1	K01255
TRINITY_DN24993_c0_g1_i1	K01255
TRINITY_DN2812_c0_g1_i1_dd0	K01255
TRINITY_DN17860_c0_g1_i1_dd0	K01255
TRINITY_DN29785_c0_g1_i1	K01255
TRINITY_DN11990_c0_g1_i1	K01255
TRINITY_DN27524_c0_g1_i1_dd0	K01255
TRINITY_DN21869_c0_g1_i1	K01256
TRINITY_DN1557_c0_g1_i1	K01256
TRINITY_DN18395_c0_g1_i1_dd0	K01256
TRINITY_DN1557_c0_g2_i1	K01256
TRINITY_DN8132_c0_g1_i1	K01259
TRINITY_DN10409_c0_g1_i1	K01259
TRINITY_DN2222_c1_g1_i1	K01262
TRINITY_DN12832_c0_g1_i1	K01262
TRINITY_DN18039_c0_g1_i1	K01262
TRINITY_DN1774_c0_g1_i1	K01262
TRINITY_DN1774_c1_g1_i1	K01262
TRINITY_DN2222_c0_g1_i1	K01262
TRINITY_DN26762_c0_g1_i1_dd0	K01262
TRINITY_DN16815_c0_g1_i1	K01262
TRINITY_DN20461_c0_g1_i1_dd0	K01265
TRINITY_DN11668_c0_g1_i1	K01265
TRINITY_DN27276_c0_g1_i1_dd0	K01265
TRINITY_DN7302_c0_g1_i1_dd0	K01265
TRINITY_DN12003_c0_g1_i1_dd0	K01265
TRINITY_DN17020_c0_g1_i1	K01265
TRINITY_DN868_c0_g1_i1_dd0	K01265
TRINITY_DN22962_c0_g1_i1_dd0	K01267
TRINITY_DN16216_c0_g1_i1	K01267
TRINITY_DN343_c0_g1_i1_dd0	K01267
TRINITY_DN20668_c0_g1_i1	K01267
TRINITY_DN23650_c0_g1_i1	K01267
TRINITY_DN32766_c0_g1_i1	K01267
TRINITY_DN29976_c0_g1_i1	K01279
TRINITY_DN742_c0_g1_i1	K01279
TRINITY_DN6713_c0_g1_i1	K01279
TRINITY_DN5309_c0_g1_i1_dd0	K01279
TRINITY_DN5031_c0_g1_i1_dd0	K01279
TRINITY_DN4589_c0_g1_i1	K01279
TRINITY_DN20759_c0_g1_i1_dd0	K01279
TRINITY_DN3343_c0_g3_i1	K01279
TRINITY_DN1691_c0_g1_i1	K01279
TRINITY_DN198_c0_g1_i1_dd0	K01279
TRINITY_DN198_c0_g2_i1	K01279
TRINITY_DN27815_c0_g1_i1_dd0	K01279
TRINITY_DN3343_c0_g2_i1	K01279
TRINITY_DN27470_c0_g1_i1_dd0	K01279
TRINITY_DN10985_c0_g1_i1	K01279
TRINITY_DN14887_c0_g1_i1	K01280
TRINITY_DN31217_c0_g1_i1	K01280
TRINITY_DN30007_c0_g1_i1	K01280
TRINITY_DN30870_c0_g1_i1	K01280
TRINITY_DN12298_c0_g1_i1	K01285
TRINITY_DN33993_c0_g1_i1	K01285
TRINITY_DN6157_c0_g1_i1	K01285
TRINITY_DN29363_c0_g1_i1	K01285
TRINITY_DN10371_c0_g1_i1	K01301
TRINITY_DN8956_c0_g1_i1_dd0	K01301
TRINITY_DN23347_c0_g1_i1_dd0	K01301
TRINITY_DN7001_c0_g1_i1	K01303
TRINITY_DN2503_c1_g1_i1	K01303
TRINITY_DN17579_c0_g1_i1	K01303
TRINITY_DN19335_c0_g1_i1_dd0	K01303
TRINITY_DN19019_c0_g1_i1_dd0	K01307
TRINITY_DN22234_c0_g1_i1_dd0	K01307
TRINITY_DN25417_c0_g1_i1	K01307
TRINITY_DN18523_c0_g1_i1_dd0	K01307
TRINITY_DN25524_c0_g1_i1	K01307
TRINITY_DN3171_c0_g1_i1_dd0	K01307
TRINITY_DN5022_c0_g1_i1	K01307
TRINITY_DN4332_c0_g1_i1	K01307
TRINITY_DN4332_c0_g2_i1	K01307
TRINITY_DN5022_c0_g2_i1	K01307
TRINITY_DN1817_c0_g1_i1	K01309
TRINITY_DN1576_c0_g1_i1	K01309
TRINITY_DN12250_c0_g1_i1	K01322
TRINITY_DN6812_c0_g1_i1	K01322
TRINITY_DN11533_c0_g1_i1	K01338
TRINITY_DN12443_c0_g1_i1_dd0	K01338
TRINITY_DN12443_c1_g1_i1	K01338
TRINITY_DN16361_c0_g1_i1	K01354
TRINITY_DN7850_c0_g1_i1	K01354
TRINITY_DN5368_c0_g1_i1	K01354
TRINITY_DN26791_c0_g1_i1	K01354
TRINITY_DN1153_c0_g1_i1_dd0	K01354
TRINITY_DN1153_c0_g2_i1	K01354
TRINITY_DN4622_c0_g1_i2_dd0	K01354
TRINITY_DN22691_c0_g1_i1_dd0	K01354
TRINITY_DN4622_c0_g1_i1_dd0	K01354
TRINITY_DN6220_c0_g1_i1	K01354
TRINITY_DN20237_c0_g1_i1	K01354
TRINITY_DN5917_c0_g1_i1_dd0	K01354
TRINITY_DN27309_c0_g1_i1	K01354
TRINITY_DN9228_c0_g1_i1	K01358
TRINITY_DN9961_c0_g1_i1_dd0	K01358
TRINITY_DN8090_c0_g1_i1_dd0	K01358
TRINITY_DN9916_c0_g1_i1_dd0	K01358
TRINITY_DN341_c1_g1_i1	K01358
TRINITY_DN11114_c0_g1_i1	K01358
TRINITY_DN33141_c0_g1_i1	K01358
TRINITY_DN341_c0_g1_i1	K01358
TRINITY_DN11094_c0_g1_i1	K01358
TRINITY_DN5148_c0_g2_i1	K01358
TRINITY_DN4490_c0_g2_i1	K01358
TRINITY_DN2757_c0_g1_i1	K01358
TRINITY_DN2849_c0_g1_i1_dd0	K01358
TRINITY_DN17708_c0_g1_i1	K01358
TRINITY_DN6285_c0_g1_i1	K01358
TRINITY_DN6002_c0_g1_i1_dd0	K01358
TRINITY_DN4490_c0_g1_i2	K01358
TRINITY_DN27881_c0_g1_i1_dd0	K01358
TRINITY_DN4490_c0_g2_i2	K01358
TRINITY_DN5148_c0_g2_i2	K01358
TRINITY_DN4490_c0_g1_i1	K01358
TRINITY_DN14194_c0_g1_i1	K01363
TRINITY_DN17134_c0_g1_i1_dd0	K01363
TRINITY_DN8989_c0_g1_i1_dd0	K01363
TRINITY_DN16750_c0_g1_i1	K01363
TRINITY_DN2042_c0_g1_i1	K01363
TRINITY_DN4753_c0_g1_i1_dd0	K01363
TRINITY_DN6896_c0_g1_i1	K01363
TRINITY_DN13818_c0_g1_i1	K01363
TRINITY_DN3574_c0_g1_i1	K01363
TRINITY_DN6898_c0_g1_i1	K01365
TRINITY_DN16510_c0_g1_i1_dd0	K01365
TRINITY_DN11977_c0_g1_i1_dd0	K01365
TRINITY_DN7108_c0_g1_i1_dd0	K01365
TRINITY_DN13069_c0_g1_i1	K01366
TRINITY_DN18508_c0_g1_i1	K01369
TRINITY_DN24767_c0_g1_i1	K01373
TRINITY_DN2995_c0_g1_i1	K01373
TRINITY_DN4544_c0_g2_i1	K01373
TRINITY_DN24442_c0_g1_i1	K01373
TRINITY_DN19492_c0_g1_i1_dd0	K01373
TRINITY_DN27908_c0_g1_i1	K01373
TRINITY_DN2324_c0_g1_i1_dd0	K01373
TRINITY_DN3337_c0_g1_i1	K01373
TRINITY_DN4177_c0_g1_i1_dd0	K01373
TRINITY_DN11812_c0_g1_i1	K01373
TRINITY_DN28609_c0_g1_i1_dd0	K01373
TRINITY_DN6795_c0_g1_i1_dd0	K01373
TRINITY_DN5523_c0_g1_i2	K01373
TRINITY_DN4297_c0_g1_i1	K01373
TRINITY_DN12229_c0_g1_i1_dd0	K01373
TRINITY_DN20978_c0_g1_i1	K01373
TRINITY_DN29700_c0_g1_i1	K01373
TRINITY_DN4348_c0_g1_i1_dd0	K01373
TRINITY_DN5850_c0_g1_i1	K01373
TRINITY_DN18095_c0_g1_i1	K01373
TRINITY_DN4899_c1_g2_i2	K01373
TRINITY_DN5509_c0_g1_i1	K01373
TRINITY_DN5347_c0_g1_i1_dd0	K01373
TRINITY_DN4887_c1_g1_i2	K01373
TRINITY_DN3472_c0_g2_i1	K01373
TRINITY_DN3472_c0_g1_i1	K01373
TRINITY_DN4760_c0_g1_i1	K01373
TRINITY_DN5410_c0_g1_i1_dd0	K01373
TRINITY_DN26819_c0_g1_i1_dd0	K01376
TRINITY_DN10078_c0_g1_i1	K01376
TRINITY_DN24452_c0_g1_i1_dd0	K01376
TRINITY_DN3019_c0_g1_i1_dd0	K01392
TRINITY_DN3078_c0_g1_i1	K01392
TRINITY_DN166_c0_g2_i1	K01392
TRINITY_DN3078_c0_g2_i1	K01392
TRINITY_DN166_c0_g1_i1	K01392
TRINITY_DN372_c0_g1_i1_dd0	K01408
TRINITY_DN19487_c0_g1_i1	K01408
TRINITY_DN13982_c0_g1_i1	K01408
TRINITY_DN23651_c0_g1_i1_dd0	K01409
TRINITY_DN16507_c0_g1_i1_dd0	K01409
TRINITY_DN21021_c0_g1_i1	K01409
TRINITY_DN10772_c0_g1_i1_dd0	K01409
TRINITY_DN390_c0_g1_i1_dd0	K01410
TRINITY_DN19395_c0_g1_i1	K01410
TRINITY_DN495_c0_g1_i1_dd0	K01410
TRINITY_DN25300_c0_g1_i1	K01410
TRINITY_DN495_c0_g2_i1_dd0	K01410
TRINITY_DN24785_c0_g1_i1_dd0	K01411
TRINITY_DN28863_c0_g1_i1	K01411
TRINITY_DN28268_c0_g1_i1	K01412
TRINITY_DN21971_c0_g1_i1_dd0	K01412
TRINITY_DN3859_c0_g1_i1_dd0	K01412
TRINITY_DN3859_c0_g2_i1	K01412
TRINITY_DN6004_c0_g1_i1	K01414
TRINITY_DN8616_c0_g1_i1_dd0	K01414
TRINITY_DN5002_c0_g1_i1	K01414
TRINITY_DN28948_c0_g1_i1	K01419
TRINITY_DN30854_c0_g1_i1	K01419
TRINITY_DN9291_c0_g1_i1	K01419
TRINITY_DN14329_c0_g1_i1	K01426
TRINITY_DN13459_c0_g1_i1_dd0	K01426
TRINITY_DN22619_c0_g1_i1	K01431
TRINITY_DN31478_c0_g1_i1	K01438
TRINITY_DN20100_c0_g1_i1_dd0	K01438
TRINITY_DN29215_c0_g1_i1	K01438
TRINITY_DN6485_c0_g1_i1	K01455
TRINITY_DN13295_c0_g1_i1	K01455
TRINITY_DN20092_c0_g1_i1	K01456
TRINITY_DN616_c0_g1_i1_dd0	K01456
TRINITY_DN12771_c0_g1_i1	K01462
TRINITY_DN15080_c0_g1_i1	K01464
TRINITY_DN17527_c0_g1_i1_dd0	K01464
TRINITY_DN28638_c0_g1_i1_dd0	K01465
TRINITY_DN32379_c0_g1_i1	K01465
TRINITY_DN34251_c0_g1_i1	K01469
TRINITY_DN19792_c0_g1_i1	K01469
TRINITY_DN15274_c0_g1_i1	K01469
TRINITY_DN23283_c0_g1_i1	K01469
TRINITY_DN11793_c0_g1_i1	K01469
TRINITY_DN17265_c0_g1_i1_dd0	K01469
TRINITY_DN23379_c0_g1_i1_dd0	K01469
TRINITY_DN23604_c0_g1_i1	K01469
TRINITY_DN1452_c0_g1_i1	K01469
TRINITY_DN26962_c0_g1_i1	K01482
TRINITY_DN19767_c0_g1_i1_dd0	K01482
TRINITY_DN23372_c0_g1_i1_dd0	K01487
TRINITY_DN15201_c0_g1_i1_dd0	K01490
TRINITY_DN7227_c0_g1_i1	K01490
TRINITY_DN5223_c0_g3_i1	K01490
TRINITY_DN6931_c0_g1_i1	K01490
TRINITY_DN5223_c0_g1_i1_dd0	K01490
TRINITY_DN5223_c1_g1_i1	K01490
TRINITY_DN5223_c1_g1_i2	K01490
TRINITY_DN22368_c0_g1_i1_dd0	K01495
TRINITY_DN7149_c0_g1_i1	K01495
TRINITY_DN17831_c0_g1_i1_dd0	K01495
TRINITY_DN21313_c0_g1_i1	K01495
TRINITY_DN20503_c0_g1_i1	K01495
TRINITY_DN4011_c0_g1_i1_dd0	K01495
TRINITY_DN4011_c0_g2_i1	K01495
TRINITY_DN10025_c0_g1_i1_dd0	K01495
TRINITY_DN27145_c0_g1_i1	K01495
TRINITY_DN4728_c0_g1_i1_dd0	K01507
TRINITY_DN11189_c0_g1_i1_dd0	K01507
TRINITY_DN4728_c0_g2_i1	K01507
TRINITY_DN3722_c0_g1_i1_dd0	K01507
TRINITY_DN18407_c0_g1_i1_dd0	K01507
TRINITY_DN11214_c0_g1_i1_dd0	K01507
TRINITY_DN983_c0_g1_i1_dd0	K01507
TRINITY_DN4445_c0_g1_i1_dd0	K01507
TRINITY_DN5390_c0_g1_i1	K01507
TRINITY_DN4106_c0_g1_i1_dd0	K01507
TRINITY_DN4106_c0_g2_i1_dd0	K01507
TRINITY_DN1312_c0_g1_i1	K01507
TRINITY_DN1312_c0_g2_i1	K01507
TRINITY_DN27933_c0_g1_i1	K01515
TRINITY_DN25985_c0_g1_i1_dd0	K01517
TRINITY_DN21155_c0_g1_i1	K01517
TRINITY_DN16348_c0_g1_i1_dd0	K01517
TRINITY_DN17124_c0_g1_i1	K01517
TRINITY_DN25813_c0_g1_i1	K01517
TRINITY_DN22092_c0_g1_i1	K01519
TRINITY_DN10014_c0_g1_i1	K01520
TRINITY_DN11800_c0_g1_i1_dd0	K01520
TRINITY_DN20852_c0_g1_i1	K01522
TRINITY_DN5286_c0_g1_i1	K01527
TRINITY_DN3961_c0_g1_i1_dd0	K01527
TRINITY_DN3368_c0_g1_i1	K01527
TRINITY_DN3961_c0_g2_i1	K01527
TRINITY_DN5378_c0_g1_i1_dd0	K01527
TRINITY_DN4227_c1_g1_i1	K01527
TRINITY_DN4938_c1_g2_i1	K01527
TRINITY_DN4470_c0_g1_i1	K01527
TRINITY_DN4470_c0_g2_i1	K01527
TRINITY_DN4470_c0_g1_i2	K01527
TRINITY_DN4938_c1_g1_i1	K01527
TRINITY_DN22292_c0_g1_i1	K01530
TRINITY_DN18046_c0_g1_i1	K01530
TRINITY_DN27163_c0_g1_i1	K01530
TRINITY_DN14157_c0_g1_i1_dd0	K01530
TRINITY_DN4327_c0_g1_i1	K01530
TRINITY_DN23609_c0_g1_i1	K01530
TRINITY_DN723_c0_g1_i1_dd0	K01534
TRINITY_DN9327_c0_g1_i1	K01534
TRINITY_DN20348_c0_g1_i1	K01535
TRINITY_DN14719_c0_g1_i1	K01535
TRINITY_DN29428_c0_g1_i1	K01535
TRINITY_DN27146_c0_g1_i1	K01535
TRINITY_DN1334_c0_g1_i1	K01535
TRINITY_DN7519_c0_g1_i1	K01535
TRINITY_DN29793_c0_g1_i1	K01535
TRINITY_DN4878_c0_g1_i1	K01535
TRINITY_DN4878_c0_g1_i2	K01535
TRINITY_DN5569_c0_g1_i1_dd0	K01535
TRINITY_DN5569_c0_g1_i4	K01535
TRINITY_DN5569_c0_g1_i2	K01535
TRINITY_DN5569_c0_g1_i3	K01535
TRINITY_DN22862_c0_g1_i1	K01535
TRINITY_DN11744_c0_g1_i1_dd0	K01535
TRINITY_DN31880_c0_g1_i1	K01537
TRINITY_DN19844_c0_g1_i1	K01537
TRINITY_DN4234_c1_g1_i1	K01537
TRINITY_DN13445_c0_g1_i1_dd0	K01537
TRINITY_DN25819_c0_g1_i1_dd0	K01537
TRINITY_DN23628_c0_g1_i1	K01537
TRINITY_DN19258_c0_g1_i1_dd0	K01537
TRINITY_DN13255_c0_g1_i1_dd0	K01537
TRINITY_DN20589_c0_g1_i1	K01537
TRINITY_DN21413_c0_g1_i1	K01537
TRINITY_DN24702_c0_g1_i1	K01537
TRINITY_DN15477_c0_g1_i1	K01537
TRINITY_DN605_c0_g1_i1_dd0	K01537
TRINITY_DN605_c0_g2_i1	K01537
TRINITY_DN5858_c0_g1_i1	K01537
TRINITY_DN15832_c0_g1_i1_dd0	K01537
TRINITY_DN3467_c0_g1_i1	K01537
TRINITY_DN29268_c0_g1_i1	K01537
TRINITY_DN19043_c0_g1_i1_dd0	K01537
TRINITY_DN23321_c0_g1_i1_dd0	K01537
TRINITY_DN12622_c0_g1_i1	K01537
TRINITY_DN20698_c0_g1_i1_dd0	K01537
TRINITY_DN12093_c0_g1_i1	K01537
TRINITY_DN22987_c0_g1_i1_dd0	K01537
TRINITY_DN26918_c0_g1_i1_dd0	K01537
TRINITY_DN1816_c0_g1_i1	K01537
TRINITY_DN24350_c0_g1_i1	K01537
TRINITY_DN4453_c0_g1_i1	K01537
TRINITY_DN4334_c0_g1_i1_dd0	K01537
TRINITY_DN12129_c0_g1_i1_dd0	K01537
TRINITY_DN1129_c0_g1_i1	K01537
TRINITY_DN5731_c0_g1_i1	K01537
TRINITY_DN23660_c0_g1_i1	K01537
TRINITY_DN4234_c0_g1_i2	K01537
TRINITY_DN5747_c0_g1_i1	K01537
TRINITY_DN4951_c0_g1_i2	K01537
TRINITY_DN4951_c0_g1_i1_dd0	K01537
TRINITY_DN4234_c0_g1_i1	K01537
TRINITY_DN5279_c0_g1_i1_dd0	K01537
TRINITY_DN13678_c0_g1_i1	K01539
TRINITY_DN18087_c0_g1_i1	K01539
TRINITY_DN12720_c0_g1_i1	K01539
TRINITY_DN20905_c0_g1_i1_dd0	K01539
TRINITY_DN14918_c0_g1_i1	K01539
TRINITY_DN7899_c0_g1_i1_dd0	K01539
TRINITY_DN30923_c0_g1_i1	K01539
TRINITY_DN4449_c1_g1_i1	K01539
TRINITY_DN15973_c0_g1_i1	K01539
TRINITY_DN24583_c0_g1_i1	K01539
TRINITY_DN4449_c2_g1_i1	K01539
TRINITY_DN4449_c0_g1_i1	K01539
TRINITY_DN20999_c0_g1_i1	K01539
TRINITY_DN21129_c0_g1_i1	K01539
TRINITY_DN15566_c0_g1_i1	K01539
TRINITY_DN6223_c0_g1_i1_dd0	K01539
TRINITY_DN15802_c0_g1_i1	K01551
TRINITY_DN1124_c0_g1_i1	K01551
TRINITY_DN30078_c0_g1_i1	K01551
TRINITY_DN28711_c0_g1_i1_dd0	K01551
TRINITY_DN30093_c0_g1_i1	K01551
TRINITY_DN13547_c0_g1_i1	K01551
TRINITY_DN26834_c0_g1_i1_dd0	K01551
TRINITY_DN2494_c0_g1_i1_dd0	K01551
TRINITY_DN18619_c0_g1_i1_dd0	K01555
TRINITY_DN26401_c0_g1_i1_dd0	K01555
TRINITY_DN3056_c0_g1_i1_dd0	K01556
TRINITY_DN10651_c0_g1_i1_dd0	K01556
TRINITY_DN22684_c0_g1_i1	K01568
TRINITY_DN3385_c0_g1_i1	K01568
TRINITY_DN3385_c0_g2_i1	K01568
TRINITY_DN23506_c0_g1_i1_dd0	K01568
TRINITY_DN6034_c0_g1_i1	K01568
TRINITY_DN25215_c0_g1_i1_dd0	K01568
TRINITY_DN1736_c0_g1_i1_dd0	K01568
TRINITY_DN18230_c0_g1_i1_dd0	K01568
TRINITY_DN4456_c0_g1_i1	K01568
TRINITY_DN14031_c0_g1_i1	K01580
TRINITY_DN3943_c0_g1_i1	K01580
TRINITY_DN4709_c0_g1_i1_dd0	K01580
TRINITY_DN27212_c0_g1_i1	K01580
TRINITY_DN29516_c0_g1_i1	K01580
TRINITY_DN14634_c0_g1_i1	K01581
TRINITY_DN32201_c0_g1_i1	K01581
TRINITY_DN6597_c0_g1_i1	K01581
TRINITY_DN20454_c0_g1_i1_dd0	K01581
TRINITY_DN5835_c0_g1_i1_dd0	K01581
TRINITY_DN11125_c0_g1_i1	K01581
TRINITY_DN3850_c1_g1_i1	K01581
TRINITY_DN17320_c0_g1_i1_dd0	K01581
TRINITY_DN6300_c0_g1_i1	K01581
TRINITY_DN12471_c0_g1_i1	K01581
TRINITY_DN15900_c0_g1_i1	K01581
TRINITY_DN7364_c0_g1_i1	K01581
TRINITY_DN1744_c0_g2_i1	K01581
TRINITY_DN1744_c0_g1_i1_dd0	K01581
TRINITY_DN5469_c0_g1_i1	K01581
TRINITY_DN24987_c0_g1_i1	K01586
TRINITY_DN6198_c0_g1_i1_dd0	K01586
TRINITY_DN6277_c0_g1_i1_dd0	K01590
TRINITY_DN12468_c0_g1_i1	K01590
TRINITY_DN16608_c0_g1_i1_dd0	K01593
TRINITY_DN10914_c0_g1_i1_dd0	K01593
TRINITY_DN4250_c1_g1_i1	K01595
TRINITY_DN1_c0_g1_i1	K01595
TRINITY_DN4962_c0_g2_i2	K01595
TRINITY_DN4250_c0_g2_i1	K01595
TRINITY_DN4962_c0_g2_i1	K01595
TRINITY_DN23930_c0_g1_i1	K01599
TRINITY_DN23930_c0_g2_i1	K01599
TRINITY_DN18757_c0_g1_i1	K01599
TRINITY_DN11805_c0_g1_i1	K01599
TRINITY_DN5197_c0_g2_i1	K01601
TRINITY_DN5197_c0_g1_i1	K01601
TRINITY_DN18673_c0_g1_i1_dd0	K01601
TRINITY_DN18673_c0_g2_i1	K01601
TRINITY_DN22894_c0_g1_i1	K01602
TRINITY_DN11790_c0_g1_i1	K01602
TRINITY_DN2942_c0_g2_i1	K01609
TRINITY_DN28628_c0_g1_i1_dd0	K01609
TRINITY_DN3844_c0_g1_i1_dd0	K01610
TRINITY_DN3844_c0_g1_i2	K01610
TRINITY_DN8879_c0_g1_i1_dd0	K01610
TRINITY_DN21970_c0_g1_i1_dd0	K01610
TRINITY_DN18827_c0_g1_i1	K01610
TRINITY_DN5391_c0_g1_i2	K01610
TRINITY_DN13504_c0_g1_i1	K01610
TRINITY_DN6643_c0_g1_i1	K01610
TRINITY_DN3870_c0_g1_i1	K01610
TRINITY_DN5391_c0_g1_i1_dd0	K01610
TRINITY_DN3998_c0_g1_i1	K01610
TRINITY_DN3998_c0_g2_i1	K01610
TRINITY_DN5391_c0_g1_i3	K01610
TRINITY_DN25472_c0_g1_i1	K01611
TRINITY_DN8251_c0_g1_i1	K01611
TRINITY_DN9964_c0_g1_i1_dd0	K01623
TRINITY_DN22828_c0_g1_i1_dd0	K01623
TRINITY_DN14032_c0_g1_i1	K01623
TRINITY_DN3549_c0_g1_i1	K01623
TRINITY_DN14105_c0_g1_i1	K01623
TRINITY_DN4452_c0_g1_i2	K01623
TRINITY_DN4819_c0_g1_i1_dd0	K01623
TRINITY_DN4860_c0_g1_i1	K01623
TRINITY_DN4452_c0_g1_i1	K01623
TRINITY_DN24701_c0_g1_i1	K01623
TRINITY_DN4965_c0_g1_i1_dd0	K01623
TRINITY_DN6535_c0_g1_i1_dd0	K01623
TRINITY_DN25177_c0_g1_i1_dd0	K01626
TRINITY_DN15148_c0_g1_i1	K01626
TRINITY_DN27303_c0_g1_i1_dd0	K01626
TRINITY_DN24516_c0_g1_i1	K01634
TRINITY_DN4454_c0_g1_i1_dd0	K01638
TRINITY_DN6544_c0_g1_i1	K01638
TRINITY_DN14759_c0_g1_i1_dd0	K01640
TRINITY_DN3982_c1_g1_i1	K01640
TRINITY_DN1617_c0_g1_i1	K01640
TRINITY_DN7775_c0_g1_i1_dd0	K01640
TRINITY_DN3982_c0_g1_i1_dd0	K01640
TRINITY_DN18800_c0_g1_i1_dd0	K01641
TRINITY_DN17319_c0_g1_i1	K01641
TRINITY_DN27002_c0_g1_i1	K01647
TRINITY_DN19253_c0_g1_i1	K01647
TRINITY_DN19379_c0_g1_i1	K01647
TRINITY_DN22987_c0_g1_i1	K01647
TRINITY_DN19246_c0_g1_i1	K01647
TRINITY_DN1358_c0_g1_i1	K01647
TRINITY_DN5099_c0_g1_i1	K01647
TRINITY_DN18400_c0_g1_i1_dd0	K01647
TRINITY_DN5200_c0_g1_i1_dd0	K01647
TRINITY_DN5200_c0_g1_i3	K01647
TRINITY_DN5200_c0_g1_i2	K01647
TRINITY_DN5204_c0_g1_i1	K01648
TRINITY_DN12027_c0_g1_i1_dd0	K01648
TRINITY_DN4115_c1_g1_i1	K01648
TRINITY_DN1872_c0_g1_i1	K01649
TRINITY_DN4365_c0_g2_i1	K01649
TRINITY_DN4365_c0_g1_i1_dd0	K01649
TRINITY_DN1241_c0_g1_i1	K01652
TRINITY_DN13894_c0_g1_i1_dd0	K01652
TRINITY_DN18627_c0_g1_i1	K01652
TRINITY_DN1486_c0_g1_i1	K01652
TRINITY_DN1486_c0_g2_i1	K01652
TRINITY_DN5375_c0_g1_i1_dd0	K01653
TRINITY_DN5375_c0_g1_i3	K01653
TRINITY_DN5375_c0_g1_i2	K01653
TRINITY_DN4765_c0_g1_i1	K01653
TRINITY_DN5375_c0_g1_i4	K01653
TRINITY_DN25859_c0_g1_i1	K01657
TRINITY_DN23720_c0_g1_i1	K01657
TRINITY_DN23720_c0_g2_i1	K01657
TRINITY_DN23536_c0_g1_i1_dd0	K01657
TRINITY_DN20378_c0_g1_i1_dd0	K01657
TRINITY_DN12562_c0_g1_i1_dd0	K01657
TRINITY_DN22834_c0_g1_i1	K01658
TRINITY_DN11701_c0_g1_i1_dd0	K01658
TRINITY_DN10111_c0_g1_i1	K01661
TRINITY_DN10058_c0_g1_i1	K01661
TRINITY_DN12428_c0_g1_i1	K01662
TRINITY_DN32582_c0_g1_i1	K01663
TRINITY_DN24597_c0_g1_i1	K01663
TRINITY_DN13706_c0_g1_i1	K01663
TRINITY_DN20769_c0_g1_i1_dd0	K01663
TRINITY_DN24402_c0_g1_i1	K01663
TRINITY_DN27627_c0_g1_i1_dd0	K01663
TRINITY_DN5202_c0_g1_i1	K01669
TRINITY_DN14805_c0_g1_i1	K01669
TRINITY_DN9844_c0_g1_i1_dd0	K01669
TRINITY_DN18484_c0_g1_i1	K01669
TRINITY_DN17717_c0_g1_i1	K01669
TRINITY_DN4771_c0_g1_i1_dd0	K01669
TRINITY_DN4771_c0_g1_i4	K01669
TRINITY_DN4346_c0_g2_i1	K01669
TRINITY_DN4346_c0_g2_i4	K01669
TRINITY_DN4115_c0_g1_i1	K01669
TRINITY_DN5573_c3_g2_i3	K01669
TRINITY_DN5573_c3_g2_i1	K01669
TRINITY_DN10180_c0_g1_i1_dd0	K01674
TRINITY_DN8378_c0_g1_i1_dd0	K01674
TRINITY_DN19663_c0_g1_i1_dd0	K01674
TRINITY_DN21734_c0_g1_i1_dd0	K01679
TRINITY_DN16091_c0_g1_i1_dd0	K01679
TRINITY_DN20344_c0_g1_i1	K01679
TRINITY_DN18327_c0_g1_i1	K01679
TRINITY_DN7331_c0_g1_i1	K01681
TRINITY_DN2538_c0_g1_i1	K01681
TRINITY_DN27457_c0_g1_i1_dd0	K01681
TRINITY_DN14132_c0_g1_i1	K01681
TRINITY_DN3905_c0_g1_i1	K01681
TRINITY_DN3905_c0_g2_i1	K01681
TRINITY_DN5458_c0_g1_i1_dd0	K01681
TRINITY_DN4914_c0_g1_i2	K01681
TRINITY_DN5576_c0_g1_i1_dd0	K01681
TRINITY_DN5576_c0_g1_i3	K01681
TRINITY_DN4914_c0_g1_i4	K01681
TRINITY_DN5576_c0_g1_i2	K01681
TRINITY_DN4914_c0_g1_i1	K01681
TRINITY_DN5576_c0_g1_i5	K01681
TRINITY_DN5576_c0_g1_i6	K01681
TRINITY_DN4914_c0_g1_i3	K01681
TRINITY_DN5576_c0_g1_i4	K01681
TRINITY_DN23100_c0_g1_i1	K01687
TRINITY_DN15563_c0_g1_i1	K01689
TRINITY_DN20886_c0_g1_i1	K01689
TRINITY_DN24094_c0_g1_i1	K01689
[truncated: 46,555 more rows]

## Sheet: Chlorella_sp_KO_List
Assembled Transcripts	KEGG Orthology ID
TRINITY_DN2718_c0_g1_i1_dd0	K00002
TRINITY_DN4415_c0_g1_i1_dd0	K00002
TRINITY_DN7037_c1_g1_i1	K00002
TRINITY_DN10570_c0_g1_i1	K00002
TRINITY_DN10570_c0_g1_i2	K00002
TRINITY_DN10860_c0_g1_i1_dd0	K00002
TRINITY_DN10860_c0_g1_i2	K00002
TRINITY_DN10972_c0_g1_i1_dd0	K00002
TRINITY_DN10972_c0_g2_i1	K00002
TRINITY_DN12256_c0_g1_i1	K00002
TRINITY_DN12256_c0_g2_i4	K00002
TRINITY_DN14317_c0_g1_i1	K00002
TRINITY_DN15010_c0_g2_i1	K00002
TRINITY_DN15010_c0_g2_i2	K00002
TRINITY_DN15010_c0_g3_i1	K00002
TRINITY_DN15010_c0_g3_i2	K00002
TRINITY_DN17348_c0_g1_i1_dd0	K00002
TRINITY_DN22370_c0_g1_i1_dd0	K00002
TRINITY_DN30606_c0_g1_i1_dd0	K00002
TRINITY_DN31159_c0_g1_i1_dd0	K00002
TRINITY_DN32237_c0_g1_i1_dd0	K00002
TRINITY_DN42755_c0_g1_i1	K00002
TRINITY_DN45074_c0_g1_i1	K00002
TRINITY_DN51884_c0_g1_i1	K00002
TRINITY_DN52981_c0_g1_i1_dd0	K00002
TRINITY_DN54314_c0_g1_i1_dd0	K00002
TRINITY_DN7829_c0_g1_i1	K00006
TRINITY_DN11392_c0_g1_i1	K00006
TRINITY_DN12505_c0_g1_i1_dd0	K00006
TRINITY_DN24118_c0_g1_i1	K00006
TRINITY_DN34485_c0_g1_i1	K00006
TRINITY_DN63014_c0_g1_i1	K00006
TRINITY_DN721_c0_g1_i1	K00008
TRINITY_DN1971_c1_g1_i1	K00008
TRINITY_DN25532_c0_g1_i1_dd0	K00008
TRINITY_DN32098_c0_g1_i1	K00008
TRINITY_DN1752_c0_g2_i1	K00012
TRINITY_DN7695_c0_g1_i1_dd0	K00012
TRINITY_DN7695_c2_g1_i1	K00012
TRINITY_DN8559_c0_g1_i1_dd0	K00012
TRINITY_DN15097_c0_g1_i1	K00012
TRINITY_DN15097_c0_g2_i1	K00012
TRINITY_DN16138_c0_g1_i1	K00012
TRINITY_DN23872_c0_g1_i1	K00012
TRINITY_DN30873_c0_g1_i1	K00012
TRINITY_DN39158_c0_g1_i1_dd0	K00012
TRINITY_DN43297_c0_g1_i1	K00012
TRINITY_DN69392_c0_g1_i1	K00012
TRINITY_DN71049_c0_g1_i1	K00012
TRINITY_DN19678_c0_g1_i1	K00013
TRINITY_DN42707_c0_g1_i1	K00013
TRINITY_DN54775_c0_g1_i1_dd0	K00013
TRINITY_DN4108_c0_g1_i1_dd0	K00020
TRINITY_DN4108_c0_g2_i1	K00020
TRINITY_DN12112_c0_g1_i1	K00020
TRINITY_DN16899_c0_g1_i1	K00020
TRINITY_DN46506_c0_g1_i1_dd0	K00020
TRINITY_DN67241_c0_g1_i1	K00020
TRINITY_DN2622_c0_g1_i1	K00021
TRINITY_DN2622_c1_g1_i1	K00021
TRINITY_DN12410_c0_g1_i1_dd0	K00021
TRINITY_DN12410_c0_g2_i1	K00021
TRINITY_DN12410_c1_g1_i1_dd0	K00021
TRINITY_DN17772_c0_g1_i1_dd0	K00021
TRINITY_DN21610_c0_g1_i1_dd0	K00021
TRINITY_DN43744_c0_g1_i1	K00021
TRINITY_DN46110_c0_g1_i1_dd0	K00021
TRINITY_DN9906_c0_g1_i1	K00025
TRINITY_DN9906_c0_g2_i1	K00025
TRINITY_DN10127_c0_g1_i1	K00025
TRINITY_DN12565_c0_g1_i1	K00025
TRINITY_DN12950_c0_g2_i1	K00025
TRINITY_DN13809_c0_g1_i1_dd0	K00025
TRINITY_DN13809_c0_g2_i1	K00025
TRINITY_DN13809_c0_g2_i2	K00025
TRINITY_DN14042_c0_g1_i1_dd0	K00025
TRINITY_DN14731_c0_g1_i1_dd0	K00025
TRINITY_DN14731_c1_g1_i1	K00025
TRINITY_DN15201_c0_g1_i1	K00025
TRINITY_DN20719_c0_g1_i1_dd0	K00025
TRINITY_DN23741_c0_g1_i1_dd0	K00025
TRINITY_DN32649_c0_g1_i1	K00025
TRINITY_DN39220_c0_g1_i1	K00025
TRINITY_DN57549_c0_g1_i1	K00025
TRINITY_DN3736_c0_g2_i1	K00026
TRINITY_DN3751_c0_g1_i1	K00026
TRINITY_DN8493_c0_g1_i1	K00026
TRINITY_DN8493_c0_g2_i1	K00026
TRINITY_DN9436_c0_g1_i1	K00026
TRINITY_DN10823_c0_g1_i1_dd0	K00026
TRINITY_DN12365_c0_g1_i1_dd0	K00026
TRINITY_DN12365_c0_g1_i2	K00026
TRINITY_DN12365_c0_g2_i1_dd0	K00026
TRINITY_DN13029_c0_g1_i1	K00026
TRINITY_DN13029_c0_g2_i1	K00026
TRINITY_DN14513_c0_g1_i1_dd0	K00026
TRINITY_DN14513_c0_g2_i1	K00026
TRINITY_DN15409_c0_g1_i1_dd0	K00026
TRINITY_DN16160_c2_g1_i1	K00026
TRINITY_DN18317_c0_g1_i1	K00026
TRINITY_DN32621_c1_g1_i1	K00026
TRINITY_DN36021_c0_g1_i1	K00026
TRINITY_DN39070_c0_g1_i1	K00026
TRINITY_DN39733_c0_g1_i1	K00026
TRINITY_DN47482_c0_g1_i1	K00026
TRINITY_DN48687_c0_g1_i1	K00026
TRINITY_DN54704_c0_g1_i1_dd0	K00026
TRINITY_DN54731_c0_g1_i1_dd0	K00026
TRINITY_DN54860_c0_g1_i1	K00026
TRINITY_DN58289_c0_g1_i1_dd0	K00026
TRINITY_DN65545_c0_g1_i1	K00026
TRINITY_DN9209_c0_g1_i1_dd0	K00028
TRINITY_DN19369_c0_g1_i1_dd0	K00028
TRINITY_DN39214_c0_g1_i1_dd0	K00028
TRINITY_DN74464_c0_g1_i1	K00028
TRINITY_DN825_c0_g2_i1	K00029
TRINITY_DN1410_c0_g1_i1_dd0	K00029
TRINITY_DN1410_c0_g2_i1_dd0	K00029
TRINITY_DN3713_c0_g1_i1_dd0	K00029
TRINITY_DN3713_c0_g2_i1	K00029
TRINITY_DN4654_c0_g1_i1	K00029
TRINITY_DN9515_c0_g1_i1	K00029
TRINITY_DN14314_c0_g1_i1	K00029
TRINITY_DN19454_c0_g1_i1_dd0	K00029
TRINITY_DN27481_c0_g1_i1	K00029
TRINITY_DN30175_c0_g1_i1	K00029
TRINITY_DN33026_c0_g1_i1	K00029
TRINITY_DN38166_c0_g1_i1_dd0	K00029
TRINITY_DN46105_c0_g1_i1_dd0	K00029
TRINITY_DN48270_c0_g1_i1	K00029
TRINITY_DN57149_c0_g1_i1_dd0	K00029
TRINITY_DN64961_c0_g1_i1	K00029
TRINITY_DN71076_c0_g1_i1	K00029
TRINITY_DN76647_c0_g1_i1	K00029
TRINITY_DN3520_c0_g1_i1_dd0	K00030
TRINITY_DN3785_c0_g1_i1_dd0	K00030
TRINITY_DN10552_c0_g1_i1	K00030
TRINITY_DN10552_c0_g1_i2	K00030
TRINITY_DN10586_c0_g1_i1	K00030
TRINITY_DN10875_c0_g1_i1	K00030
TRINITY_DN11614_c0_g1_i1	K00030
TRINITY_DN11614_c0_g1_i2	K00030
TRINITY_DN11614_c0_g2_i1	K00030
TRINITY_DN11614_c2_g1_i1	K00030
TRINITY_DN11614_c3_g1_i1	K00030
TRINITY_DN13695_c0_g1_i1_dd0	K00030
TRINITY_DN14012_c0_g1_i1_dd0	K00030
TRINITY_DN14140_c0_g1_i1_dd0	K00030
TRINITY_DN14140_c0_g2_i1	K00030
TRINITY_DN25593_c0_g1_i1	K00030
TRINITY_DN30006_c0_g1_i1_dd0	K00030
TRINITY_DN32265_c0_g1_i1_dd0	K00030
TRINITY_DN32890_c0_g1_i1_dd0	K00030
TRINITY_DN48358_c0_g1_i1_dd0	K00030
TRINITY_DN50351_c0_g1_i1	K00030
TRINITY_DN59729_c0_g1_i1_dd0	K00030
TRINITY_DN63650_c0_g1_i1	K00030
TRINITY_DN71277_c0_g1_i1	K00030
TRINITY_DN11800_c0_g1_i1	K00031
TRINITY_DN13068_c0_g1_i1_dd0	K00031
TRINITY_DN13068_c0_g1_i2	K00031
TRINITY_DN14123_c0_g1_i1_dd0	K00031
TRINITY_DN14223_c0_g1_i1	K00031
TRINITY_DN17265_c0_g1_i1_dd0	K00031
TRINITY_DN17419_c0_g1_i1_dd0	K00031
TRINITY_DN18976_c0_g1_i1_dd0	K00031
TRINITY_DN22401_c0_g1_i1_dd0	K00031
TRINITY_DN24448_c0_g1_i1	K00031
TRINITY_DN26010_c0_g1_i1_dd0	K00031
TRINITY_DN26065_c0_g1_i1	K00031
TRINITY_DN35568_c0_g1_i1_dd0	K00031
TRINITY_DN63072_c0_g1_i1	K00031
TRINITY_DN63408_c0_g1_i1	K00031
TRINITY_DN70970_c0_g1_i1	K00031
TRINITY_DN3650_c0_g1_i1	K00033
TRINITY_DN5440_c0_g1_i1_dd0	K00033
TRINITY_DN5466_c0_g1_i1	K00033
TRINITY_DN12527_c1_g1_i1	K00033
TRINITY_DN12527_c1_g1_i2	K00033
TRINITY_DN12527_c1_g1_i3	K00033
TRINITY_DN12527_c1_g1_i4	K00033
TRINITY_DN12527_c3_g1_i1	K00033
TRINITY_DN15450_c0_g1_i1_dd0	K00033
TRINITY_DN15450_c0_g1_i2	K00033
TRINITY_DN15450_c0_g1_i3	K00033
TRINITY_DN15450_c0_g1_i4	K00033
TRINITY_DN15450_c0_g1_i5	K00033
TRINITY_DN15450_c0_g1_i6	K00033
TRINITY_DN15450_c0_g1_i7	K00033
TRINITY_DN15450_c0_g3_i1	K00033
TRINITY_DN15450_c1_g1_i1	K00033
TRINITY_DN18211_c0_g1_i1	K00033
TRINITY_DN22806_c0_g1_i1_dd0	K00033
TRINITY_DN30131_c0_g1_i1	K00033
TRINITY_DN36605_c0_g1_i1_dd0	K00033
TRINITY_DN38295_c0_g1_i1_dd0	K00033
TRINITY_DN48207_c0_g1_i1	K00033
TRINITY_DN64558_c0_g1_i1	K00033
TRINITY_DN77958_c0_g1_i1	K00033
TRINITY_DN5595_c1_g1_i1	K00036
TRINITY_DN6490_c0_g1_i1_dd0	K00036
TRINITY_DN9401_c0_g1_i1	K00036
TRINITY_DN10275_c0_g1_i1	K00036
TRINITY_DN10799_c0_g2_i1	K00036
TRINITY_DN10799_c0_g2_i2	K00036
TRINITY_DN10979_c0_g1_i1_dd0	K00036
TRINITY_DN10979_c0_g1_i2	K00036
TRINITY_DN15151_c0_g1_i1_dd0	K00036
TRINITY_DN15151_c0_g2_i1	K00036
TRINITY_DN15151_c0_g3_i1	K00036
TRINITY_DN15151_c0_g3_i2	K00036
TRINITY_DN15151_c1_g1_i1	K00036
TRINITY_DN15151_c1_g2_i1	K00036
TRINITY_DN23243_c0_g1_i1_dd0	K00036
TRINITY_DN37134_c0_g1_i1	K00036
TRINITY_DN47277_c0_g1_i1_dd0	K00036
TRINITY_DN48792_c0_g1_i1_dd0	K00036
TRINITY_DN59229_c0_g1_i1	K00036
TRINITY_DN13149_c7_g2_i1	K00051
TRINITY_DN14865_c0_g1_i1_dd0	K00051
TRINITY_DN14865_c0_g2_i1	K00051
TRINITY_DN37728_c0_g1_i1	K00051
TRINITY_DN38043_c0_g1_i1	K00051
TRINITY_DN47256_c0_g1_i1	K00051
TRINITY_DN15267_c0_g1_i1	K00052
TRINITY_DN12739_c0_g1_i1	K00053
TRINITY_DN12739_c0_g1_i2	K00053
TRINITY_DN12739_c0_g1_i3	K00053
TRINITY_DN12739_c0_g1_i4	K00053
TRINITY_DN15851_c0_g2_i1	K00053
TRINITY_DN15851_c0_g3_i1	K00053
TRINITY_DN58550_c0_g1_i1_dd0	K00053
TRINITY_DN6307_c0_g1_i1	K00058
TRINITY_DN7146_c0_g1_i1_dd0	K00058
TRINITY_DN7146_c1_g1_i1	K00058
TRINITY_DN9127_c0_g1_i1	K00058
TRINITY_DN9127_c0_g2_i1	K00058
TRINITY_DN9127_c1_g1_i1	K00058
TRINITY_DN10982_c0_g1_i1	K00058
TRINITY_DN13459_c0_g1_i1_dd0	K00058
TRINITY_DN13781_c0_g1_i1_dd0	K00058
TRINITY_DN13781_c0_g2_i1	K00058
TRINITY_DN13781_c1_g1_i1	K00058
TRINITY_DN16783_c0_g1_i1	K00058
TRINITY_DN22032_c0_g1_i1	K00058
TRINITY_DN23994_c0_g1_i1	K00058
TRINITY_DN27886_c0_g1_i1	K00058
TRINITY_DN33241_c0_g1_i1_dd0	K00058
TRINITY_DN40407_c0_g1_i1	K00058
TRINITY_DN1091_c1_g1_i1	K00059
TRINITY_DN3874_c0_g1_i1	K00059
TRINITY_DN4489_c0_g1_i1	K00059
TRINITY_DN10398_c0_g1_i1	K00059
TRINITY_DN10398_c0_g2_i1	K00059
TRINITY_DN12183_c0_g1_i1_dd0	K00059
TRINITY_DN12183_c0_g2_i1	K00059
TRINITY_DN13478_c0_g1_i1_dd0	K00059
TRINITY_DN15165_c0_g1_i1	K00059
TRINITY_DN22763_c0_g1_i1_dd0	K00059
TRINITY_DN23905_c0_g1_i1	K00059
TRINITY_DN40895_c0_g1_i1	K00059
TRINITY_DN42523_c0_g1_i1	K00059
TRINITY_DN49235_c0_g1_i1	K00059
TRINITY_DN64122_c0_g1_i1	K00059
TRINITY_DN65595_c0_g1_i1	K00059
TRINITY_DN67061_c0_g1_i1	K00059
TRINITY_DN75814_c0_g1_i1	K00059
TRINITY_DN9643_c0_g1_i1	K00074
TRINITY_DN13614_c0_g1_i1	K00074
TRINITY_DN20612_c0_g1_i1_dd0	K00074
TRINITY_DN24882_c0_g1_i1	K00074
TRINITY_DN143_c0_g1_i1	K00079
TRINITY_DN14115_c0_g1_i1	K00079
TRINITY_DN19731_c0_g1_i1	K00079
TRINITY_DN63277_c0_g1_i1	K00079
TRINITY_DN68952_c0_g1_i1	K00079
TRINITY_DN22663_c0_g1_i1_dd0	K00083
TRINITY_DN6179_c0_g1_i1_dd0	K00088
TRINITY_DN10270_c0_g1_i1	K00088
TRINITY_DN12476_c0_g1_i1_dd0	K00088
TRINITY_DN12476_c0_g2_i1	K00088
TRINITY_DN14153_c0_g1_i1_dd0	K00088
TRINITY_DN14653_c0_g1_i1_dd0	K00088
TRINITY_DN29900_c0_g1_i1	K00088
TRINITY_DN31176_c0_g1_i1_dd0	K00088
TRINITY_DN33000_c0_g1_i1	K00088
TRINITY_DN34639_c0_g1_i1_dd0	K00088
TRINITY_DN37740_c0_g1_i1_dd0	K00088
TRINITY_DN44927_c0_g1_i1	K00088
TRINITY_DN46461_c0_g1_i1	K00088
TRINITY_DN47781_c0_g1_i1_dd0	K00088
TRINITY_DN53385_c0_g1_i1	K00088
TRINITY_DN54071_c0_g1_i1_dd0	K00088
TRINITY_DN54608_c0_g1_i1_dd0	K00088
TRINITY_DN63897_c0_g1_i1	K00088
TRINITY_DN16814_c0_g1_i1	K00099
TRINITY_DN31924_c0_g1_i1	K00099
TRINITY_DN35848_c0_g1_i1_dd0	K00099
TRINITY_DN41658_c0_g1_i1	K00099
TRINITY_DN13133_c0_g1_i1	K00102
TRINITY_DN14211_c0_g1_i1	K00102
TRINITY_DN14378_c0_g1_i1	K00102
TRINITY_DN16098_c0_g1_i1_dd0	K00102
TRINITY_DN24480_c0_g1_i1_dd0	K00102
TRINITY_DN27933_c0_g1_i1_dd0	K00102
TRINITY_DN27954_c0_g1_i1	K00102
TRINITY_DN27954_c0_g2_i1	K00102
TRINITY_DN39251_c0_g1_i1	K00102
TRINITY_DN47985_c0_g1_i1	K00102
TRINITY_DN40478_c0_g1_i1	K00103
TRINITY_DN53891_c0_g1_i1_dd0	K00103
TRINITY_DN71669_c0_g1_i1	K00103
TRINITY_DN332_c0_g1_i1_dd0	K00106
TRINITY_DN5545_c0_g1_i1_dd0	K00106
TRINITY_DN7542_c1_g1_i1	K00106
TRINITY_DN16696_c0_g1_i1	K00106
TRINITY_DN17722_c0_g1_i1	K00106
TRINITY_DN19767_c0_g1_i1	K00106
TRINITY_DN25686_c0_g1_i1_dd0	K00106
TRINITY_DN42777_c0_g1_i1	K00106
TRINITY_DN44558_c0_g1_i1_dd0	K00106
TRINITY_DN44558_c0_g2_i1	K00106
TRINITY_DN45078_c0_g1_i1_dd0	K00106
TRINITY_DN49556_c0_g1_i1	K00106
TRINITY_DN65390_c0_g1_i1	K00106
TRINITY_DN70525_c0_g1_i1	K00106
TRINITY_DN75323_c0_g1_i1	K00106
TRINITY_DN48641_c0_g1_i1_dd0	K00109
TRINITY_DN59356_c0_g1_i1_dd0	K00109
TRINITY_DN13450_c0_g1_i1	K00111
TRINITY_DN29079_c0_g1_i1	K00111
TRINITY_DN29624_c0_g1_i1	K00111
TRINITY_DN30174_c0_g1_i1_dd0	K00111
TRINITY_DN32490_c0_g1_i1_dd0	K00111
TRINITY_DN647_c0_g1_i1_dd0	K00121
TRINITY_DN10792_c0_g1_i1_dd0	K00121
TRINITY_DN32204_c0_g1_i1_dd0	K00121
TRINITY_DN44403_c0_g1_i1	K00121
TRINITY_DN48609_c0_g1_i1	K00121
TRINITY_DN51910_c0_g1_i1	K00121
TRINITY_DN54941_c0_g1_i1_dd0	K00121
TRINITY_DN66540_c0_g1_i1	K00121
TRINITY_DN7252_c0_g2_i1	K00128
TRINITY_DN7431_c0_g1_i1	K00128
TRINITY_DN7431_c0_g2_i1	K00128
TRINITY_DN8000_c0_g1_i1	K00128
TRINITY_DN8000_c0_g2_i1	K00128
TRINITY_DN9641_c0_g1_i1	K00128
TRINITY_DN9641_c0_g2_i1	K00128
TRINITY_DN10246_c0_g1_i1	K00128
TRINITY_DN10246_c0_g1_i2	K00128
TRINITY_DN11415_c0_g1_i1	K00128
TRINITY_DN11779_c0_g1_i1_dd0	K00128
TRINITY_DN12550_c0_g1_i1	K00128
TRINITY_DN12969_c0_g1_i1	K00128
TRINITY_DN12969_c0_g1_i2	K00128
TRINITY_DN13198_c1_g1_i1_dd0	K00128
TRINITY_DN14440_c0_g1_i1_dd0	K00128
TRINITY_DN21199_c0_g1_i1_dd0	K00128
TRINITY_DN28972_c0_g1_i1_dd0	K00128
TRINITY_DN29585_c0_g1_i1	K00128
TRINITY_DN30755_c0_g1_i1	K00128
TRINITY_DN31586_c0_g1_i1	K00128
TRINITY_DN32923_c0_g1_i1	K00128
TRINITY_DN32923_c0_g2_i1	K00128
TRINITY_DN48717_c0_g1_i1	K00128
TRINITY_DN50230_c0_g1_i1	K00128
TRINITY_DN65454_c0_g1_i1	K00128
TRINITY_DN1159_c0_g1_i1	K00130
TRINITY_DN1159_c0_g2_i1	K00130
TRINITY_DN13596_c0_g1_i1_dd0	K00130
TRINITY_DN22524_c0_g1_i1	K00130
TRINITY_DN30645_c0_g1_i1	K00130
TRINITY_DN38306_c0_g1_i1	K00130
TRINITY_DN42398_c0_g1_i1	K00130
TRINITY_DN48407_c0_g1_i1_dd0	K00130
TRINITY_DN52508_c0_g1_i1_dd0	K00130
TRINITY_DN65051_c0_g1_i1	K00130
TRINITY_DN70836_c0_g1_i1	K00130
TRINITY_DN75578_c0_g1_i1	K00130
TRINITY_DN1207_c0_g1_i1	K00131
TRINITY_DN23855_c0_g1_i1	K00131
TRINITY_DN23855_c0_g2_i1	K00131
TRINITY_DN27083_c0_g1_i1_dd0	K00131
TRINITY_DN49758_c0_g1_i1_dd0	K00131
TRINITY_DN51040_c0_g1_i1	K00131
TRINITY_DN65167_c0_g1_i1	K00131
TRINITY_DN8807_c0_g1_i1	K00133
TRINITY_DN8807_c0_g1_i2	K00133
TRINITY_DN12788_c0_g1_i1_dd0	K00133
TRINITY_DN12788_c0_g2_i1	K00133
TRINITY_DN45257_c0_g1_i1	K00133
TRINITY_DN3478_c0_g1_i1	K00134
TRINITY_DN4672_c0_g1_i1	K00134
TRINITY_DN8392_c0_g1_i1	K00134
TRINITY_DN9716_c0_g1_i1_dd0	K00134
TRINITY_DN11021_c0_g1_i1_dd0	K00134
TRINITY_DN12081_c0_g1_i1_dd0	K00134
TRINITY_DN12310_c2_g1_i1	K00134
TRINITY_DN12601_c0_g1_i1_dd0	K00134
TRINITY_DN15763_c0_g1_i1_dd0	K00134
TRINITY_DN16076_c0_g1_i1	K00134
TRINITY_DN18044_c0_g1_i1	K00134
TRINITY_DN20350_c0_g1_i1	K00134
TRINITY_DN24060_c0_g1_i1	K00134
TRINITY_DN24606_c0_g1_i1_dd0	K00134
TRINITY_DN25360_c0_g1_i1	K00134
TRINITY_DN31078_c0_g1_i1_dd0	K00134
TRINITY_DN31573_c0_g1_i1	K00134
TRINITY_DN39441_c0_g1_i1	K00134
TRINITY_DN45903_c0_g1_i1_dd0	K00134
TRINITY_DN46154_c0_g1_i1_dd0	K00134
TRINITY_DN50217_c0_g1_i1_dd0	K00134
TRINITY_DN51331_c0_g1_i1	K00134
TRINITY_DN56072_c0_g1_i1	K00134
TRINITY_DN68818_c0_g1_i1	K00134
TRINITY_DN74148_c0_g1_i1	K00134
TRINITY_DN1544_c0_g1_i1	K00135
TRINITY_DN41628_c0_g1_i1	K00135
TRINITY_DN55643_c0_g1_i1	K00135
TRINITY_DN72456_c0_g1_i1	K00135
TRINITY_DN4672_c0_g1_i1_dd0	K00140
TRINITY_DN6683_c0_g1_i1	K00140
TRINITY_DN6861_c0_g1_i1_dd0	K00140
TRINITY_DN7021_c1_g1_i1	K00140
TRINITY_DN11335_c0_g1_i1	K00140
TRINITY_DN12691_c0_g1_i1	K00140
TRINITY_DN12874_c0_g1_i1_dd0	K00140
TRINITY_DN14636_c0_g1_i1_dd0	K00140
TRINITY_DN14636_c0_g2_i1	K00140
TRINITY_DN15584_c1_g1_i1	K00140
TRINITY_DN15584_c1_g1_i2	K00140
TRINITY_DN18983_c0_g1_i1_dd0	K00140
TRINITY_DN29686_c0_g1_i1_dd0	K00140
TRINITY_DN29731_c0_g1_i1_dd0	K00140
TRINITY_DN48539_c0_g1_i1_dd0	K00140
TRINITY_DN50241_c0_g1_i1	K00140
TRINITY_DN53068_c0_g1_i1	K00140
TRINITY_DN75356_c0_g1_i1	K00140
TRINITY_DN5249_c0_g1_i1_dd0	K00145
TRINITY_DN6079_c0_g1_i1	K00145
TRINITY_DN9823_c0_g1_i1_dd0	K00145
TRINITY_DN12640_c2_g1_i1	K00145
TRINITY_DN23903_c0_g1_i1	K00145
TRINITY_DN37447_c0_g1_i1_dd0	K00145
TRINITY_DN1740_c0_g1_i1_dd0	K00161
TRINITY_DN3080_c0_g1_i1_dd0	K00161
TRINITY_DN10103_c0_g1_i1	K00161
TRINITY_DN11877_c0_g1_i1_dd0	K00161
TRINITY_DN11877_c0_g2_i1	K00161
TRINITY_DN11986_c0_g1_i1	K00161
TRINITY_DN11986_c0_g2_i1	K00161
TRINITY_DN15777_c0_g2_i1	K00161
TRINITY_DN57214_c0_g1_i1	K00161
TRINITY_DN66715_c0_g1_i1	K00161
TRINITY_DN4646_c0_g1_i1_dd0	K00162
TRINITY_DN4646_c1_g1_i1	K00162
TRINITY_DN5453_c0_g1_i1	K00162
TRINITY_DN5453_c0_g2_i1	K00162
TRINITY_DN10856_c0_g1_i1_dd0	K00162
TRINITY_DN12336_c0_g1_i1	K00162
TRINITY_DN24676_c0_g2_i1	K00162
TRINITY_DN25228_c0_g1_i1_dd0	K00162
TRINITY_DN36110_c0_g1_i1	K00162
TRINITY_DN45434_c0_g1_i1	K00162
TRINITY_DN51958_c0_g1_i1_dd0	K00162
TRINITY_DN56625_c0_g1_i1_dd0	K00162
TRINITY_DN65290_c0_g1_i1	K00162
TRINITY_DN68504_c0_g1_i1	K00162
TRINITY_DN1774_c0_g1_i1_dd0	K00164
TRINITY_DN2787_c0_g1_i1_dd0	K00164
TRINITY_DN3155_c1_g1_i1	K00164
TRINITY_DN4220_c0_g1_i1_dd0	K00164
TRINITY_DN4626_c0_g1_i1	K00164
TRINITY_DN8655_c0_g1_i1	K00164
TRINITY_DN8655_c0_g2_i1	K00164
TRINITY_DN8766_c0_g1_i1	K00164
TRINITY_DN9499_c0_g1_i1_dd0	K00164
TRINITY_DN10814_c0_g1_i1_dd0	K00164
TRINITY_DN13654_c0_g1_i1	K00164
TRINITY_DN13654_c0_g2_i1	K00164
TRINITY_DN17929_c0_g1_i1_dd0	K00164
TRINITY_DN19530_c0_g1_i1	K00164
TRINITY_DN20202_c0_g1_i1	K00164
TRINITY_DN23806_c0_g1_i1_dd0	K00164
TRINITY_DN23830_c0_g1_i1_dd0	K00164
TRINITY_DN26671_c0_g1_i1	K00164
TRINITY_DN32230_c0_g1_i1	K00164
TRINITY_DN33150_c0_g1_i1	K00164
TRINITY_DN33759_c0_g1_i1	K00164
TRINITY_DN36251_c0_g1_i1	K00164
TRINITY_DN38086_c0_g1_i1_dd0	K00164
TRINITY_DN38268_c0_g1_i1_dd0	K00164
TRINITY_DN39680_c0_g1_i1_dd0	K00164
TRINITY_DN40704_c0_g1_i1	K00164
TRINITY_DN51969_c0_g1_i1_dd0	K00164
TRINITY_DN53335_c0_g1_i1	K00164
TRINITY_DN53854_c0_g1_i1_dd0	K00164
TRINITY_DN54478_c0_g1_i1	K00164
TRINITY_DN55915_c0_g1_i1_dd0	K00164
TRINITY_DN56524_c0_g1_i1	K00164
TRINITY_DN58136_c0_g1_i1	K00164
TRINITY_DN58376_c0_g1_i1_dd0	K00164
TRINITY_DN65893_c0_g1_i1	K00164
TRINITY_DN68837_c0_g1_i1	K00164
TRINITY_DN72229_c0_g1_i1	K00164
TRINITY_DN74849_c0_g1_i1	K00164
TRINITY_DN75920_c0_g1_i1	K00164
TRINITY_DN670_c0_g1_i1	K00166
TRINITY_DN1714_c0_g1_i1	K00166
TRINITY_DN5184_c0_g1_i1_dd0	K00166
TRINITY_DN19499_c0_g1_i1_dd0	K00166
TRINITY_DN19971_c0_g1_i1	K00166
TRINITY_DN24784_c0_g1_i1	K00166
TRINITY_DN49903_c0_g1_i1	K00166
TRINITY_DN58141_c0_g1_i1	K00166
TRINITY_DN10161_c0_g1_i1	K00167
TRINITY_DN16967_c0_g1_i1	K00167
TRINITY_DN17867_c0_g1_i1_dd0	K00167
TRINITY_DN18850_c0_g1_i1	K00167
TRINITY_DN21035_c0_g1_i1	K00167
TRINITY_DN46018_c0_g1_i1_dd0	K00167
TRINITY_DN68308_c0_g1_i1	K00167
TRINITY_DN70089_c0_g1_i1	K00167
TRINITY_DN70452_c0_g1_i1	K00167
TRINITY_DN2547_c0_g1_i1_dd0	K00207
TRINITY_DN2547_c1_g1_i1	K00207
TRINITY_DN2671_c0_g1_i1_dd0	K00207
TRINITY_DN8026_c0_g1_i1	K00207
TRINITY_DN8026_c1_g1_i1	K00207
TRINITY_DN29329_c0_g1_i1	K00207
TRINITY_DN64745_c0_g1_i1	K00207
TRINITY_DN5662_c0_g1_i1_dd0	K00208
TRINITY_DN23822_c0_g1_i1	K00208
TRINITY_DN24918_c0_g1_i1	K00208
TRINITY_DN62325_c0_g1_i1	K00208
TRINITY_DN16618_c0_g1_i1_dd0	K00213
TRINITY_DN73543_c0_g1_i1	K00213
TRINITY_DN2318_c0_g1_i1_dd0	K00215
TRINITY_DN19647_c0_g1_i1_dd0	K00215
TRINITY_DN40856_c0_g1_i1	K00215
TRINITY_DN57875_c0_g1_i1	K00215
TRINITY_DN3705_c0_g1_i1	K00218
TRINITY_DN3705_c0_g1_i2	K00218
TRINITY_DN3705_c0_g1_i3	K00218
TRINITY_DN3705_c0_g1_i4	K00218
TRINITY_DN10113_c0_g1_i1	K00218
TRINITY_DN49854_c0_g1_i1	K00218
TRINITY_DN49918_c0_g1_i1_dd0	K00222
TRINITY_DN853_c0_g1_i1	K00225
TRINITY_DN5016_c0_g1_i1	K00227
TRINITY_DN12931_c0_g1_i1_dd0	K00227
TRINITY_DN30770_c0_g1_i1_dd0	K00227
TRINITY_DN13086_c0_g1_i1	K00228
TRINITY_DN13086_c0_g1_i2	K00228
TRINITY_DN13086_c0_g1_i3	K00228
TRINITY_DN15771_c0_g1_i1_dd0	K00228
TRINITY_DN15771_c0_g1_i2	K00228
TRINITY_DN29486_c0_g1_i1	K00228
TRINITY_DN37934_c0_g1_i1	K00228
TRINITY_DN42971_c0_g1_i1	K00228
TRINITY_DN49781_c0_g1_i1_dd0	K00228
TRINITY_DN51091_c0_g1_i1	K00228
TRINITY_DN63896_c0_g1_i1	K00228
TRINITY_DN14954_c0_g1_i1	K00231
TRINITY_DN36111_c0_g1_i1	K00231
TRINITY_DN44917_c0_g1_i1	K00231
TRINITY_DN45864_c0_g1_i1_dd0	K00231
TRINITY_DN6983_c0_g1_i1	K00232
TRINITY_DN6983_c0_g2_i1	K00232
TRINITY_DN7176_c0_g1_i1	K00232
TRINITY_DN7176_c0_g2_i1	K00232
TRINITY_DN11916_c0_g1_i1_dd0	K00232
TRINITY_DN11916_c0_g2_i1	K00232
TRINITY_DN11916_c1_g1_i1	K00232
TRINITY_DN12446_c0_g2_i1	K00232
TRINITY_DN12508_c0_g2_i1	K00232
TRINITY_DN12508_c0_g2_i2	K00232
TRINITY_DN12508_c0_g2_i3	K00232
TRINITY_DN12508_c0_g2_i4	K00232
TRINITY_DN13012_c4_g1_i1	K00232
TRINITY_DN15289_c0_g1_i1	K00232
TRINITY_DN17406_c0_g1_i1_dd0	K00232
TRINITY_DN18492_c0_g1_i1	K00232
TRINITY_DN21517_c0_g1_i1	K00232
TRINITY_DN22541_c0_g1_i1	K00232
TRINITY_DN23366_c0_g1_i1_dd0	K00232
TRINITY_DN28877_c0_g1_i1	K00232
TRINITY_DN34675_c0_g2_i1	K00232
TRINITY_DN41373_c0_g1_i1_dd0	K00232
TRINITY_DN47747_c0_g1_i1_dd0	K00232
TRINITY_DN48955_c1_g1_i1	K00232
TRINITY_DN49888_c0_g1_i1_dd0	K00232
TRINITY_DN52056_c0_g1_i1	K00232
TRINITY_DN56714_c0_g1_i1_dd0	K00232
TRINITY_DN56790_c0_g1_i1_dd0	K00232
TRINITY_DN63739_c0_g1_i1	K00232
TRINITY_DN2_c0_g1_i1	K00234
TRINITY_DN9722_c0_g1_i1	K00234
TRINITY_DN11381_c0_g1_i1	K00234
TRINITY_DN11381_c0_g2_i1	K00234
TRINITY_DN11805_c0_g1_i1	K00234
TRINITY_DN12734_c0_g1_i1_dd0	K00234
TRINITY_DN12734_c0_g2_i1	K00234
TRINITY_DN12734_c1_g1_i1	K00234
TRINITY_DN13668_c0_g1_i1_dd0	K00234
TRINITY_DN13668_c0_g3_i1	K00234
TRINITY_DN13668_c0_g4_i1	K00234
TRINITY_DN13668_c0_g5_i1	K00234
TRINITY_DN22669_c0_g1_i1_dd0	K00234
TRINITY_DN33107_c0_g1_i1	K00234
TRINITY_DN33578_c0_g1_i1_dd0	K00234
TRINITY_DN46240_c0_g1_i1_dd0	K00234
TRINITY_DN57651_c0_g1_i1_dd0	K00234
TRINITY_DN2190_c0_g1_i1	K00235
TRINITY_DN2525_c0_g1_i1_dd0	K00235
TRINITY_DN5479_c0_g1_i1	K00235
TRINITY_DN8417_c0_g1_i1	K00235
TRINITY_DN10471_c0_g1_i1_dd0	K00235
TRINITY_DN11171_c1_g1_i1	K00235
TRINITY_DN11171_c1_g2_i1	K00235
TRINITY_DN19648_c0_g1_i1_dd0	K00235
TRINITY_DN28002_c0_g1_i1	K00235
TRINITY_DN37291_c0_g1_i1_dd0	K00235
TRINITY_DN52357_c0_g1_i1_dd0	K00235
TRINITY_DN10774_c0_g1_i1	K00236
TRINITY_DN13501_c0_g1_i1_dd0	K00236
TRINITY_DN16673_c0_g1_i1_dd0	K00236
TRINITY_DN18733_c0_g1_i1	K00236
TRINITY_DN30723_c0_g1_i1	K00236
TRINITY_DN48230_c0_g1_i1	K00236
TRINITY_DN55003_c0_g1_i1	K00236
TRINITY_DN68557_c0_g1_i1	K00236
TRINITY_DN4568_c0_g1_i1	K00237
TRINITY_DN14605_c0_g1_i1	K00237
TRINITY_DN31634_c0_g1_i1_dd0	K00237
TRINITY_DN31634_c0_g2_i1	K00237
TRINITY_DN67489_c0_g1_i1	K00237
TRINITY_DN69569_c0_g1_i1	K00237
TRINITY_DN5580_c0_g1_i1	K00249
TRINITY_DN20264_c0_g1_i1_dd0	K00249
TRINITY_DN34347_c0_g1_i1_dd0	K00249
TRINITY_DN39316_c0_g1_i1	K00249
TRINITY_DN48715_c0_g1_i1	K00249
TRINITY_DN9482_c0_g1_i1	K00252
TRINITY_DN72444_c0_g1_i1	K00252
TRINITY_DN5803_c0_g1_i1	K00253
TRINITY_DN9235_c0_g1_i1_dd0	K00253
TRINITY_DN9235_c0_g2_i1	K00253
TRINITY_DN9296_c0_g1_i1	K00253
TRINITY_DN15734_c0_g1_i1	K00253
TRINITY_DN30814_c0_g1_i1	K00253
TRINITY_DN32721_c0_g1_i1	K00253
TRINITY_DN34839_c0_g1_i1_dd0	K00253
TRINITY_DN39671_c0_g1_i1	K00253
TRINITY_DN41778_c0_g1_i1	K00253
TRINITY_DN42235_c0_g1_i1_dd0	K00253
TRINITY_DN42687_c0_g1_i1_dd0	K00253
TRINITY_DN52384_c0_g1_i1	K00253
TRINITY_DN56841_c0_g1_i1	K00253
TRINITY_DN59514_c0_g1_i1	K00253
TRINITY_DN68018_c0_g1_i1	K00253
TRINITY_DN14626_c0_g1_i1_dd0	K00254
TRINITY_DN31256_c0_g1_i1_dd0	K00254
TRINITY_DN43888_c0_g1_i1	K00254
TRINITY_DN55844_c0_g1_i1	K00254
TRINITY_DN62462_c0_g1_i1	K00254
TRINITY_DN76583_c0_g1_i1	K00254
TRINITY_DN944_c0_g1_i1	K00261
TRINITY_DN2251_c0_g1_i1	K00261
TRINITY_DN6828_c0_g1_i1_dd0	K00261
TRINITY_DN6828_c1_g1_i1_dd0	K00261
TRINITY_DN9218_c0_g1_i1	K00261
TRINITY_DN12040_c0_g1_i1	K00261
TRINITY_DN12040_c0_g2_i1	K00261
TRINITY_DN12040_c0_g3_i1	K00261
TRINITY_DN13198_c1_g1_i1	K00261
TRINITY_DN13767_c0_g1_i1_dd0	K00261
TRINITY_DN13767_c0_g2_i1	K00261
TRINITY_DN15184_c0_g1_i1_dd0	K00261
TRINITY_DN16151_c0_g5_i1	K00261
TRINITY_DN25378_c0_g1_i1_dd0	K00261
TRINITY_DN40938_c0_g1_i1_dd0	K00261
TRINITY_DN42724_c0_g1_i1_dd0	K00261
TRINITY_DN52115_c0_g1_i1_dd0	K00261
TRINITY_DN54428_c0_g1_i1	K00261
TRINITY_DN54671_c0_g1_i1	K00261
TRINITY_DN62217_c0_g1_i1	K00261
TRINITY_DN62609_c0_g1_i1	K00261
TRINITY_DN362_c0_g1_i1	K00264
TRINITY_DN2857_c0_g1_i1	K00264
TRINITY_DN6440_c1_g1_i1	K00264
TRINITY_DN6708_c0_g1_i1	K00264
TRINITY_DN8484_c0_g1_i1	K00264
TRINITY_DN12753_c1_g1_i1	K00264
TRINITY_DN12753_c1_g3_i1	K00264
TRINITY_DN12974_c0_g1_i1_dd0	K00264
TRINITY_DN13705_c0_g1_i1_dd0	K00264
TRINITY_DN13705_c0_g2_i1	K00264
TRINITY_DN14375_c0_g1_i1	K00264
TRINITY_DN20035_c0_g1_i1	K00264
TRINITY_DN33778_c0_g1_i1_dd0	K00264
TRINITY_DN37510_c0_g1_i1_dd0	K00264
TRINITY_DN48282_c0_g1_i1_dd0	K00264
TRINITY_DN56601_c0_g1_i1_dd0	K00272
TRINITY_DN7942_c0_g2_i1_dd0	K00273
TRINITY_DN46565_c0_g1_i1	K00273
TRINITY_DN774_c1_g1_i1	K00276
TRINITY_DN3768_c0_g1_i1	K00276
TRINITY_DN5514_c0_g1_i1_dd0	K00276
TRINITY_DN6235_c0_g1_i1	K00276
TRINITY_DN6235_c0_g2_i1	K00276
TRINITY_DN23754_c0_g1_i1	K00276
TRINITY_DN32352_c0_g1_i1_dd0	K00276
TRINITY_DN38322_c0_g1_i1	K00276
TRINITY_DN62774_c0_g1_i1	K00276
TRINITY_DN65067_c0_g1_i1	K00276
TRINITY_DN72290_c0_g1_i1	K00276
TRINITY_DN78166_c0_g1_i1	K00276
TRINITY_DN4002_c1_g1_i1	K00278
TRINITY_DN14203_c0_g1_i1_dd0	K00278
TRINITY_DN14203_c0_g2_i1	K00278
TRINITY_DN19303_c0_g1_i1_dd0	K00278
TRINITY_DN49024_c0_g1_i1_dd0	K00278
TRINITY_DN50437_c0_g1_i1	K00278
TRINITY_DN54508_c0_g1_i1	K00278
TRINITY_DN207_c0_g1_i1_dd0	K00281
TRINITY_DN207_c0_g2_i1	K00281
TRINITY_DN11837_c0_g1_i1	K00281
TRINITY_DN12941_c0_g1_i1	K00281
TRINITY_DN12941_c0_g2_i1	K00281
TRINITY_DN12941_c1_g1_i1_dd0	K00281
TRINITY_DN19570_c0_g1_i1	K00281
TRINITY_DN26323_c0_g1_i1_dd0	K00281
TRINITY_DN28647_c0_g1_i1	K00281
TRINITY_DN29462_c0_g1_i1	K00281
TRINITY_DN30174_c0_g1_i1	K00281
TRINITY_DN33517_c0_g1_i1_dd0	K00281
TRINITY_DN34480_c0_g1_i1_dd0	K00281
TRINITY_DN37553_c0_g1_i1_dd0	K00281
TRINITY_DN38001_c0_g1_i1	K00281
TRINITY_DN70483_c0_g1_i1	K00281
TRINITY_DN72365_c0_g1_i1	K00281
TRINITY_DN73927_c0_g1_i1	K00281
TRINITY_DN76712_c0_g1_i1	K00281
TRINITY_DN362_c1_g1_i1	K00284
TRINITY_DN9405_c0_g1_i1_dd0	K00284
TRINITY_DN10853_c0_g2_i1	K00284
TRINITY_DN12118_c0_g1_i1	K00284
TRINITY_DN12118_c0_g2_i1	K00284
TRINITY_DN12118_c1_g1_i1	K00284
TRINITY_DN17483_c0_g1_i1	K00284
TRINITY_DN24792_c0_g1_i1	K00284
TRINITY_DN33021_c0_g1_i1_dd0	K00284
TRINITY_DN39881_c0_g1_i1	K00284
TRINITY_DN50055_c0_g1_i1_dd0	K00284
TRINITY_DN50055_c1_g1_i1	K00284
TRINITY_DN51819_c0_g1_i1	K00284
TRINITY_DN54822_c0_g1_i1_dd0	K00284
TRINITY_DN57969_c0_g1_i1_dd0	K00284
TRINITY_DN64389_c0_g1_i1	K00284
TRINITY_DN66228_c0_g1_i1	K00284
TRINITY_DN69366_c0_g1_i1	K00284
TRINITY_DN71346_c0_g1_i1	K00284
TRINITY_DN3553_c0_g1_i1_dd0	K00286
TRINITY_DN3553_c0_g2_i1	K00286
TRINITY_DN20772_c0_g1_i1	K00286
TRINITY_DN27444_c0_g1_i1	K00286
TRINITY_DN58895_c0_g1_i1_dd0	K00286
TRINITY_DN73343_c0_g1_i1	K00286
TRINITY_DN1206_c0_g1_i1	K00294
TRINITY_DN5191_c0_g1_i1_dd0	K00294
TRINITY_DN5191_c1_g1_i1	K00294
TRINITY_DN14308_c0_g1_i1	K00294
TRINITY_DN26973_c0_g1_i1	K00294
TRINITY_DN29156_c0_g1_i1	K00294
TRINITY_DN33828_c0_g1_i1	K00294
TRINITY_DN43051_c0_g1_i1_dd0	K00294
TRINITY_DN44507_c0_g1_i1_dd0	K00294
TRINITY_DN47775_c0_g1_i1_dd0	K00294
TRINITY_DN52732_c0_g1_i1	K00294
TRINITY_DN58223_c0_g1_i1_dd0	K00294
TRINITY_DN1362_c0_g1_i1	K00297
TRINITY_DN5591_c0_g1_i1	K00297
TRINITY_DN30042_c0_g1_i1	K00297
TRINITY_DN33570_c0_g1_i1	K00297
TRINITY_DN43258_c0_g1_i1	K00297
TRINITY_DN53515_c0_g1_i1	K00297
TRINITY_DN57544_c0_g1_i1	K00297
TRINITY_DN70112_c0_g1_i1	K00297
TRINITY_DN2710_c0_g1_i1	K00311
TRINITY_DN8237_c0_g1_i1	K00311
TRINITY_DN19729_c0_g1_i1	K00311
TRINITY_DN27769_c0_g1_i1	K00311
TRINITY_DN29987_c0_g1_i1	K00311
TRINITY_DN32081_c0_g1_i1	K00311
TRINITY_DN32229_c0_g1_i1_dd0	K00311
TRINITY_DN33062_c0_g1_i1_dd0	K00311
TRINITY_DN38012_c0_g1_i1_dd0	K00311
TRINITY_DN41005_c0_g1_i1	K00311
TRINITY_DN50864_c0_g1_i1	K00311
TRINITY_DN26238_c0_g1_i1_dd0	K00318
TRINITY_DN26474_c0_g1_i1	K00318
TRINITY_DN27182_c0_g1_i1	K00318
TRINITY_DN29922_c0_g1_i1_dd0	K00318
TRINITY_DN56916_c0_g1_i1	K00318
TRINITY_DN58836_c0_g1_i1	K00318
TRINITY_DN65608_c0_g1_i1	K00318
TRINITY_DN9724_c0_g1_i1_dd0	K00323
TRINITY_DN9724_c0_g2_i1	K00323
TRINITY_DN10927_c0_g1_i3	K00323
TRINITY_DN10927_c0_g1_i4	K00323
TRINITY_DN12355_c0_g1_i1	K00323
TRINITY_DN14652_c0_g1_i1	K00323
TRINITY_DN15623_c0_g1_i1_dd0	K00323
TRINITY_DN15623_c0_g1_i2	K00323
TRINITY_DN15623_c0_g1_i3	K00323
TRINITY_DN15623_c0_g1_i4	K00323
TRINITY_DN15623_c0_g1_i5	K00323
TRINITY_DN15623_c0_g1_i6	K00323
TRINITY_DN15623_c1_g1_i1	K00323
TRINITY_DN15623_c2_g1_i1	K00323
TRINITY_DN18611_c0_g1_i1	K00323
TRINITY_DN25690_c0_g1_i1	K00323
TRINITY_DN33707_c0_g1_i1_dd0	K00323
TRINITY_DN34606_c0_g1_i1_dd0	K00323
TRINITY_DN39683_c0_g1_i1_dd0	K00323
TRINITY_DN49871_c0_g1_i1_dd0	K00323
TRINITY_DN50071_c0_g1_i1	K00323
TRINITY_DN55152_c0_g1_i1	K00323
TRINITY_DN57709_c0_g1_i1	K00323
TRINITY_DN64680_c0_g1_i1	K00323
TRINITY_DN68130_c0_g1_i1	K00323
TRINITY_DN77381_c0_g1_i1	K00323
TRINITY_DN372_c0_g1_i1_dd0	K00326
TRINITY_DN372_c0_g2_i1	K00326
TRINITY_DN728_c0_g1_i1	K00326
TRINITY_DN728_c0_g2_i1	K00326
TRINITY_DN1304_c0_g1_i1	K00326
TRINITY_DN4803_c0_g1_i1	K00326
TRINITY_DN10662_c0_g1_i1	K00326
TRINITY_DN10870_c0_g1_i1	K00326
TRINITY_DN10870_c0_g2_i1	K00326
TRINITY_DN10870_c0_g4_i1	K00326
TRINITY_DN11153_c0_g1_i1_dd0	K00326
TRINITY_DN11153_c0_g2_i1_dd0	K00326
TRINITY_DN12118_c0_g1_i1_dd0	K00326
TRINITY_DN13987_c0_g1_i1_dd0	K00326
TRINITY_DN14557_c0_g2_i1	K00326
TRINITY_DN14557_c0_g2_i2	K00326
TRINITY_DN14557_c0_g2_i3	K00326
TRINITY_DN15405_c0_g1_i1_dd0	K00326
TRINITY_DN26820_c0_g1_i1_dd0	K00326
TRINITY_DN31326_c0_g1_i1	K00326
TRINITY_DN31431_c0_g1_i1_dd0	K00326
TRINITY_DN37200_c0_g1_i1	K00326
TRINITY_DN56871_c0_g1_i1	K00326
TRINITY_DN63396_c0_g1_i1	K00326
TRINITY_DN72446_c0_g1_i1	K00326
TRINITY_DN72705_c0_g1_i1	K00326
TRINITY_DN1079_c0_g1_i1	K00327
TRINITY_DN1079_c1_g1_i1	K00327
TRINITY_DN3110_c0_g1_i1	K00327
TRINITY_DN5827_c0_g1_i1	K00327
TRINITY_DN5827_c0_g2_i1	K00327
TRINITY_DN6092_c0_g2_i1	K00327
TRINITY_DN7032_c0_g1_i1_dd0	K00327
TRINITY_DN10407_c0_g1_i1	K00327
TRINITY_DN11028_c0_g1_i1	K00327
TRINITY_DN12033_c0_g1_i1	K00327
TRINITY_DN12033_c0_g2_i1	K00327
TRINITY_DN12302_c0_g1_i1_dd0	K00327
TRINITY_DN13363_c0_g1_i1	K00327
TRINITY_DN13937_c0_g1_i1_dd0	K00327
TRINITY_DN13937_c0_g2_i1	K00327
TRINITY_DN15323_c0_g1_i1_dd0	K00327
TRINITY_DN17632_c0_g1_i1	K00327
TRINITY_DN22029_c0_g1_i1_dd0	K00327
TRINITY_DN23974_c0_g1_i1	K00327
TRINITY_DN26895_c0_g1_i1	K00327
TRINITY_DN34060_c0_g1_i1	K00327
TRINITY_DN39838_c0_g1_i1	K00327
TRINITY_DN49122_c0_g1_i1_dd0	K00327
TRINITY_DN50075_c0_g1_i1	K00327
TRINITY_DN58247_c0_g1_i1	K00327
TRINITY_DN64638_c0_g1_i1	K00327
TRINITY_DN65189_c0_g1_i1	K00327
TRINITY_DN66906_c0_g1_i1	K00327
TRINITY_DN69365_c0_g1_i1	K00327
TRINITY_DN70376_c0_g1_i1	K00327
TRINITY_DN9111_c0_g1_i1	K00344
TRINITY_DN9111_c1_g1_i1	K00344
TRINITY_DN16699_c0_g1_i1_dd0	K00344
TRINITY_DN59365_c0_g1_i1	K00344
TRINITY_DN6529_c0_g1_i1	K00357
TRINITY_DN8968_c0_g1_i1_dd0	K00357
TRINITY_DN8968_c0_g2_i1	K00357
TRINITY_DN12742_c0_g2_i1	K00365
TRINITY_DN12742_c0_g2_i2	K00365
TRINITY_DN12742_c0_g2_i3	K00365
TRINITY_DN12742_c0_g2_i4	K00365
TRINITY_DN15237_c0_g1_i1_dd0	K00365
TRINITY_DN15237_c0_g1_i2	K00365
TRINITY_DN15237_c0_g1_i3	K00365
TRINITY_DN15237_c0_g1_i4	K00365
TRINITY_DN233_c0_g1_i1_dd0	K00366
TRINITY_DN8919_c0_g1_i1	K00366
TRINITY_DN13042_c0_g1_i1_dd0	K00366
TRINITY_DN18918_c0_g1_i1_dd0	K00366
TRINITY_DN54199_c0_g1_i1_dd0	K00380
TRINITY_DN3737_c0_g1_i1	K00382
TRINITY_DN3801_c0_g1_i1_dd0	K00382
TRINITY_DN3801_c0_g2_i1_dd0	K00382
TRINITY_DN4595_c0_g1_i1_dd0	K00382
TRINITY_DN11518_c0_g1_i1_dd0	K00382
TRINITY_DN11518_c1_g1_i1	K00382
TRINITY_DN12771_c0_g1_i1	K00382
TRINITY_DN14960_c0_g1_i1_dd0	K00382
TRINITY_DN14960_c0_g1_i2	K00382
TRINITY_DN15799_c0_g1_i1	K00382
TRINITY_DN15799_c0_g3_i1	K00382
TRINITY_DN20712_c0_g1_i1_dd0	K00382
TRINITY_DN23660_c0_g1_i1_dd0	K00382
TRINITY_DN24204_c0_g1_i1_dd0	K00382
TRINITY_DN30819_c0_g1_i1_dd0	K00382
TRINITY_DN36359_c0_g1_i1	K00382
TRINITY_DN37516_c0_g1_i1	K00382
TRINITY_DN37901_c0_g1_i1	K00382
TRINITY_DN40040_c0_g1_i1	K00382
TRINITY_DN40385_c0_g1_i1_dd0	K00382
TRINITY_DN48025_c0_g1_i1	K00382
TRINITY_DN48220_c0_g1_i1	K00382
TRINITY_DN52991_c0_g1_i1	K00382
TRINITY_DN55500_c0_g1_i1	K00382
TRINITY_DN3796_c0_g1_i1	K00383
TRINITY_DN10174_c1_g1_i1	K00383
TRINITY_DN13585_c0_g1_i1_dd0	K00383
TRINITY_DN13585_c0_g2_i1	K00383
TRINITY_DN20241_c0_g1_i1	K00383
TRINITY_DN52114_c0_g1_i1_dd0	K00383
TRINITY_DN70732_c0_g1_i1	K00383
TRINITY_DN74619_c0_g1_i1	K00383
TRINITY_DN311_c0_g1_i1_dd0	K00384
TRINITY_DN2848_c0_g1_i1	K00384
TRINITY_DN10930_c0_g1_i1	K00384
TRINITY_DN21001_c0_g1_i1	K00384
TRINITY_DN24645_c0_g1_i1	K00384
TRINITY_DN43339_c0_g1_i1	K00384
TRINITY_DN51721_c0_g1_i1	K00384
TRINITY_DN53211_c0_g1_i1_dd0	K00384
TRINITY_DN53977_c0_g1_i1	K00384
TRINITY_DN1937_c0_g1_i1	K00387
TRINITY_DN27484_c0_g1_i1	K00387
TRINITY_DN41743_c0_g1_i1	K00387
TRINITY_DN45862_c0_g1_i1_dd0	K00387
TRINITY_DN67595_c0_g1_i1	K00387
TRINITY_DN11659_c0_g1_i1	K00392
TRINITY_DN11659_c1_g2_i1	K00392
TRINITY_DN11659_c1_g3_i1	K00392
TRINITY_DN15053_c0_g1_i1_dd0	K00392
TRINITY_DN15053_c0_g2_i1	K00392
TRINITY_DN15053_c2_g1_i1	K00392
TRINITY_DN58617_c0_g1_i1_dd0	K00392
TRINITY_DN73613_c0_g1_i1	K00392
TRINITY_DN118_c0_g1_i1_dd0	K00411
TRINITY_DN7705_c1_g1_i1	K00411
TRINITY_DN8105_c0_g1_i1	K00411
TRINITY_DN8978_c0_g1_i1	K00411
TRINITY_DN11624_c0_g1_i1	K00411
TRINITY_DN15568_c0_g1_i1_dd0	K00411
TRINITY_DN15568_c0_g1_i2	K00411
TRINITY_DN15717_c0_g1_i1	K00411
TRINITY_DN17231_c0_g1_i1_dd0	K00411
TRINITY_DN31458_c0_g1_i1_dd0	K00411
TRINITY_DN36082_c0_g1_i1_dd0	K00411
TRINITY_DN36899_c0_g1_i1_dd0	K00411
TRINITY_DN46243_c0_g1_i1	K00411
TRINITY_DN46913_c0_g1_i1	K00411
TRINITY_DN52685_c0_g1_i1	K00411
TRINITY_DN54233_c0_g1_i1	K00411
TRINITY_DN59805_c0_g1_i1	K00411
TRINITY_DN300_c0_g2_i1	K00412
TRINITY_DN3275_c0_g1_i1	K00412
TRINITY_DN3275_c0_g2_i1	K00412
TRINITY_DN16715_c0_g1_i1_dd0	K00412
TRINITY_DN41333_c0_g1_i1	K00412
TRINITY_DN3600_c0_g1_i1_dd0	K00413
TRINITY_DN3800_c0_g1_i1	K00413
TRINITY_DN5538_c0_g1_i1_dd0	K00413
TRINITY_DN9747_c0_g1_i1_dd0	K00413
TRINITY_DN11578_c0_g2_i1	K00413
TRINITY_DN12428_c0_g1_i1_dd0	K00413
TRINITY_DN12428_c0_g2_i1_dd0	K00413
TRINITY_DN12428_c2_g1_i1	K00413
TRINITY_DN14114_c0_g2_i1	K00413
TRINITY_DN14114_c0_g3_i1	K00413
TRINITY_DN14114_c0_g3_i2	K00413
TRINITY_DN14194_c0_g1_i1_dd0	K00413
TRINITY_DN15991_c0_g1_i1	K00413
TRINITY_DN29956_c0_g1_i1	K00413
TRINITY_DN247_c0_g1_i1_dd0	K00416
TRINITY_DN8938_c0_g1_i1_dd0	K00416
TRINITY_DN38275_c0_g1_i1_dd0	K00416
TRINITY_DN55017_c0_g1_i1	K00416
TRINITY_DN9005_c0_g1_i1	K00417
TRINITY_DN9005_c0_g2_i1	K00417
TRINITY_DN13374_c0_g2_i1	K00417
TRINITY_DN7953_c1_g1_i1	K00419
TRINITY_DN16070_c5_g1_i1	K00419
TRINITY_DN18672_c0_g1_i1_dd0	K00419
TRINITY_DN754_c0_g1_i1	K00423
TRINITY_DN4917_c1_g1_i1	K00423
TRINITY_DN6424_c0_g1_i1_dd0	K00423
TRINITY_DN9158_c0_g1_i1	K00423
TRINITY_DN13844_c0_g1_i1_dd0	K00423
TRINITY_DN28297_c0_g1_i1	K00423
TRINITY_DN28819_c0_g1_i1	K00423
TRINITY_DN36359_c0_g1_i1_dd0	K00423
TRINITY_DN39127_c0_g1_i1	K00423
TRINITY_DN39896_c0_g1_i1	K00423
TRINITY_DN49484_c0_g1_i1	K00423
TRINITY_DN53474_c0_g1_i1	K00423
TRINITY_DN54070_c0_g1_i1	K00423
TRINITY_DN76564_c0_g1_i1	K00423
TRINITY_DN10217_c0_g1_i1_dd0	K00428
TRINITY_DN12474_c0_g1_i1_dd0	K00428
TRINITY_DN17212_c0_g1_i1	K00428
TRINITY_DN17388_c0_g1_i1	K00428
TRINITY_DN23645_c0_g1_i1	K00428
TRINITY_DN60311_c0_g1_i1	K00428
TRINITY_DN63938_c0_g1_i1	K00428
TRINITY_DN70187_c0_g1_i1	K00428
TRINITY_DN3526_c0_g2_i1	K00432
TRINITY_DN6331_c0_g1_i1	K00432
TRINITY_DN11825_c0_g1_i1	K00432
TRINITY_DN12561_c0_g1_i1_dd0	K00432
TRINITY_DN14951_c0_g1_i1	K00432
TRINITY_DN15099_c0_g1_i1_dd0	K00432
TRINITY_DN16780_c0_g1_i1_dd0	K00432
TRINITY_DN21916_c0_g1_i1_dd0	K00432
TRINITY_DN48369_c0_g1_i1	K00432
TRINITY_DN51447_c0_g1_i1	K00432
TRINITY_DN30142_c0_g1_i1	K00434
TRINITY_DN33608_c0_g1_i1_dd0	K00434
TRINITY_DN35046_c0_g1_i1	K00434
TRINITY_DN37453_c0_g1_i1_dd0	K00434
TRINITY_DN51101_c0_g1_i1	K00434
TRINITY_DN63900_c0_g1_i1	K00434
TRINITY_DN76958_c0_g1_i1	K00434
TRINITY_DN3711_c0_g1_i1_dd0	K00451
TRINITY_DN6811_c0_g1_i1	K00451
TRINITY_DN10740_c0_g1_i1_dd0	K00451
TRINITY_DN11672_c0_g1_i1_dd0	K00451
TRINITY_DN11672_c0_g2_i1	K00451
TRINITY_DN11672_c1_g1_i1	K00451
TRINITY_DN13160_c0_g1_i1_dd0	K00451
TRINITY_DN24140_c0_g1_i1_dd0	K00451
TRINITY_DN27123_c0_g1_i1	K00451
TRINITY_DN5898_c0_g1_i1_dd0	K00452
TRINITY_DN5898_c1_g1_i1	K00452
TRINITY_DN9522_c0_g1_i1	K00452
TRINITY_DN9522_c0_g2_i1	K00452
TRINITY_DN11983_c0_g1_i1	K00453
TRINITY_DN47366_c0_g1_i1	K00453
TRINITY_DN63860_c0_g1_i1	K00453
TRINITY_DN8775_c0_g1_i1	K00454
TRINITY_DN8775_c0_g1_i2	K00454
TRINITY_DN20948_c0_g1_i1_dd0	K00454
TRINITY_DN3716_c0_g1_i1	K00456
TRINITY_DN10844_c0_g1_i1_dd0	K00456
TRINITY_DN10844_c0_g2_i1_dd0	K00456
TRINITY_DN76458_c0_g1_i1	K00456
TRINITY_DN2078_c0_g1_i1_dd0	K00457
TRINITY_DN3324_c0_g1_i1	K00457
TRINITY_DN3324_c0_g2_i1	K00457
TRINITY_DN8990_c0_g1_i1	K00457
TRINITY_DN12122_c0_g1_i1	K00457
TRINITY_DN14743_c0_g1_i1	K00457
TRINITY_DN15972_c0_g1_i1_dd0	K00457
TRINITY_DN21182_c0_g1_i1_dd0	K00457
TRINITY_DN31335_c0_g1_i1_dd0	K00457
TRINITY_DN34377_c0_g1_i1	K00457
TRINITY_DN46104_c0_g1_i1_dd0	K00457
TRINITY_DN48847_c0_g1_i1_dd0	K00457
TRINITY_DN49454_c0_g1_i1	K00457
TRINITY_DN52325_c0_g1_i1	K00457
TRINITY_DN49479_c0_g1_i1	K00461
TRINITY_DN8557_c0_g1_i1_dd0	K00463
TRINITY_DN13443_c0_g1_i1	K00463
TRINITY_DN13828_c0_g1_i1	K00463
TRINITY_DN11495_c0_g2_i1	K00464
TRINITY_DN12917_c0_g1_i1_dd0	K00464
TRINITY_DN12917_c0_g1_i2	K00464
TRINITY_DN36967_c0_g1_i1	K00465
TRINITY_DN67050_c0_g1_i1	K00465
TRINITY_DN3454_c0_g1_i1_dd0	K00469
TRINITY_DN3563_c0_g1_i1	K00469
TRINITY_DN16946_c0_g1_i1_dd0	K00469
TRINITY_DN29725_c0_g1_i1_dd0	K00469
TRINITY_DN31471_c0_g1_i1_dd0	K00469
TRINITY_DN49177_c0_g1_i1	K00469
TRINITY_DN1258_c0_g1_i1	K00472
TRINITY_DN3044_c0_g1_i1	K00472
TRINITY_DN3715_c0_g1_i1_dd0	K00472
TRINITY_DN6508_c0_g1_i1	K00472
TRINITY_DN7128_c0_g1_i1	K00472
TRINITY_DN8422_c0_g1_i1	K00472
TRINITY_DN9617_c0_g1_i1	K00472
TRINITY_DN12090_c0_g1_i1_dd0	K00472
TRINITY_DN12259_c0_g1_i1	K00472
TRINITY_DN12259_c0_g1_i2	K00472
TRINITY_DN12259_c0_g1_i3	K00472
TRINITY_DN12259_c0_g1_i4	K00472
TRINITY_DN12987_c1_g3_i1	K00472
TRINITY_DN12987_c2_g1_i1	K00472
TRINITY_DN13365_c0_g1_i1	K00472
TRINITY_DN13444_c0_g1_i1_dd0	K00472
TRINITY_DN13444_c0_g2_i1	K00472
TRINITY_DN13444_c0_g2_i2	K00472
TRINITY_DN15393_c0_g1_i1	K00472
TRINITY_DN15662_c0_g1_i1_dd0	K00472
TRINITY_DN15662_c0_g1_i2	K00472
TRINITY_DN15662_c0_g1_i3	K00472
TRINITY_DN15662_c0_g1_i4	K00472
TRINITY_DN15662_c0_g1_i5	K00472
TRINITY_DN15662_c3_g1_i1	K00472
TRINITY_DN17282_c0_g1_i1	K00472
TRINITY_DN17931_c0_g1_i1_dd0	K00472
TRINITY_DN18065_c0_g1_i1_dd0	K00472
TRINITY_DN21650_c0_g1_i1_dd0	K00472
TRINITY_DN23936_c0_g1_i1	K00472
TRINITY_DN25611_c0_g1_i1	K00472
TRINITY_DN25790_c0_g1_i1_dd0	K00472
TRINITY_DN25803_c0_g1_i1	K00472
TRINITY_DN28157_c0_g1_i1	K00472
TRINITY_DN29921_c0_g1_i1_dd0	K00472
TRINITY_DN33292_c0_g1_i1	K00472
TRINITY_DN33425_c0_g1_i1	K00472
TRINITY_DN34085_c0_g1_i1	K00472
TRINITY_DN34460_c0_g1_i1	K00472
TRINITY_DN36803_c0_g1_i1_dd0	K00472
TRINITY_DN40943_c0_g1_i1	K00472
TRINITY_DN46144_c0_g1_i1_dd0	K00472
TRINITY_DN46559_c0_g1_i1_dd0	K00472
TRINITY_DN47746_c0_g1_i1_dd0	K00472
TRINITY_DN48512_c0_g1_i1	K00472
TRINITY_DN48562_c0_g1_i1_dd0	K00472
TRINITY_DN50348_c0_g1_i1	K00472
TRINITY_DN51007_c0_g1_i1	K00472
TRINITY_DN55036_c0_g1_i1_dd0	K00472
TRINITY_DN56369_c0_g1_i1	K00472
TRINITY_DN59462_c0_g1_i1_dd0	K00472
TRINITY_DN60270_c0_g1_i1	K00472
TRINITY_DN74022_c0_g1_i1	K00472
TRINITY_DN76165_c0_g1_i1	K00472
TRINITY_DN4214_c0_g1_i1_dd0	K00477
TRINITY_DN9019_c0_g1_i1	K00477
TRINITY_DN9435_c0_g1_i1	K00477
TRINITY_DN10899_c0_g1_i1	K00477
TRINITY_DN12341_c0_g1_i1_dd0	K00477
TRINITY_DN30388_c0_g1_i1_dd0	K00477
TRINITY_DN37240_c0_g1_i1	K00477
TRINITY_DN40945_c0_g1_i1_dd0	K00477
TRINITY_DN43070_c0_g1_i1_dd0	K00477
TRINITY_DN47407_c0_g1_i1	K00477
TRINITY_DN52921_c0_g1_i1_dd0	K00477
TRINITY_DN63105_c0_g1_i1	K00477
TRINITY_DN65924_c0_g1_i1	K00477
TRINITY_DN58584_c0_g1_i1_dd0	K00480
TRINITY_DN48498_c0_g1_i1	K00485
TRINITY_DN62621_c0_g1_i1	K00485
TRINITY_DN27965_c0_g1_i1	K00486
TRINITY_DN35870_c0_g1_i1	K00486
TRINITY_DN45836_c0_g1_i1	K00486
TRINITY_DN13518_c0_g1_i1	K00499
TRINITY_DN18076_c1_g1_i1	K00499
TRINITY_DN28889_c0_g1_i1_dd0	K00499
TRINITY_DN49067_c0_g1_i1	K00499
TRINITY_DN2295_c1_g1_i1	K00500
TRINITY_DN6898_c0_g1_i1	K00500
TRINITY_DN10959_c0_g1_i1_dd0	K00500
TRINITY_DN16905_c0_g1_i1	K00500
TRINITY_DN24651_c0_g1_i1_dd0	K00500
TRINITY_DN36482_c0_g1_i1_dd0	K00500
TRINITY_DN47087_c0_g1_i1	K00500
TRINITY_DN1778_c0_g1_i1_dd0	K00507
TRINITY_DN3780_c1_g1_i1_dd0	K00507
TRINITY_DN5511_c0_g1_i1	K00507
TRINITY_DN5529_c1_g1_i1	K00507
TRINITY_DN5884_c0_g1_i1	K00507
TRINITY_DN8682_c0_g1_i1	K00507
TRINITY_DN9094_c0_g1_i1	K00507
TRINITY_DN11608_c0_g2_i1_dd0	K00507
TRINITY_DN12086_c0_g1_i1	K00507
TRINITY_DN12380_c0_g1_i1_dd0	K00507
TRINITY_DN12380_c0_g2_i1	K00507
TRINITY_DN14880_c0_g1_i1_dd0	K00507
TRINITY_DN24291_c0_g1_i1	K00507
TRINITY_DN29596_c0_g1_i1	K00507
TRINITY_DN34835_c0_g1_i1_dd0	K00507
TRINITY_DN35635_c0_g1_i1_dd0	K00507
TRINITY_DN36576_c0_g1_i1	K00507
TRINITY_DN46598_c0_g1_i1_dd0	K00507
TRINITY_DN15212_c0_g1_i1	K00511
TRINITY_DN16254_c0_g1_i1	K00511
TRINITY_DN18923_c0_g1_i1	K00511
TRINITY_DN47325_c0_g1_i1_dd0	K00511
TRINITY_DN25877_c0_g1_i1	K00514
TRINITY_DN40024_c0_g1_i1	K00514
TRINITY_DN48513_c0_g1_i1_dd0	K00514
TRINITY_DN14877_c0_g1_i1_dd0	K00521
TRINITY_DN5555_c0_g1_i1	K00522
TRINITY_DN9370_c0_g1_i1_dd0	K00522
TRINITY_DN10753_c0_g1_i1	K00522
TRINITY_DN12902_c0_g1_i1	K00522
TRINITY_DN12902_c0_g2_i1	K00522
TRINITY_DN12902_c1_g1_i1	K00522
TRINITY_DN12902_c2_g1_i1	K00522
TRINITY_DN12902_c2_g2_i1	K00522
TRINITY_DN14186_c0_g1_i1_dd0	K00522
TRINITY_DN15818_c0_g1_i1_dd0	K00522
TRINITY_DN15818_c0_g2_i1	K00522
TRINITY_DN15818_c1_g1_i1	K00522
TRINITY_DN15818_c1_g2_i1	K00522
TRINITY_DN15818_c2_g1_i1	K00522
TRINITY_DN15818_c2_g1_i2	K00522
TRINITY_DN15818_c2_g2_i1	K00522
TRINITY_DN17073_c0_g1_i1_dd0	K00522
TRINITY_DN24347_c0_g1_i1	K00522
TRINITY_DN28850_c0_g1_i1	K00522
TRINITY_DN50459_c0_g1_i1_dd0	K00522
TRINITY_DN70762_c0_g1_i1	K00522
TRINITY_DN74212_c0_g1_i1	K00522
TRINITY_DN5631_c0_g2_i1	K00548
TRINITY_DN6611_c0_g1_i1	K00548
TRINITY_DN8977_c0_g1_i1	K00548
TRINITY_DN8977_c0_g2_i1	K00548
TRINITY_DN12441_c0_g1_i1_dd0	K00548
TRINITY_DN12441_c0_g2_i1_dd0	K00548
TRINITY_DN12441_c2_g1_i1	K00548
TRINITY_DN12442_c0_g1_i1_dd0	K00548
TRINITY_DN12442_c0_g2_i1	K00548
TRINITY_DN12442_c0_g3_i1	K00548
TRINITY_DN16518_c0_g1_i1	K00548
TRINITY_DN23000_c0_g1_i1	K00548
TRINITY_DN36265_c0_g1_i1_dd0	K00548
TRINITY_DN57436_c0_g1_i1	K00548
TRINITY_DN58559_c0_g1_i1_dd0	K00548
TRINITY_DN34490_c0_g1_i1_dd0	K00549
TRINITY_DN37472_c0_g1_i1	K00549
TRINITY_DN65482_c0_g1_i1	K00549
TRINITY_DN46741_c0_g1_i1_dd0	K00551
TRINITY_DN25371_c0_g1_i1_dd0	K00555
TRINITY_DN43169_c0_g1_i1_dd0	K00555
TRINITY_DN43852_c0_g1_i1	K00555
TRINITY_DN56870_c0_g1_i1	K00555
TRINITY_DN67735_c0_g1_i1	K00555
TRINITY_DN15764_c0_g1_i1_dd0	K00558
TRINITY_DN15764_c0_g1_i2	K00558
TRINITY_DN15764_c0_g1_i3	K00558
TRINITY_DN16122_c0_g1_i1_dd0	K00559
TRINITY_DN24981_c0_g1_i1_dd0	K00559
TRINITY_DN40572_c0_g1_i1	K00559
TRINITY_DN56169_c0_g1_i1_dd0	K00559
TRINITY_DN17762_c0_g1_i1	K00565
TRINITY_DN36462_c0_g1_i1_dd0	K00565
TRINITY_DN1222_c0_g1_i1	K00567
TRINITY_DN13634_c0_g1_i1	K00567
TRINITY_DN20143_c0_g1_i1_dd0	K00567
TRINITY_DN1391_c0_g1_i1	K00573
TRINITY_DN3934_c0_g1_i1_dd0	K00573
TRINITY_DN7029_c0_g1_i1	K00573
TRINITY_DN7029_c0_g2_i1	K00573
TRINITY_DN11521_c0_g1_i1	K00573
TRINITY_DN11546_c0_g1_i1_dd0	K00573
TRINITY_DN12535_c0_g1_i1_dd0	K00573
TRINITY_DN12535_c1_g1_i1	K00573
TRINITY_DN16421_c0_g1_i1	K00573
TRINITY_DN17113_c0_g1_i1	K00573
TRINITY_DN30928_c0_g1_i1	K00573
TRINITY_DN39279_c0_g1_i1	K00573
TRINITY_DN40850_c0_g1_i1	K00573
TRINITY_DN47029_c0_g1_i1	K00573
TRINITY_DN66545_c0_g1_i1	K00573
TRINITY_DN77300_c0_g1_i1	K00573
TRINITY_DN2674_c0_g1_i1	K00574
TRINITY_DN8323_c0_g1_i1_dd0	K00574
TRINITY_DN8323_c0_g2_i1	K00574
TRINITY_DN28488_c0_g1_i1	K00574
TRINITY_DN32829_c0_g1_i1	K00574
TRINITY_DN13120_c0_g1_i1	K00586
TRINITY_DN18601_c0_g1_i1_dd0	K00586
TRINITY_DN12024_c0_g1_i1	K00587
TRINITY_DN14244_c0_g1_i1	K00587
TRINITY_DN14244_c0_g2_i1	K00587
TRINITY_DN1132_c0_g1_i1	K00591
TRINITY_DN1132_c0_g2_i1	K00591
TRINITY_DN40772_c0_g1_i1	K00599
TRINITY_DN64222_c0_g1_i1	K00599
TRINITY_DN3627_c0_g1_i1_dd0	K00600
TRINITY_DN8539_c0_g1_i1_dd0	K00600
TRINITY_DN9248_c0_g1_i1	K00600
TRINITY_DN9248_c0_g2_i1	K00600
TRINITY_DN10447_c0_g1_i1	K00600
TRINITY_DN10447_c0_g2_i1	K00600
TRINITY_DN11707_c0_g1_i1_dd0	K00600
TRINITY_DN12807_c0_g1_i1	K00600
TRINITY_DN12807_c0_g2_i1	K00600
TRINITY_DN12807_c1_g1_i1	K00600
TRINITY_DN12807_c1_g1_i2	K00600
TRINITY_DN12807_c1_g2_i1	K00600
TRINITY_DN12807_c2_g1_i1	K00600
TRINITY_DN14930_c0_g1_i1_dd0	K00600
TRINITY_DN14930_c0_g2_i1	K00600
TRINITY_DN14930_c0_g2_i2	K00600
TRINITY_DN14930_c1_g1_i1	K00600
TRINITY_DN15795_c0_g1_i1	K00600
TRINITY_DN18262_c0_g1_i1_dd0	K00600
TRINITY_DN18298_c0_g1_i1	K00600
TRINITY_DN20010_c0_g1_i1_dd0	K00600
TRINITY_DN35610_c0_g1_i1_dd0	K00600
TRINITY_DN36818_c0_g1_i1	K00600
TRINITY_DN37640_c0_g1_i1_dd0	K00600
TRINITY_DN37782_c0_g1_i1_dd0	K00600
TRINITY_DN42445_c0_g1_i1	K00600
TRINITY_DN50947_c0_g1_i1_dd0	K00600
TRINITY_DN51926_c0_g1_i1_dd0	K00600
TRINITY_DN51984_c0_g1_i1_dd0	K00600
TRINITY_DN54166_c0_g1_i1_dd0	K00600
TRINITY_DN57190_c0_g1_i1_dd0	K00600
TRINITY_DN57935_c0_g1_i1_dd0	K00600
TRINITY_DN66796_c0_g1_i1	K00600
TRINITY_DN10154_c0_g1_i1_dd0	K00602
TRINITY_DN19187_c0_g1_i1_dd0	K00602
TRINITY_DN21859_c0_g1_i1	K00602
TRINITY_DN39007_c0_g1_i1_dd0	K00602
TRINITY_DN51450_c0_g1_i1	K00602
TRINITY_DN59017_c0_g1_i1	K00602
TRINITY_DN14544_c0_g1_i1	K00604
TRINITY_DN34607_c0_g1_i1	K00604
TRINITY_DN2576_c0_g1_i1	K00605
TRINITY_DN2576_c1_g1_i1	K00605
TRINITY_DN8468_c0_g1_i1_dd0	K00605
TRINITY_DN26430_c0_g1_i1	K00605
TRINITY_DN38987_c0_g1_i1	K00605
TRINITY_DN55125_c0_g1_i1_dd0	K00605
TRINITY_DN66298_c0_g1_i1	K00605
TRINITY_DN72056_c0_g1_i1	K00605
TRINITY_DN74485_c0_g1_i1	K00605
TRINITY_DN61304_c0_g1_i1	K00606
TRINITY_DN8532_c0_g1_i1	K00609
TRINITY_DN8532_c0_g2_i1	K00609
TRINITY_DN56359_c0_g1_i1_dd0	K00609
TRINITY_DN4721_c0_g1_i1	K00611
TRINITY_DN16808_c0_g1_i1_dd0	K00611
TRINITY_DN5300_c0_g1_i1	K00615
TRINITY_DN11525_c0_g1_i1	K00615
TRINITY_DN11525_c0_g1_i2	K00615
TRINITY_DN11525_c0_g1_i3	K00615
TRINITY_DN11525_c0_g1_i4	K00615
TRINITY_DN11525_c0_g1_i5	K00615
TRINITY_DN11525_c1_g1_i1	K00615
TRINITY_DN14809_c0_g1_i1_dd0	K00615
TRINITY_DN14809_c0_g1_i2	K00615
TRINITY_DN15671_c0_g1_i1	K00615
TRINITY_DN21577_c0_g1_i1_dd0	K00615
TRINITY_DN25714_c0_g1_i1_dd0	K00615
TRINITY_DN32560_c0_g1_i1_dd0	K00615
TRINITY_DN33166_c0_g1_i1	K00615
TRINITY_DN40481_c0_g1_i1_dd0	K00615
TRINITY_DN41418_c0_g1_i1	K00615
TRINITY_DN52987_c0_g1_i1_dd0	K00615
TRINITY_DN58412_c0_g1_i1_dd0	K00615
TRINITY_DN10560_c0_g2_i1	K00616
TRINITY_DN10675_c0_g1_i1	K00616
TRINITY_DN13754_c0_g1_i1_dd0	K00616
TRINITY_DN15897_c0_g1_i1	K00616
TRINITY_DN16186_c3_g1_i1	K00616
TRINITY_DN16186_c5_g1_i1	K00616
TRINITY_DN24976_c0_g1_i1	K00616
TRINITY_DN25971_c0_g1_i1_dd0	K00616
TRINITY_DN25971_c0_g2_i1	K00616
TRINITY_DN30505_c0_g1_i1	K00616
TRINITY_DN49804_c0_g1_i1_dd0	K00616
TRINITY_DN50186_c0_g1_i1	K00616
TRINITY_DN50186_c1_g1_i1	K00616
TRINITY_DN5606_c0_g1_i1_dd0	K00620
TRINITY_DN38024_c0_g1_i1	K00620
TRINITY_DN39430_c0_g1_i1	K00620
TRINITY_DN56968_c0_g1_i1	K00620
TRINITY_DN60665_c0_g1_i1	K00620
TRINITY_DN66519_c0_g1_i1	K00620
TRINITY_DN988_c1_g1_i1	K00621
TRINITY_DN7737_c0_g1_i1	K00621
TRINITY_DN11746_c0_g1_i1	K00621
TRINITY_DN11746_c0_g1_i2	K00621
TRINITY_DN13475_c0_g1_i1_dd0	K00621
TRINITY_DN13475_c0_g2_i1	K00621
TRINITY_DN14120_c0_g1_i1_dd0	K00621
TRINITY_DN3643_c0_g1_i1_dd0	K00626
TRINITY_DN3643_c0_g2_i1	K00626
TRINITY_DN10090_c0_g1_i1	K00626
TRINITY_DN10090_c0_g2_i1	K00626
TRINITY_DN10090_c1_g1_i1	K00626
TRINITY_DN21347_c0_g1_i1	K00626
TRINITY_DN27126_c0_g1_i1_dd0	K00626
TRINITY_DN31782_c0_g1_i1	K00626
TRINITY_DN36480_c0_g1_i1_dd0	K00626
TRINITY_DN41993_c0_g1_i1_dd0	K00626
TRINITY_DN46434_c0_g1_i1_dd0	K00626
TRINITY_DN47019_c0_g1_i1_dd0	K00626
TRINITY_DN67350_c0_g1_i1	K00626
TRINITY_DN2574_c0_g1_i1	K00627
TRINITY_DN2574_c0_g2_i1	K00627
TRINITY_DN3010_c1_g1_i1	K00627
TRINITY_DN4418_c0_g1_i1_dd0	K00627
TRINITY_DN5079_c1_g1_i1	K00627
TRINITY_DN7692_c0_g1_i1	K00627
TRINITY_DN11190_c0_g1_i1	K00627
TRINITY_DN11190_c0_g2_i1	K00627
TRINITY_DN11509_c0_g1_i1	K00627
TRINITY_DN11752_c0_g1_i1_dd0	K00627
TRINITY_DN11752_c0_g2_i1	K00627
TRINITY_DN13889_c0_g1_i1	K00627
TRINITY_DN14040_c0_g1_i1	K00627
TRINITY_DN15741_c1_g1_i1	K00627
TRINITY_DN20312_c0_g1_i1	K00627
TRINITY_DN20327_c0_g1_i1_dd0	K00627
TRINITY_DN23649_c0_g1_i1_dd0	K00627
TRINITY_DN26378_c0_g1_i1	K00627
TRINITY_DN28765_c0_g1_i1	K00627
TRINITY_DN30821_c0_g1_i1	K00627
TRINITY_DN32384_c0_g1_i1_dd0	K00627
TRINITY_DN37854_c0_g1_i1	K00627
TRINITY_DN38112_c0_g1_i1	K00627
TRINITY_DN40552_c0_g1_i1	K00627
TRINITY_DN40756_c0_g1_i1	K00627
TRINITY_DN48119_c0_g1_i1_dd0	K00627
TRINITY_DN50784_c0_g1_i1	K00627
TRINITY_DN63001_c0_g1_i1	K00627
TRINITY_DN64697_c0_g1_i1	K00627
TRINITY_DN64743_c0_g1_i1	K00627
TRINITY_DN6286_c0_g1_i1	K00630
TRINITY_DN32637_c0_g1_i1_dd0	K00630
TRINITY_DN35368_c0_g1_i1	K00630
TRINITY_DN140_c1_g1_i1	K00639
TRINITY_DN13254_c0_g1_i1	K00639
TRINITY_DN22124_c0_g1_i1_dd0	K00639
TRINITY_DN23100_c0_g1_i1_dd0	K00639
TRINITY_DN25657_c0_g1_i1_dd0	K00639
TRINITY_DN31206_c0_g1_i1	K00639
TRINITY_DN39328_c0_g1_i1	K00639
TRINITY_DN39403_c0_g1_i1_dd0	K00639
TRINITY_DN51849_c0_g1_i1_dd0	K00639
TRINITY_DN52988_c0_g1_i1	K00639
TRINITY_DN58905_c0_g1_i1_dd0	K00639
TRINITY_DN59487_c0_g1_i1	K00639
TRINITY_DN9251_c0_g2_i1	K00640
TRINITY_DN12594_c0_g2_i1	K00640
TRINITY_DN36033_c0_g1_i1	K00640
TRINITY_DN29962_c0_g1_i1_dd0	K00641
TRINITY_DN10391_c1_g1_i1	K00645
TRINITY_DN47874_c0_g1_i1	K00645
TRINITY_DN56948_c0_g1_i1	K00645
TRINITY_DN57385_c0_g1_i1	K00645
TRINITY_DN65839_c0_g1_i1	K00645
TRINITY_DN63691_c0_g1_i1	K00648
TRINITY_DN11509_c0_g2_i1	K00650
TRINITY_DN16314_c0_g1_i1	K00650
TRINITY_DN24151_c0_g1_i1	K00650
TRINITY_DN40069_c0_g1_i1_dd0	K00652
TRINITY_DN1438_c0_g1_i1	K00654
TRINITY_DN1438_c1_g1_i1	K00654
TRINITY_DN1478_c0_g1_i1	K00654
TRINITY_DN1499_c0_g1_i1_dd0	K00654
TRINITY_DN1592_c0_g1_i1_dd0	K00654
TRINITY_DN1592_c1_g1_i1	K00654
TRINITY_DN4898_c0_g1_i1	K00654
TRINITY_DN5849_c0_g1_i1_dd0	K00654
TRINITY_DN8513_c0_g1_i1_dd0	K00654
TRINITY_DN8863_c0_g1_i1	K00654
TRINITY_DN9153_c0_g1_i1	K00654
TRINITY_DN11517_c0_g1_i1_dd0	K00654
TRINITY_DN11517_c0_g2_i1	K00654
TRINITY_DN11669_c0_g1_i1	K00654
TRINITY_DN11669_c0_g2_i1	K00654
TRINITY_DN12818_c0_g1_i1	K00654
TRINITY_DN12818_c0_g1_i2	K00654
TRINITY_DN20154_c0_g1_i1_dd0	K00654
TRINITY_DN20802_c0_g1_i1_dd0	K00654
TRINITY_DN21555_c0_g1_i1_dd0	K00654
TRINITY_DN22943_c0_g1_i1_dd0	K00654
TRINITY_DN26139_c0_g1_i1	K00654
TRINITY_DN30425_c0_g1_i1	K00654
TRINITY_DN30608_c0_g1_i1_dd0	K00654
TRINITY_DN37772_c0_g1_i1_dd0	K00654
TRINITY_DN40900_c0_g1_i1	K00654
TRINITY_DN46229_c0_g1_i1_dd0	K00654
TRINITY_DN52767_c0_g1_i1	K00654
TRINITY_DN57265_c0_g1_i1	K00654
TRINITY_DN62516_c0_g1_i1	K00654
TRINITY_DN65391_c0_g1_i1	K00654
TRINITY_DN67260_c0_g1_i1	K00654
TRINITY_DN69523_c0_g1_i1	K00654
TRINITY_DN6333_c1_g1_i1	K00655
TRINITY_DN17670_c0_g1_i1	K00655
TRINITY_DN34601_c0_g1_i1	K00655
TRINITY_DN3491_c0_g1_i1	K00658
TRINITY_DN4601_c1_g1_i1	K00658
TRINITY_DN6986_c0_g1_i1_dd0	K00658
TRINITY_DN10702_c0_g1_i1	K00658
TRINITY_DN12558_c0_g1_i1_dd0	K00658
TRINITY_DN14542_c0_g1_i1_dd0	K00658
TRINITY_DN14949_c0_g1_i1	K00658
TRINITY_DN16263_c0_g1_i1	K00658
TRINITY_DN18807_c0_g1_i1	K00658
TRINITY_DN31836_c0_g1_i1_dd0	K00658
TRINITY_DN47689_c0_g1_i1_dd0	K00658
TRINITY_DN66648_c0_g1_i1	K00658
TRINITY_DN13223_c2_g1_i1	K00660
TRINITY_DN13223_c2_g1_i2	K00660
TRINITY_DN17851_c0_g1_i1	K00670
TRINITY_DN53668_c0_g1_i1	K00670
TRINITY_DN10355_c0_g1_i1	K00671
TRINITY_DN10355_c0_g2_i1	K00671
TRINITY_DN12082_c0_g1_i1	K00671
TRINITY_DN25586_c0_g1_i1	K00671
TRINITY_DN68903_c0_g1_i1	K00671
TRINITY_DN70160_c0_g1_i1	K00671
TRINITY_DN22102_c0_g1_i1_dd0	K00679
TRINITY_DN48121_c0_g1_i1	K00679
TRINITY_DN16274_c0_g1_i1	K00681
TRINITY_DN45329_c0_g1_i1	K00681
TRINITY_DN15610_c0_g1_i1	K00685
TRINITY_DN34360_c0_g1_i1_dd0	K00685
TRINITY_DN36519_c0_g1_i1	K00685
TRINITY_DN53861_c0_g1_i1_dd0	K00685
TRINITY_DN840_c0_g1_i1	K00688
TRINITY_DN4432_c0_g1_i1	K00688
TRINITY_DN4735_c0_g1_i1	K00688
TRINITY_DN6230_c0_g1_i1	K00688
TRINITY_DN13155_c0_g1_i1	K00688
TRINITY_DN13155_c0_g2_i1	K00688
TRINITY_DN13155_c0_g2_i2	K00688
TRINITY_DN13155_c0_g3_i1	K00688
TRINITY_DN15537_c0_g1_i1	K00688
TRINITY_DN15967_c0_g2_i1	K00688
TRINITY_DN15967_c0_g3_i1	K00688
TRINITY_DN15967_c0_g4_i1	K00688
TRINITY_DN15967_c0_g4_i2	K00688
TRINITY_DN17357_c0_g1_i1_dd0	K00688
TRINITY_DN19047_c0_g1_i1	K00688
TRINITY_DN19133_c0_g1_i1_dd0	K00688
TRINITY_DN20217_c0_g1_i1_dd0	K00688
TRINITY_DN20940_c0_g1_i1_dd0	K00688
TRINITY_DN22090_c0_g1_i1_dd0	K00688
TRINITY_DN22134_c0_g1_i1	K00688
TRINITY_DN28886_c0_g1_i1	K00688
TRINITY_DN32510_c0_g1_i1_dd0	K00688
TRINITY_DN35466_c0_g1_i1	K00688
TRINITY_DN47459_c0_g1_i1_dd0	K00688
TRINITY_DN52136_c0_g1_i1_dd0	K00688
TRINITY_DN52701_c0_g1_i1_dd0	K00688
TRINITY_DN53207_c0_g1_i1	K00688
TRINITY_DN59300_c0_g1_i1	K00688
TRINITY_DN70944_c0_g1_i1	K00688
TRINITY_DN75909_c0_g1_i1	K00688
TRINITY_DN20810_c0_g1_i1	K00695
TRINITY_DN49622_c0_g1_i1_dd0	K00695
TRINITY_DN52728_c0_g1_i1	K00695
TRINITY_DN7969_c0_g1_i1	K00696
TRINITY_DN14860_c0_g1_i1	K00696
TRINITY_DN15243_c0_g1_i1	K00696
TRINITY_DN65885_c0_g1_i1	K00696
TRINITY_DN2598_c0_g1_i1	K00700
TRINITY_DN3938_c0_g1_i1	K00700
TRINITY_DN4908_c1_g1_i1	K00700
TRINITY_DN5408_c0_g1_i1	K00700
TRINITY_DN8524_c0_g1_i1	K00700
TRINITY_DN8524_c1_g1_i1	K00700
TRINITY_DN10045_c0_g1_i1	K00700
TRINITY_DN10045_c0_g2_i1	K00700
TRINITY_DN14518_c0_g1_i1	K00700
TRINITY_DN16531_c0_g1_i1	K00700
TRINITY_DN20604_c0_g1_i1	K00700
TRINITY_DN25564_c0_g1_i1	K00700
TRINITY_DN25814_c0_g1_i1_dd0	K00700
TRINITY_DN26219_c0_g1_i1	K00700
TRINITY_DN28155_c0_g1_i1	K00700
TRINITY_DN36048_c0_g1_i1_dd0	K00700
TRINITY_DN36232_c0_g1_i1_dd0	K00700
TRINITY_DN36347_c0_g1_i1_dd0	K00700
TRINITY_DN39614_c0_g1_i1_dd0	K00700
TRINITY_DN47796_c0_g1_i1_dd0	K00700
TRINITY_DN53957_c0_g1_i1_dd0	K00700
TRINITY_DN54062_c0_g1_i1	K00700
TRINITY_DN66407_c0_g1_i1	K00700
TRINITY_DN1161_c0_g1_i1	K00703
TRINITY_DN11016_c1_g1_i1	K00703
TRINITY_DN11124_c0_g1_i1_dd0	K00703
TRINITY_DN11687_c0_g1_i1	K00703
TRINITY_DN11703_c0_g1_i1	K00703
TRINITY_DN12500_c1_g1_i1	K00703
TRINITY_DN13444_c0_g1_i1	K00703
TRINITY_DN15328_c0_g1_i1_dd0	K00703
TRINITY_DN15328_c1_g1_i1	K00703
TRINITY_DN15328_c1_g2_i1	K00703
TRINITY_DN15328_c2_g1_i1	K00703
TRINITY_DN15533_c0_g1_i1	K00703
TRINITY_DN18803_c0_g1_i1_dd0	K00703
TRINITY_DN19738_c0_g1_i1	K00703
TRINITY_DN20459_c0_g1_i1	K00703
TRINITY_DN23712_c0_g1_i1_dd0	K00703
TRINITY_DN35193_c0_g1_i1	K00703
TRINITY_DN41667_c0_g1_i1_dd0	K00703
TRINITY_DN41672_c0_g1_i1	K00703
TRINITY_DN43243_c0_g1_i1_dd0	K00703
TRINITY_DN47685_c0_g1_i1	K00703
TRINITY_DN53287_c0_g1_i1_dd0	K00703
TRINITY_DN54308_c0_g1_i1_dd0	K00703
TRINITY_DN55918_c0_g1_i1_dd0	K00703
TRINITY_DN56045_c0_g1_i1	K00703
TRINITY_DN58358_c0_g1_i1	K00703
TRINITY_DN73069_c0_g1_i1	K00703
TRINITY_DN6341_c0_g1_i1	K00705
TRINITY_DN9705_c0_g1_i1_dd0	K00705
TRINITY_DN9705_c1_g1_i1	K00705
TRINITY_DN18425_c0_g1_i1	K00705
TRINITY_DN19377_c0_g1_i1	K00705
TRINITY_DN28360_c0_g1_i1	K00705
TRINITY_DN33688_c0_g1_i1_dd0	K00705
TRINITY_DN741_c0_g1_i1	K00710
TRINITY_DN1890_c0_g1_i1	K00710
TRINITY_DN3333_c0_g1_i1	K00710
TRINITY_DN4580_c0_g1_i1	K00710
TRINITY_DN10493_c0_g1_i1	K00710
TRINITY_DN10493_c1_g1_i1	K00710
TRINITY_DN11524_c0_g1_i1	K00710
TRINITY_DN12254_c0_g1_i1_dd0	K00710
TRINITY_DN12254_c0_g2_i1	K00710
TRINITY_DN14042_c0_g1_i1	K00710
TRINITY_DN22878_c0_g1_i1	K00710
TRINITY_DN46036_c0_g1_i1_dd0	K00710
TRINITY_DN46228_c0_g1_i1_dd0	K00710
TRINITY_DN48423_c0_g1_i1	K00710
TRINITY_DN53642_c0_g1_i1	K00710
TRINITY_DN69681_c0_g1_i1	K00710
TRINITY_DN37556_c0_g1_i1	K00721
TRINITY_DN55664_c0_g1_i1	K00721
TRINITY_DN64277_c0_g1_i1	K00721
TRINITY_DN68004_c0_g1_i1	K00721
TRINITY_DN4406_c0_g1_i1	K00726
TRINITY_DN3382_c0_g1_i1	K00729
TRINITY_DN7732_c0_g1_i1_dd0	K00729
TRINITY_DN34708_c0_g1_i1_dd0	K00729
TRINITY_DN75561_c0_g1_i1	K00729
TRINITY_DN3343_c0_g1_i1	K00733
TRINITY_DN3343_c0_g2_i1	K00733
TRINITY_DN4148_c0_g1_i1_dd0	K00733
TRINITY_DN5809_c0_g1_i1_dd0	K00733
TRINITY_DN5809_c0_g2_i1	K00733
TRINITY_DN14224_c0_g1_i1	K00733
TRINITY_DN25613_c0_g1_i1	K00733
TRINITY_DN56089_c0_g1_i1	K00733
TRINITY_DN64509_c0_g1_i1	K00733
TRINITY_DN40482_c0_g1_i1	K00736
TRINITY_DN6559_c0_g1_i1	K00746
TRINITY_DN14850_c0_g1_i1	K00750
TRINITY_DN29167_c0_g1_i1	K00750
TRINITY_DN53522_c0_g1_i1_dd0	K00750
TRINITY_DN1491_c0_g1_i1_dd0	K00753
TRINITY_DN15694_c0_g1_i1	K00753
TRINITY_DN18321_c0_g1_i1_dd0	K00753
TRINITY_DN6320_c0_g1_i1_dd0	K00759
TRINITY_DN8799_c0_g1_i1	K00759
TRINITY_DN14184_c0_g1_i1	K00759
TRINITY_DN19171_c0_g1_i1_dd0	K00759
TRINITY_DN4528_c0_g1_i1_dd0	K00760
TRINITY_DN4528_c0_g2_i1	K00760
TRINITY_DN6368_c0_g1_i1_dd0	K00760
TRINITY_DN25990_c0_g1_i1	K00760
TRINITY_DN32148_c0_g1_i1_dd0	K00760
TRINITY_DN33127_c0_g1_i1_dd0	K00760
TRINITY_DN47908_c0_g1_i1	K00760
TRINITY_DN52132_c0_g1_i1_dd0	K00760
TRINITY_DN36113_c0_g1_i1	K00761
TRINITY_DN2298_c0_g1_i1	K00763
TRINITY_DN6528_c0_g1_i1_dd0	K00763
TRINITY_DN17048_c0_g1_i1	K00763
TRINITY_DN26652_c0_g1_i1	K00763
TRINITY_DN43462_c0_g1_i1	K00763
TRINITY_DN76452_c0_g1_i1	K00763
TRINITY_DN5179_c0_g1_i1_dd0	K00765
TRINITY_DN16547_c0_g1_i1	K00765
TRINITY_DN16595_c0_g1_i1	K00765
TRINITY_DN16595_c1_g1_i1	K00765
TRINITY_DN17781_c0_g1_i1_dd0	K00765
TRINITY_DN20358_c0_g1_i1	K00765
TRINITY_DN24948_c0_g1_i1	K00765
TRINITY_DN42215_c0_g1_i1_dd0	K00765
TRINITY_DN75976_c0_g1_i1	K00765
TRINITY_DN26667_c0_g1_i1	K00766
TRINITY_DN48211_c0_g1_i1_dd0	K00766
TRINITY_DN34394_c0_g1_i1_dd0	K00767
TRINITY_DN1192_c0_g1_i1	K00773
TRINITY_DN45854_c0_g1_i1_dd0	K00773
TRINITY_DN6921_c0_g1_i1	K00784
TRINITY_DN24664_c0_g1_i1_dd0	K00784
TRINITY_DN39692_c0_g1_i1_dd0	K00784
TRINITY_DN41158_c0_g1_i1_dd0	K00784
TRINITY_DN42119_c0_g1_i1_dd0	K00784
TRINITY_DN51725_c0_g1_i1	K00784
TRINITY_DN13469_c0_g1_i1_dd0	K00787
TRINITY_DN16091_c0_g1_i1	K00787
TRINITY_DN16298_c0_g1_i1_dd0	K00787
TRINITY_DN30293_c0_g1_i1	K00787
TRINITY_DN43198_c0_g1_i1_dd0	K00787
TRINITY_DN49301_c0_g1_i1	K00787
TRINITY_DN3781_c0_g1_i1	K00789
TRINITY_DN3781_c1_g1_i1	K00789
TRINITY_DN7166_c0_g2_i1	K00789
TRINITY_DN7166_c1_g1_i1	K00789
TRINITY_DN10805_c0_g1_i1	K00789
TRINITY_DN12919_c0_g1_i1	K00789
TRINITY_DN12919_c0_g1_i2	K00789
TRINITY_DN13057_c0_g1_i1	K00789
TRINITY_DN13057_c0_g2_i1	K00789
TRINITY_DN13057_c1_g1_i1	K00789
TRINITY_DN13057_c2_g1_i2	K00789
TRINITY_DN13057_c3_g1_i1	K00789
TRINITY_DN15690_c1_g1_i1	K00789
TRINITY_DN15690_c2_g1_i1	K00789
TRINITY_DN15690_c2_g1_i2	K00789
TRINITY_DN16044_c1_g1_i1	K00789
TRINITY_DN16044_c1_g1_i2	K00789
TRINITY_DN24154_c0_g1_i1	K00789
TRINITY_DN25726_c0_g1_i1	K00789
TRINITY_DN25908_c0_g1_i1_dd0	K00789
TRINITY_DN36209_c0_g1_i1	K00789
TRINITY_DN37692_c0_g1_i1	K00789
TRINITY_DN38575_c0_g1_i1	K00789
TRINITY_DN40834_c0_g1_i1_dd0	K00789
TRINITY_DN45358_c0_g1_i1	K00789
TRINITY_DN46294_c0_g1_i1_dd0	K00789
TRINITY_DN51355_c0_g1_i1	K00789
TRINITY_DN59460_c0_g1_i1_dd0	K00789
TRINITY_DN62411_c0_g1_i1	K00789
TRINITY_DN64133_c0_g1_i1	K00789
TRINITY_DN64726_c0_g1_i1	K00789
TRINITY_DN65491_c0_g1_i1	K00789
TRINITY_DN72501_c0_g1_i1	K00789
TRINITY_DN32884_c0_g1_i1	K00791
TRINITY_DN46837_c0_g1_i1_dd0	K00793
TRINITY_DN6131_c0_g1_i1_dd0	K00797
TRINITY_DN10477_c0_g1_i1_dd0	K00797
TRINITY_DN10477_c0_g2_i1	K00797
TRINITY_DN10867_c0_g1_i1	K00797
TRINITY_DN23479_c0_g1_i1	K00797
TRINITY_DN38114_c0_g1_i1_dd0	K00797
TRINITY_DN2788_c0_g1_i1	K00798
TRINITY_DN2788_c0_g2_i1	K00798
TRINITY_DN20069_c0_g1_i1_dd0	K00798
TRINITY_DN34734_c0_g1_i1	K00798
TRINITY_DN70402_c0_g1_i1	K00798
TRINITY_DN567_c0_g1_i1_dd0	K00799
TRINITY_DN10260_c0_g2_i1	K00799
TRINITY_DN10638_c0_g1_i3	K00799
TRINITY_DN10711_c0_g3_i1	K00799
TRINITY_DN11245_c0_g1_i1	K00799
TRINITY_DN11245_c0_g2_i1	K00799
TRINITY_DN13055_c0_g1_i2	K00799
TRINITY_DN13483_c0_g1_i1	K00799
TRINITY_DN13651_c0_g1_i1	K00799
TRINITY_DN13651_c0_g1_i2	K00799
TRINITY_DN13651_c0_g1_i3	K00799
TRINITY_DN13651_c0_g2_i1	K00799
TRINITY_DN14141_c0_g1_i1_dd0	K00799
TRINITY_DN14999_c0_g3_i1	K00799
TRINITY_DN14999_c0_g4_i1	K00799
TRINITY_DN15944_c0_g1_i1_dd0	K00799
TRINITY_DN15944_c0_g1_i2	K00799
TRINITY_DN17620_c0_g1_i1	K00799
TRINITY_DN19872_c0_g1_i1_dd0	K00799
TRINITY_DN22011_c0_g1_i1_dd0	K00799
TRINITY_DN23008_c0_g1_i1_dd0	K00799
TRINITY_DN30236_c0_g1_i1_dd0	K00799
TRINITY_DN33744_c0_g1_i1_dd0	K00799
TRINITY_DN35855_c0_g1_i1_dd0	K00799
TRINITY_DN37117_c0_g1_i1	K00799
TRINITY_DN38259_c0_g1_i1_dd0	K00799
TRINITY_DN39068_c0_g1_i1	K00799
TRINITY_DN48064_c0_g1_i1	K00799
TRINITY_DN60098_c0_g1_i1	K00799
TRINITY_DN69807_c0_g1_i1	K00799
TRINITY_DN3394_c0_g1_i1	K00800
TRINITY_DN10624_c0_g1_i1_dd0	K00800
TRINITY_DN26561_c0_g1_i1_dd0	K00800
TRINITY_DN36476_c0_g1_i1	K00800
TRINITY_DN37750_c0_g1_i1_dd0	K00800
TRINITY_DN39138_c0_g1_i1	K00800
TRINITY_DN60248_c0_g1_i1	K00800
TRINITY_DN6731_c0_g1_i1	K00801
TRINITY_DN15227_c0_g1_i1_dd0	K00801
TRINITY_DN26455_c0_g1_i1	K00801
TRINITY_DN11755_c0_g1_i1	K00809
TRINITY_DN11755_c1_g1_i1_dd0	K00809
TRINITY_DN26477_c0_g1_i1	K00809
TRINITY_DN28509_c0_g1_i1_dd0	K00809
TRINITY_DN39078_c0_g1_i1	K00809
TRINITY_DN49514_c0_g1_i1	K00809
TRINITY_DN60327_c0_g1_i1	K00809
TRINITY_DN62515_c0_g1_i1	K00809
TRINITY_DN65613_c0_g1_i1	K00809
TRINITY_DN73456_c0_g1_i1	K00809
TRINITY_DN8810_c0_g1_i1	K00810
TRINITY_DN8810_c1_g1_i1	K00810
TRINITY_DN10611_c0_g1_i1	K00811
TRINITY_DN10611_c0_g2_i1	K00811
TRINITY_DN28315_c0_g1_i1	K00811
TRINITY_DN30234_c0_g1_i1_dd0	K00811
TRINITY_DN64841_c0_g1_i1	K00811
TRINITY_DN2079_c0_g1_i1_dd0	K00814
TRINITY_DN4236_c0_g1_i1_dd0	K00814
TRINITY_DN10598_c0_g1_i1_dd0	K00814
TRINITY_DN10985_c0_g1_i1	K00814
TRINITY_DN16659_c0_g1_i1_dd0	K00814
TRINITY_DN32866_c0_g1_i1	K00814
TRINITY_DN39661_c0_g1_i1_dd0	K00814
TRINITY_DN44206_c0_g1_i1	K00814
TRINITY_DN55864_c0_g1_i1_dd0	K00814
TRINITY_DN64892_c0_g1_i1	K00814
TRINITY_DN72186_c0_g1_i1	K00814
TRINITY_DN28347_c0_g1_i1	K00815
TRINITY_DN2881_c1_g1_i1	K00816
TRINITY_DN13146_c0_g1_i1_dd0	K00816
TRINITY_DN13146_c0_g2_i1	K00816
TRINITY_DN23429_c0_g1_i1_dd0	K00817
TRINITY_DN44311_c0_g1_i1_dd0	K00817
TRINITY_DN53465_c0_g1_i1	K00817
TRINITY_DN71236_c0_g1_i1	K00817
TRINITY_DN10941_c0_g1_i1	K00818
TRINITY_DN10941_c0_g2_i1	K00818
TRINITY_DN13711_c0_g1_i1_dd0	K00818
TRINITY_DN13711_c0_g2_i1	K00818
TRINITY_DN13711_c1_g1_i1	K00818
TRINITY_DN37412_c0_g1_i1	K00818
TRINITY_DN48620_c0_g1_i1_dd0	K00818
TRINITY_DN54630_c0_g1_i1_dd0	K00818
TRINITY_DN6515_c0_g1_i1	K00819
TRINITY_DN6515_c1_g1_i1	K00819
TRINITY_DN6706_c0_g1_i1	K00819
TRINITY_DN6881_c0_g1_i1	K00819
TRINITY_DN10958_c0_g1_i1_dd0	K00819
TRINITY_DN10958_c0_g2_i1_dd0	K00819
TRINITY_DN11859_c0_g1_i1	K00819
TRINITY_DN11859_c1_g1_i1	K00819
TRINITY_DN12631_c0_g1_i1	K00819
TRINITY_DN13704_c0_g1_i1_dd0	K00819
TRINITY_DN16966_c0_g1_i1	K00819
TRINITY_DN21809_c0_g1_i1_dd0	K00819
TRINITY_DN31861_c0_g1_i1_dd0	K00819
TRINITY_DN48272_c0_g1_i1_dd0	K00819
TRINITY_DN52700_c0_g1_i1_dd0	K00819
TRINITY_DN53206_c0_g1_i1	K00819
TRINITY_DN6575_c0_g1_i1_dd0	K00820
TRINITY_DN7442_c0_g1_i1	K00820
TRINITY_DN12594_c0_g1_i1	K00820
TRINITY_DN12615_c1_g2_i1	K00820
TRINITY_DN12615_c1_g3_i1	K00820
TRINITY_DN13156_c1_g1_i1	K00820
TRINITY_DN13156_c1_g2_i1	K00820
TRINITY_DN13156_c1_g3_i1	K00820
TRINITY_DN15486_c0_g1_i1	K00820
TRINITY_DN15516_c0_g1_i1_dd0	K00820
TRINITY_DN15516_c0_g1_i2	K00820
TRINITY_DN20076_c0_g1_i1_dd0	K00820
TRINITY_DN27820_c0_g1_i1	K00820
TRINITY_DN38247_c0_g1_i1	K00820
TRINITY_DN44055_c0_g1_i1	K00820
TRINITY_DN56524_c0_g1_i1_dd0	K00820
TRINITY_DN2883_c0_g1_i1_dd0	K00826
TRINITY_DN7836_c0_g1_i1	K00826
TRINITY_DN7836_c1_g1_i1	K00826
TRINITY_DN10518_c0_g1_i1	K00826
TRINITY_DN10518_c0_g2_i1	K00826
TRINITY_DN14428_c0_g2_i1	K00826
TRINITY_DN19016_c0_g1_i1_dd0	K00826
TRINITY_DN34087_c0_g1_i1_dd0	K00826
TRINITY_DN57988_c0_g1_i1	K00826
TRINITY_DN68787_c0_g1_i1	K00826
TRINITY_DN416_c0_g1_i1_dd0	K00827
TRINITY_DN4876_c0_g1_i1_dd0	K00827
TRINITY_DN9694_c0_g1_i1	K00827
TRINITY_DN11677_c0_g1_i1	K00827
TRINITY_DN12211_c0_g1_i1_dd0	K00827
TRINITY_DN12211_c0_g2_i1_dd0	K00827
TRINITY_DN20762_c0_g1_i1_dd0	K00827
TRINITY_DN24793_c0_g1_i1	K00827
TRINITY_DN34231_c0_g1_i1_dd0	K00827
TRINITY_DN73115_c0_g1_i1	K00827
TRINITY_DN1442_c0_g1_i1	K00830
TRINITY_DN2134_c0_g1_i1	K00830
TRINITY_DN6622_c0_g1_i1	K00830
TRINITY_DN6622_c0_g2_i1	K00830
TRINITY_DN7552_c0_g1_i1	K00830
TRINITY_DN7552_c0_g2_i1	K00830
TRINITY_DN13529_c0_g1_i1	K00830
TRINITY_DN16605_c0_g1_i1_dd0	K00830
TRINITY_DN26460_c0_g1_i1	K00830
TRINITY_DN40532_c0_g1_i1_dd0	K00830
TRINITY_DN2471_c0_g1_i1_dd0	K00831
TRINITY_DN2471_c1_g1_i1_dd0	K00831
TRINITY_DN7926_c0_g1_i1	K00831
TRINITY_DN7926_c1_g1_i1	K00831
TRINITY_DN11147_c0_g1_i1_dd0	K00831
TRINITY_DN11663_c0_g1_i1	K00831
TRINITY_DN21393_c0_g1_i1	K00831
TRINITY_DN23723_c0_g1_i1_dd0	K00831
TRINITY_DN29884_c0_g1_i1_dd0	K00831
TRINITY_DN48080_c0_g1_i1	K00831
TRINITY_DN40789_c0_g1_i1	K00837
TRINITY_DN45685_c0_g1_i1_dd0	K00837
TRINITY_DN23204_c0_g1_i1_dd0	K00844
TRINITY_DN35849_c0_g1_i1_dd0	K00844
TRINITY_DN37590_c0_g1_i1_dd0	K00844
TRINITY_DN41828_c0_g1_i1	K00844
TRINITY_DN9339_c0_g1_i1_dd0	K00847
TRINITY_DN22371_c0_g1_i1	K00847
TRINITY_DN46223_c0_g1_i1	K00847
TRINITY_DN54612_c0_g1_i1	K00847
TRINITY_DN8707_c1_g1_i1	K00850
TRINITY_DN11523_c0_g2_i1	K00850
TRINITY_DN14850_c0_g1_i1_dd0	K00850
TRINITY_DN14850_c0_g2_i1	K00850
TRINITY_DN14850_c2_g1_i1	K00850
TRINITY_DN14850_c3_g1_i1	K00850
TRINITY_DN14850_c4_g1_i1	K00850
TRINITY_DN16324_c0_g1_i1_dd0	K00850
TRINITY_DN18604_c0_g1_i1	K00850
TRINITY_DN22437_c0_g1_i1_dd0	K00850
TRINITY_DN25015_c0_g1_i1	K00850
TRINITY_DN36150_c0_g1_i1	K00850
TRINITY_DN37939_c0_g1_i1_dd0	K00850
TRINITY_DN47581_c0_g1_i1_dd0	K00850
TRINITY_DN50221_c0_g1_i1	K00850
TRINITY_DN67882_c0_g1_i1	K00850
TRINITY_DN65863_c0_g1_i1	K00851
TRINITY_DN10138_c0_g1_i2	K00852
TRINITY_DN15235_c0_g1_i1_dd0	K00852
TRINITY_DN15235_c0_g1_i2	K00852
TRINITY_DN15235_c0_g1_i3	K00852
TRINITY_DN15235_c0_g1_i4	K00852
TRINITY_DN15235_c0_g2_i1	K00852
TRINITY_DN8276_c0_g1_i1	K00855
TRINITY_DN11316_c0_g1_i1	K00855
TRINITY_DN11316_c0_g2_i1	K00855
TRINITY_DN53507_c0_g1_i1_dd0	K00855
TRINITY_DN6548_c0_g1_i1_dd0	K00856
TRINITY_DN11792_c0_g1_i1	K00856
TRINITY_DN13976_c0_g1_i1	K00856
TRINITY_DN14240_c0_g1_i1_dd0	K00856
TRINITY_DN15231_c0_g1_i1	K00856
TRINITY_DN15231_c0_g1_i2	K00856
TRINITY_DN35478_c0_g1_i1	K00856
TRINITY_DN63018_c0_g1_i1	K00856
TRINITY_DN5032_c0_g1_i1	K00857
TRINITY_DN5032_c0_g2_i1	K00857
TRINITY_DN72010_c0_g1_i1	K00857
TRINITY_DN5618_c0_g1_i1_dd0	K00858
TRINITY_DN5618_c0_g2_i1_dd0	K00858
TRINITY_DN9278_c0_g1_i1_dd0	K00858
TRINITY_DN21513_c0_g1_i1_dd0	K00858
TRINITY_DN21582_c0_g1_i1	K00858
TRINITY_DN22999_c0_g1_i1_dd0	K00858
TRINITY_DN33592_c0_g1_i1_dd0	K00858
TRINITY_DN64828_c0_g1_i1	K00858
TRINITY_DN75297_c0_g1_i1	K00858
TRINITY_DN51387_c0_g1_i1_dd0	K00859
TRINITY_DN48264_c0_g1_i1_dd0	K00860
TRINITY_DN54753_c0_g1_i1_dd0	K00860
TRINITY_DN62969_c0_g1_i1	K00860
TRINITY_DN71653_c0_g1_i1	K00860
TRINITY_DN46184_c0_g1_i1	K00861
TRINITY_DN5165_c0_g1_i1	K00864
TRINITY_DN10610_c0_g1_i1_dd0	K00864
TRINITY_DN32496_c0_g1_i1_dd0	K00864
TRINITY_DN34110_c0_g1_i1_dd0	K00864
TRINITY_DN39892_c0_g1_i1	K00864
TRINITY_DN46822_c0_g1_i1_dd0	K00864
TRINITY_DN49674_c0_g1_i1_dd0	K00864
TRINITY_DN4514_c0_g1_i1_dd0	K00868
TRINITY_DN10795_c0_g1_i1	K00868
TRINITY_DN10795_c0_g1_i2	K00868
TRINITY_DN10795_c0_g2_i1	K00868
TRINITY_DN11111_c0_g1_i1_dd0	K00868
TRINITY_DN40612_c0_g1_i1	K00868
TRINITY_DN41855_c0_g1_i1_dd0	K00869
TRINITY_DN841_c1_g1_i1	K00873
TRINITY_DN2261_c0_g1_i1_dd0	K00873
[truncated: 106,127 more rows]

## Sheet: Scenedesmus_sp_KO_List
Assembled Transcripts	KEGG Orthology ID
TRINITY_DN8690_c0_g1_i1_dd0	K00002
TRINITY_DN8690_c0_g2_i1	K00002
TRINITY_DN17229_c0_g1_i1	K00002
TRINITY_DN4306_c0_g1_i1_dd0	K00002
TRINITY_DN14975_c0_g1_i1	K00002
TRINITY_DN8970_c0_g1_i1_dd0	K00002
TRINITY_DN29652_c0_g1_i1	K00002
TRINITY_DN24280_c0_g1_i1	K00002
TRINITY_DN49027_c0_g1_i1	K00002
TRINITY_DN20942_c0_g1_i1	K00002
TRINITY_DN21042_c0_g1_i1	K00002
TRINITY_DN27169_c0_g1_i1	K00002
TRINITY_DN12955_c0_g1_i1	K00002
TRINITY_DN5100_c0_g1_i1	K00006
TRINITY_DN3160_c0_g1_i1	K00006
TRINITY_DN8998_c0_g1_i1_dd0	K00006
TRINITY_DN19100_c0_g1_i1	K00006
TRINITY_DN19772_c0_g1_i1	K00006
TRINITY_DN3565_c0_g1_i1	K00006
TRINITY_DN35590_c0_g1_i1_dd0	K00006
TRINITY_DN40731_c0_g1_i1_dd0	K00006
TRINITY_DN2825_c0_g1_i1	K00006
TRINITY_DN51608_c0_g1_i1	K00006
TRINITY_DN30950_c0_g1_i1_dd0	K00006
TRINITY_DN3117_c0_g1_i1_dd0	K00008
TRINITY_DN4020_c0_g1_i1	K00008
TRINITY_DN3117_c0_g2_i1_dd0	K00008
TRINITY_DN4020_c0_g2_i1	K00008
TRINITY_DN10376_c0_g1_i1_dd0	K00010
TRINITY_DN18331_c0_g1_i1	K00010
TRINITY_DN10310_c0_g1_i1_dd0	K00012
TRINITY_DN38537_c0_g1_i1	K00012
TRINITY_DN21125_c0_g1_i1_dd0	K00012
TRINITY_DN33622_c0_g1_i1_dd0	K00013
TRINITY_DN19647_c0_g1_i1_dd0	K00013
TRINITY_DN47555_c0_g1_i1_dd0	K00013
TRINITY_DN22316_c0_g1_i1	K00016
TRINITY_DN32694_c0_g1_i1	K00020
TRINITY_DN51089_c0_g1_i1	K00020
TRINITY_DN41529_c0_g1_i1_dd0	K00021
TRINITY_DN42745_c0_g1_i1_dd0	K00021
TRINITY_DN42086_c0_g1_i1_dd0	K00021
TRINITY_DN34176_c0_g1_i1	K00021
TRINITY_DN13989_c0_g1_i1_dd0	K00021
TRINITY_DN9875_c0_g1_i1_dd0	K00025
TRINITY_DN9875_c0_g2_i1	K00025
TRINITY_DN8016_c0_g1_i1	K00025
TRINITY_DN9918_c0_g1_i1_dd0	K00025
TRINITY_DN9526_c0_g1_i1	K00025
TRINITY_DN26857_c0_g1_i1_dd0	K00025
TRINITY_DN15441_c0_g1_i1_dd0	K00025
TRINITY_DN18012_c0_g1_i1	K00025
TRINITY_DN42436_c0_g1_i1_dd0	K00025
TRINITY_DN36089_c0_g1_i1	K00025
TRINITY_DN46866_c0_g1_i1	K00025
TRINITY_DN24652_c0_g1_i1	K00025
TRINITY_DN47495_c0_g1_i1_dd0	K00026
TRINITY_DN28946_c0_g1_i1	K00026
TRINITY_DN8168_c5_g1_i1	K00026
TRINITY_DN2138_c1_g1_i1	K00026
TRINITY_DN10007_c0_g1_i1_dd0	K00026
TRINITY_DN10007_c0_g1_i2	K00026
TRINITY_DN8024_c0_g1_i1	K00026
TRINITY_DN8024_c0_g2_i1	K00026
TRINITY_DN5055_c0_g3_i1	K00026
TRINITY_DN5055_c0_g2_i1	K00026
TRINITY_DN5055_c0_g1_i1_dd0	K00026
TRINITY_DN16743_c0_g1_i1	K00026
TRINITY_DN33396_c0_g1_i1_dd0	K00026
TRINITY_DN31456_c1_g1_i1	K00026
TRINITY_DN17833_c0_g1_i1	K00026
TRINITY_DN11105_c0_g1_i1_dd0	K00026
TRINITY_DN7343_c1_g1_i1	K00026
TRINITY_DN6731_c1_g1_i1	K00026
TRINITY_DN16972_c0_g1_i1	K00026
TRINITY_DN42539_c0_g1_i1_dd0	K00026
TRINITY_DN47817_c0_g1_i1	K00026
TRINITY_DN12440_c0_g1_i1_dd0	K00026
TRINITY_DN31462_c0_g1_i1	K00026
TRINITY_DN46212_c0_g1_i1_dd0	K00026
TRINITY_DN47473_c0_g1_i1_dd0	K00028
TRINITY_DN7570_c0_g2_i1	K00029
TRINITY_DN8832_c0_g1_i1	K00029
TRINITY_DN7570_c0_g1_i1_dd0	K00029
TRINITY_DN31633_c0_g1_i1_dd0	K00029
TRINITY_DN4504_c1_g1_i1_dd0	K00029
TRINITY_DN34436_c0_g1_i1	K00029
TRINITY_DN7503_c1_g1_i1	K00029
TRINITY_DN27879_c0_g1_i1	K00029
TRINITY_DN5908_c0_g1_i1_dd0	K00029
TRINITY_DN47236_c0_g1_i1_dd0	K00029
TRINITY_DN5908_c1_g1_i1	K00029
TRINITY_DN26440_c0_g1_i1	K00029
TRINITY_DN48155_c0_g1_i1	K00029
TRINITY_DN16432_c0_g1_i1_dd0	K00029
TRINITY_DN42575_c0_g1_i1	K00029
TRINITY_DN1885_c0_g1_i1	K00029
TRINITY_DN38245_c0_g1_i1_dd0	K00029
TRINITY_DN1959_c0_g1_i1_dd0	K00030
TRINITY_DN7543_c1_g1_i1	K00030
TRINITY_DN10438_c0_g1_i1	K00030
TRINITY_DN9058_c0_g1_i1_dd0	K00030
TRINITY_DN3032_c0_g1_i1	K00030
TRINITY_DN8232_c0_g2_i1	K00030
TRINITY_DN8232_c0_g1_i1	K00030
TRINITY_DN6034_c0_g1_i1	K00030
TRINITY_DN5294_c0_g1_i1	K00030
TRINITY_DN5294_c0_g2_i1	K00030
TRINITY_DN50325_c0_g1_i1	K00030
TRINITY_DN34312_c0_g1_i1	K00030
TRINITY_DN27175_c0_g1_i1_dd0	K00030
TRINITY_DN36848_c0_g1_i1_dd0	K00030
TRINITY_DN10312_c0_g1_i1	K00030
TRINITY_DN18752_c0_g1_i1	K00030
TRINITY_DN20245_c0_g1_i1	K00030
TRINITY_DN7182_c0_g1_i1	K00031
TRINITY_DN7784_c0_g1_i2	K00031
TRINITY_DN7784_c0_g1_i1	K00031
TRINITY_DN8155_c0_g1_i1_dd0	K00031
TRINITY_DN9586_c0_g1_i1	K00031
TRINITY_DN31246_c0_g1_i1_dd0	K00031
TRINITY_DN7182_c2_g1_i1	K00031
TRINITY_DN19887_c0_g1_i1_dd0	K00031
TRINITY_DN23796_c0_g1_i1_dd0	K00031
TRINITY_DN14427_c0_g1_i1	K00031
TRINITY_DN7182_c1_g1_i1	K00031
TRINITY_DN8369_c0_g1_i1	K00033
TRINITY_DN3346_c0_g1_i1_dd0	K00033
TRINITY_DN35393_c0_g1_i1	K00033
TRINITY_DN53018_c0_g1_i1	K00033
TRINITY_DN1545_c0_g1_i1_dd0	K00033
TRINITY_DN16849_c0_g1_i1_dd0	K00033
TRINITY_DN1399_c0_g1_i1	K00033
TRINITY_DN1399_c0_g2_i1	K00033
TRINITY_DN52460_c0_g1_i1	K00033
TRINITY_DN12258_c0_g1_i1_dd0	K00033
TRINITY_DN14597_c0_g1_i1	K00033
TRINITY_DN23183_c0_g1_i1	K00033
TRINITY_DN10759_c0_g1_i1_dd0	K00036
TRINITY_DN8798_c0_g1_i1_dd0	K00036
TRINITY_DN4152_c0_g1_i1	K00036
TRINITY_DN37235_c0_g1_i1	K00036
TRINITY_DN14554_c0_g1_i1	K00036
TRINITY_DN26529_c0_g1_i1_dd0	K00036
TRINITY_DN579_c0_g1_i1	K00036
TRINITY_DN46071_c0_g1_i1_dd0	K00036
TRINITY_DN45879_c0_g1_i1_dd0	K00036
TRINITY_DN26296_c0_g1_i1	K00049
TRINITY_DN54270_c0_g1_i1	K00049
TRINITY_DN9749_c0_g2_i1	K00051
TRINITY_DN9749_c0_g1_i1_dd0	K00051
TRINITY_DN20064_c0_g1_i1	K00051
TRINITY_DN30977_c1_g1_i1	K00053
TRINITY_DN3754_c0_g1_i1	K00053
TRINITY_DN11756_c0_g1_i1	K00053
TRINITY_DN12559_c0_g1_i1	K00053
TRINITY_DN5351_c0_g1_i1_dd0	K00053
TRINITY_DN10938_c0_g1_i1	K00053
TRINITY_DN31703_c0_g1_i1	K00058
TRINITY_DN14055_c0_g1_i1	K00058
TRINITY_DN18055_c0_g1_i1	K00058
TRINITY_DN10493_c0_g1_i1	K00058
TRINITY_DN16622_c0_g1_i1	K00058
TRINITY_DN8587_c0_g1_i1_dd0	K00059
TRINITY_DN8284_c0_g1_i1	K00059
TRINITY_DN10246_c0_g1_i1_dd0	K00059
TRINITY_DN4525_c0_g1_i1	K00059
TRINITY_DN8429_c0_g2_i1	K00059
TRINITY_DN3572_c0_g2_i1	K00059
TRINITY_DN16802_c0_g1_i1_dd0	K00059
TRINITY_DN15535_c0_g1_i1	K00059
TRINITY_DN46683_c0_g1_i1_dd0	K00059
TRINITY_DN23334_c0_g1_i1	K00059
TRINITY_DN30029_c0_g1_i1	K00059
TRINITY_DN35692_c0_g1_i1	K00059
TRINITY_DN20486_c0_g1_i1	K00074
TRINITY_DN26372_c0_g1_i1_dd0	K00074
TRINITY_DN31151_c0_g1_i1_dd0	K00074
TRINITY_DN36351_c0_g1_i1	K00074
TRINITY_DN377_c1_g1_i1	K00074
TRINITY_DN922_c0_g1_i1_dd0	K00079
TRINITY_DN31961_c0_g1_i1_dd0	K00079
TRINITY_DN40009_c0_g1_i1_dd0	K00088
TRINITY_DN8780_c0_g1_i1	K00088
TRINITY_DN470_c0_g1_i1	K00088
TRINITY_DN29391_c0_g1_i1	K00099
TRINITY_DN620_c0_g1_i1	K00099
TRINITY_DN16745_c0_g1_i1	K00099
TRINITY_DN22218_c0_g1_i1	K00099
TRINITY_DN24303_c0_g1_i1	K00099
TRINITY_DN21468_c0_g1_i1_dd0	K00099
TRINITY_DN22937_c0_g1_i1_dd0	K00102
TRINITY_DN40563_c0_g1_i1_dd0	K00102
TRINITY_DN1518_c0_g1_i1_dd0	K00102
TRINITY_DN18140_c0_g1_i1_dd0	K00102
TRINITY_DN10359_c0_g1_i1	K00102
TRINITY_DN5793_c1_g1_i1	K00103
TRINITY_DN51469_c0_g1_i1	K00103
TRINITY_DN15844_c0_g1_i1_dd0	K00103
TRINITY_DN22818_c0_g1_i1	K00103
TRINITY_DN38776_c0_g1_i1	K00103
TRINITY_DN6166_c0_g1_i2	K00106
TRINITY_DN6166_c0_g1_i1	K00106
TRINITY_DN6768_c0_g1_i1	K00106
TRINITY_DN320_c0_g1_i1	K00106
TRINITY_DN23982_c0_g1_i1_dd0	K00106
TRINITY_DN31824_c0_g1_i1_dd0	K00106
TRINITY_DN44565_c0_g1_i1_dd0	K00106
TRINITY_DN1656_c1_g1_i1	K00106
TRINITY_DN51048_c0_g1_i1	K00106
TRINITY_DN28928_c0_g1_i1_dd0	K00106
TRINITY_DN11140_c0_g1_i1	K00106
TRINITY_DN5215_c0_g1_i1	K00106
TRINITY_DN54124_c0_g1_i1	K00106
TRINITY_DN39761_c0_g1_i1_dd0	K00106
TRINITY_DN22510_c0_g1_i1	K00106
TRINITY_DN37723_c0_g1_i1	K00106
TRINITY_DN21133_c0_g1_i1	K00106
TRINITY_DN8400_c0_g1_i1_dd0	K00106
TRINITY_DN53740_c0_g1_i1	K00106
TRINITY_DN54686_c0_g1_i1	K00109
TRINITY_DN39647_c0_g1_i1	K00111
TRINITY_DN31947_c0_g1_i1_dd0	K00111
TRINITY_DN12595_c0_g1_i1	K00111
TRINITY_DN28868_c0_g1_i1	K00121
TRINITY_DN47410_c0_g1_i1_dd0	K00121
TRINITY_DN34570_c0_g1_i1	K00121
TRINITY_DN8495_c1_g1_i1	K00121
TRINITY_DN9145_c0_g1_i1	K00121
TRINITY_DN10422_c0_g1_i1_dd0	K00121
TRINITY_DN8495_c0_g1_i1_dd0	K00121
TRINITY_DN32534_c0_g1_i1_dd0	K00121
TRINITY_DN38325_c0_g1_i1	K00121
TRINITY_DN54428_c0_g1_i1	K00121
TRINITY_DN38551_c0_g1_i1	K00121
TRINITY_DN53236_c0_g1_i1	K00121
TRINITY_DN51250_c0_g1_i1	K00122
TRINITY_DN6293_c0_g2_i1	K00128
TRINITY_DN6293_c0_g2_i2	K00128
TRINITY_DN6293_c0_g1_i1_dd0	K00128
TRINITY_DN3100_c0_g1_i1_dd0	K00128
TRINITY_DN29228_c0_g1_i1	K00128
TRINITY_DN9897_c0_g1_i1_dd0	K00128
TRINITY_DN7850_c0_g1_i1	K00128
TRINITY_DN1797_c0_g1_i1_dd0	K00128
TRINITY_DN8181_c0_g1_i1_dd0	K00128
TRINITY_DN6988_c0_g1_i1	K00128
TRINITY_DN3966_c0_g1_i1_dd0	K00128
TRINITY_DN28475_c0_g1_i1	K00128
TRINITY_DN50142_c0_g1_i1	K00128
TRINITY_DN11237_c0_g1_i1_dd0	K00128
TRINITY_DN9813_c0_g1_i1	K00128
TRINITY_DN22993_c0_g1_i1	K00128
TRINITY_DN22734_c0_g1_i1	K00128
TRINITY_DN35454_c0_g1_i1	K00128
TRINITY_DN52954_c0_g1_i1	K00128
TRINITY_DN11702_c0_g1_i1	K00128
TRINITY_DN4314_c0_g1_i1	K00128
TRINITY_DN4314_c0_g2_i1	K00128
TRINITY_DN28086_c0_g1_i1_dd0	K00128
TRINITY_DN27457_c0_g1_i1	K00128
TRINITY_DN28948_c0_g1_i1	K00128
TRINITY_DN48189_c0_g1_i1	K00130
TRINITY_DN32019_c0_g1_i1	K00130
TRINITY_DN31139_c0_g1_i1	K00130
TRINITY_DN30431_c0_g1_i1	K00130
TRINITY_DN15123_c0_g1_i1	K00130
TRINITY_DN8313_c0_g1_i1	K00131
TRINITY_DN10270_c0_g1_i1_dd0	K00131
TRINITY_DN11264_c0_g1_i1_dd0	K00131
TRINITY_DN41941_c0_g1_i1	K00131
TRINITY_DN41735_c0_g1_i1_dd0	K00131
TRINITY_DN48434_c0_g1_i1	K00133
TRINITY_DN5465_c0_g1_i1	K00133
TRINITY_DN48261_c0_g1_i1	K00134
TRINITY_DN10851_c0_g1_i1	K00134
TRINITY_DN5839_c0_g1_i1	K00134
TRINITY_DN30747_c0_g1_i1	K00134
TRINITY_DN14243_c0_g1_i1	K00134
TRINITY_DN50603_c0_g1_i1	K00134
TRINITY_DN3115_c0_g1_i1	K00134
TRINITY_DN17281_c0_g1_i1_dd0	K00134
TRINITY_DN9106_c0_g1_i1_dd0	K00134
TRINITY_DN49201_c0_g1_i1	K00134
TRINITY_DN7861_c0_g1_i1	K00134
TRINITY_DN3115_c0_g2_i1	K00134
TRINITY_DN24982_c0_g1_i1_dd0	K00134
TRINITY_DN18028_c0_g1_i1	K00134
TRINITY_DN360_c0_g1_i1	K00134
TRINITY_DN21573_c0_g1_i1	K00134
TRINITY_DN41490_c0_g1_i1	K00134
TRINITY_DN49804_c0_g1_i1	K00134
TRINITY_DN52404_c0_g1_i1	K00134
TRINITY_DN43329_c0_g1_i1	K00134
TRINITY_DN41407_c0_g1_i1	K00134
TRINITY_DN16230_c0_g1_i1_dd0	K00134
TRINITY_DN45324_c0_g1_i1_dd0	K00134
TRINITY_DN13498_c0_g1_i1_dd0	K00134
TRINITY_DN43335_c0_g1_i1_dd0	K00135
TRINITY_DN3103_c0_g1_i1	K00140
TRINITY_DN10322_c0_g1_i1_dd0	K00140
TRINITY_DN9417_c0_g1_i1_dd0	K00140
TRINITY_DN7896_c0_g1_i1	K00140
TRINITY_DN26431_c0_g1_i1_dd0	K00140
TRINITY_DN44103_c0_g1_i1_dd0	K00140
TRINITY_DN14529_c0_g1_i1_dd0	K00140
TRINITY_DN12912_c0_g1_i1	K00140
TRINITY_DN23599_c0_g1_i1	K00140
TRINITY_DN10490_c0_g1_i1	K00140
TRINITY_DN40853_c0_g1_i1_dd0	K00140
TRINITY_DN42760_c0_g1_i1	K00140
TRINITY_DN9856_c1_g1_i1	K00145
TRINITY_DN8013_c0_g1_i3	K00145
TRINITY_DN8013_c0_g1_i2	K00145
TRINITY_DN28262_c0_g1_i1	K00145
TRINITY_DN23131_c0_g1_i1_dd0	K00145
TRINITY_DN29200_c0_g1_i1	K00145
TRINITY_DN21538_c0_g1_i1_dd0	K00145
TRINITY_DN27804_c0_g1_i1	K00161
TRINITY_DN4339_c0_g1_i1	K00161
TRINITY_DN8649_c0_g1_i1_dd0	K00161
TRINITY_DN32606_c0_g1_i1	K00161
TRINITY_DN23293_c0_g1_i1_dd0	K00161
TRINITY_DN17681_c0_g1_i1	K00161
TRINITY_DN32626_c0_g1_i1_dd0	K00161
TRINITY_DN19139_c0_g1_i1_dd0	K00161
TRINITY_DN3239_c0_g1_i1	K00161
TRINITY_DN3832_c0_g1_i1_dd0	K00161
TRINITY_DN14299_c0_g1_i1_dd0	K00161
TRINITY_DN52452_c0_g1_i1	K00161
TRINITY_DN29592_c0_g1_i1	K00162
TRINITY_DN23376_c0_g1_i1_dd0	K00162
TRINITY_DN2932_c1_g1_i1	K00162
TRINITY_DN9405_c0_g1_i1_dd0	K00162
TRINITY_DN9405_c0_g1_i2	K00162
TRINITY_DN7927_c0_g1_i1	K00162
TRINITY_DN33953_c0_g1_i1_dd0	K00162
TRINITY_DN24344_c0_g1_i1_dd0	K00162
TRINITY_DN37550_c0_g1_i1	K00162
TRINITY_DN37075_c0_g1_i1	K00162
TRINITY_DN2932_c0_g1_i1	K00162
TRINITY_DN37326_c0_g1_i1_dd0	K00162
TRINITY_DN10672_c0_g1_i1	K00164
TRINITY_DN15859_c0_g1_i1_dd0	K00164
TRINITY_DN5113_c0_g1_i1_dd0	K00164
TRINITY_DN3189_c0_g1_i1	K00164
TRINITY_DN972_c0_g1_i1	K00164
TRINITY_DN972_c0_g2_i1	K00164
TRINITY_DN1643_c1_g1_i1	K00164
TRINITY_DN45405_c0_g1_i1_dd0	K00164
TRINITY_DN4259_c0_g1_i1	K00164
TRINITY_DN26005_c0_g1_i1	K00164
TRINITY_DN52373_c0_g1_i1	K00164
TRINITY_DN29081_c0_g1_i1	K00164
TRINITY_DN21724_c0_g1_i1	K00164
TRINITY_DN23793_c0_g1_i1	K00164
TRINITY_DN1643_c0_g1_i1	K00164
TRINITY_DN29640_c0_g1_i1_dd0	K00164
TRINITY_DN12808_c0_g1_i1	K00166
TRINITY_DN11370_c0_g1_i1_dd0	K00166
TRINITY_DN40377_c0_g1_i1_dd0	K00166
TRINITY_DN52542_c0_g1_i1	K00166
TRINITY_DN5966_c0_g1_i1	K00167
TRINITY_DN10639_c0_g1_i1	K00167
TRINITY_DN2066_c0_g1_i1	K00167
TRINITY_DN11834_c0_g1_i1_dd0	K00167
TRINITY_DN43784_c0_g1_i1_dd0	K00167
TRINITY_DN12153_c0_g1_i1_dd0	K00207
TRINITY_DN9710_c0_g1_i1	K00207
TRINITY_DN46219_c0_g1_i1_dd0	K00207
TRINITY_DN47305_c0_g1_i1	K00207
TRINITY_DN3981_c0_g1_i1_dd0	K00207
TRINITY_DN39154_c0_g1_i1_dd0	K00208
TRINITY_DN9113_c0_g1_i1	K00208
TRINITY_DN41350_c0_g1_i1	K00215
TRINITY_DN42317_c0_g1_i1_dd0	K00215
TRINITY_DN10139_c0_g1_i1	K00218
TRINITY_DN27754_c0_g1_i1	K00218
TRINITY_DN31131_c0_g1_i1_dd0	K00222
TRINITY_DN46045_c0_g1_i1_dd0	K00222
TRINITY_DN37702_c0_g1_i1_dd0	K00222
TRINITY_DN37488_c0_g1_i1	K00225
TRINITY_DN11115_c0_g1_i1	K00225
TRINITY_DN41290_c0_g1_i1_dd0	K00227
TRINITY_DN1859_c0_g1_i1_dd0	K00228
TRINITY_DN41206_c0_g1_i1_dd0	K00228
TRINITY_DN7642_c0_g1_i1_dd0	K00228
TRINITY_DN32925_c0_g1_i1	K00228
TRINITY_DN7642_c1_g1_i1_dd0	K00228
TRINITY_DN7642_c2_g1_i1_dd0	K00228
TRINITY_DN22471_c0_g1_i1_dd0	K00228
TRINITY_DN3184_c0_g1_i1	K00231
TRINITY_DN8695_c1_g1_i1	K00231
TRINITY_DN9758_c0_g1_i3	K00232
TRINITY_DN9758_c0_g1_i2	K00232
TRINITY_DN9758_c0_g1_i1_dd0	K00232
TRINITY_DN31307_c0_g1_i1	K00232
TRINITY_DN6295_c0_g1_i1_dd0	K00232
TRINITY_DN11866_c0_g1_i1	K00232
TRINITY_DN7901_c0_g1_i1_dd0	K00232
TRINITY_DN22968_c0_g1_i1_dd0	K00232
TRINITY_DN3177_c0_g1_i1	K00232
TRINITY_DN39618_c0_g1_i1_dd0	K00232
TRINITY_DN3177_c0_g2_i1	K00232
TRINITY_DN18595_c0_g1_i1_dd0	K00232
TRINITY_DN33537_c0_g1_i1	K00232
TRINITY_DN6295_c1_g1_i1_dd0	K00232
TRINITY_DN28233_c0_g1_i1	K00232
TRINITY_DN10064_c0_g1_i1	K00232
TRINITY_DN18490_c0_g1_i1	K00232
TRINITY_DN47761_c0_g1_i1	K00232
TRINITY_DN36987_c0_g1_i1	K00232
TRINITY_DN14104_c0_g1_i1	K00232
TRINITY_DN44163_c0_g1_i1_dd0	K00232
TRINITY_DN4819_c1_g1_i1	K00232
TRINITY_DN51154_c0_g1_i1	K00232
TRINITY_DN51362_c0_g1_i1	K00232
TRINITY_DN1717_c0_g1_i1	K00232
TRINITY_DN7555_c0_g3_i1	K00232
TRINITY_DN7555_c0_g1_i1	K00232
TRINITY_DN9548_c2_g1_i1	K00234
TRINITY_DN31596_c0_g1_i1	K00234
TRINITY_DN32367_c0_g1_i1_dd0	K00234
TRINITY_DN8960_c2_g1_i1	K00234
TRINITY_DN23734_c0_g1_i1	K00234
TRINITY_DN8960_c1_g1_i1	K00234
TRINITY_DN33365_c0_g1_i1	K00234
TRINITY_DN54583_c0_g1_i1	K00234
TRINITY_DN20199_c0_g1_i1	K00234
TRINITY_DN50566_c0_g1_i1	K00234
TRINITY_DN32335_c0_g1_i1	K00235
TRINITY_DN2055_c0_g1_i1	K00235
TRINITY_DN9150_c1_g2_i1	K00235
TRINITY_DN11044_c0_g1_i1_dd0	K00235
TRINITY_DN15385_c0_g1_i1	K00235
TRINITY_DN30983_c0_g1_i1	K00235
TRINITY_DN42615_c0_g1_i1_dd0	K00235
TRINITY_DN8788_c0_g1_i1	K00236
TRINITY_DN9284_c0_g1_i1_dd0	K00236
TRINITY_DN6567_c0_g1_i1	K00236
TRINITY_DN22645_c0_g1_i1	K00236
TRINITY_DN41574_c0_g1_i1	K00236
TRINITY_DN24348_c0_g1_i1	K00236
TRINITY_DN3413_c0_g1_i1	K00237
TRINITY_DN41801_c0_g1_i1	K00237
TRINITY_DN12485_c0_g1_i1	K00237
TRINITY_DN23365_c0_g1_i1_dd0	K00249
TRINITY_DN22352_c0_g1_i1	K00249
TRINITY_DN11353_c0_g1_i1_dd0	K00249
TRINITY_DN46807_c0_g1_i1	K00249
TRINITY_DN14510_c0_g1_i1_dd0	K00249
TRINITY_DN8304_c0_g1_i1	K00252
TRINITY_DN10262_c0_g1_i1	K00252
TRINITY_DN6294_c0_g1_i1_dd0	K00252
TRINITY_DN23214_c0_g1_i1	K00252
TRINITY_DN6151_c0_g1_i1_dd0	K00253
TRINITY_DN858_c0_g1_i1	K00253
TRINITY_DN40290_c0_g1_i1_dd0	K00253
TRINITY_DN18070_c0_g1_i1	K00253
TRINITY_DN24163_c0_g1_i1_dd0	K00253
TRINITY_DN5697_c1_g1_i1	K00253
TRINITY_DN10995_c0_g1_i1	K00253
TRINITY_DN45008_c0_g1_i1_dd0	K00253
TRINITY_DN41593_c0_g1_i1	K00253
TRINITY_DN49531_c0_g1_i1	K00253
TRINITY_DN5697_c0_g1_i1	K00253
TRINITY_DN38498_c0_g1_i1_dd0	K00253
TRINITY_DN52711_c0_g1_i1	K00253
TRINITY_DN20232_c0_g1_i1	K00253
TRINITY_DN3267_c0_g1_i1	K00254
TRINITY_DN15188_c0_g1_i1_dd0	K00254
TRINITY_DN11023_c0_g1_i1	K00254
TRINITY_DN19748_c0_g1_i1_dd0	K00254
TRINITY_DN25494_c0_g1_i1_dd0	K00254
TRINITY_DN10135_c2_g8_i1	K00261
TRINITY_DN8220_c4_g1_i1	K00261
TRINITY_DN8198_c3_g4_i1	K00261
TRINITY_DN10135_c2_g8_i3	K00261
TRINITY_DN7756_c0_g1_i1_dd0	K00261
TRINITY_DN7696_c0_g2_i1	K00261
TRINITY_DN9066_c0_g1_i1_dd0	K00261
TRINITY_DN13530_c0_g1_i1	K00261
TRINITY_DN6205_c0_g1_i1	K00261
TRINITY_DN38019_c0_g1_i1	K00261
TRINITY_DN49145_c0_g1_i1	K00261
TRINITY_DN2808_c1_g1_i1	K00261
TRINITY_DN2808_c0_g1_i1_dd0	K00261
TRINITY_DN37500_c0_g1_i1	K00261
TRINITY_DN7696_c0_g1_i1	K00261
TRINITY_DN7081_c1_g1_i1	K00261
TRINITY_DN38240_c0_g1_i1	K00261
TRINITY_DN31109_c0_g1_i1_dd0	K00261
TRINITY_DN7081_c0_g1_i1	K00261
TRINITY_DN47905_c0_g1_i1	K00261
TRINITY_DN9736_c1_g1_i1	K00264
TRINITY_DN8124_c0_g1_i1	K00264
TRINITY_DN7688_c1_g1_i1	K00264
TRINITY_DN2177_c0_g1_i1_dd0	K00264
TRINITY_DN7688_c0_g1_i1	K00264
TRINITY_DN9736_c6_g1_i1	K00264
TRINITY_DN7246_c0_g1_i1	K00264
TRINITY_DN31271_c0_g1_i1	K00264
TRINITY_DN27853_c0_g1_i1_dd0	K00264
TRINITY_DN7688_c0_g2_i1	K00264
TRINITY_DN15274_c0_g1_i1	K00264
TRINITY_DN11310_c0_g1_i1	K00264
TRINITY_DN34520_c0_g1_i1_dd0	K00264
TRINITY_DN22876_c0_g1_i1	K00264
TRINITY_DN4153_c1_g1_i1	K00264
TRINITY_DN12546_c0_g1_i1_dd0	K00264
TRINITY_DN4153_c0_g1_i1_dd0	K00264
TRINITY_DN33910_c0_g1_i1_dd0	K00272
TRINITY_DN25681_c0_g1_i1	K00272
TRINITY_DN14409_c0_g1_i1_dd0	K00273
TRINITY_DN9201_c0_g1_i1_dd0	K00276
TRINITY_DN8764_c1_g1_i1	K00276
TRINITY_DN32184_c0_g1_i1	K00276
TRINITY_DN23171_c0_g1_i1_dd0	K00276
TRINITY_DN8764_c2_g1_i1	K00276
TRINITY_DN2690_c0_g1_i1	K00278
TRINITY_DN2690_c0_g2_i1	K00278
TRINITY_DN8959_c0_g1_i1_dd0	K00278
TRINITY_DN49364_c0_g1_i1	K00278
TRINITY_DN12667_c0_g1_i1	K00278
TRINITY_DN8106_c0_g1_i1	K00279
TRINITY_DN9916_c0_g1_i1_dd0	K00279
TRINITY_DN8034_c0_g1_i1_dd0	K00281
TRINITY_DN7195_c0_g1_i1	K00281
TRINITY_DN7195_c2_g1_i1	K00281
TRINITY_DN39147_c0_g1_i1_dd0	K00281
TRINITY_DN25677_c0_g1_i1	K00281
TRINITY_DN51288_c0_g1_i1	K00281
TRINITY_DN45058_c0_g1_i1	K00281
TRINITY_DN21756_c0_g1_i1	K00281
TRINITY_DN8124_c5_g1_i1	K00284
TRINITY_DN47477_c0_g1_i1_dd0	K00284
TRINITY_DN24010_c0_g1_i1_dd0	K00284
TRINITY_DN34423_c0_g1_i1	K00284
TRINITY_DN26263_c0_g1_i1_dd0	K00284
TRINITY_DN8616_c3_g1_i1	K00284
TRINITY_DN8616_c0_g1_i1_dd0	K00284
TRINITY_DN8616_c1_g1_i1	K00284
TRINITY_DN12408_c0_g1_i1	K00284
TRINITY_DN8616_c2_g1_i1	K00284
TRINITY_DN20795_c0_g1_i1	K00286
TRINITY_DN20446_c0_g1_i1_dd0	K00286
TRINITY_DN35502_c0_g1_i1_dd0	K00286
TRINITY_DN3430_c0_g1_i1	K00294
TRINITY_DN3430_c0_g2_i1	K00294
TRINITY_DN23266_c0_g1_i1	K00294
TRINITY_DN30604_c0_g1_i1	K00294
TRINITY_DN35364_c0_g1_i1_dd0	K00294
TRINITY_DN48232_c0_g1_i1	K00294
TRINITY_DN7849_c0_g2_i1	K00297
TRINITY_DN7849_c0_g1_i1	K00297
TRINITY_DN42029_c0_g1_i1	K00297
TRINITY_DN10822_c0_g1_i1_dd0	K00297
TRINITY_DN43213_c0_g1_i1_dd0	K00297
TRINITY_DN2484_c1_g1_i1_dd0	K00297
TRINITY_DN12007_c0_g1_i1	K00297
TRINITY_DN44584_c0_g1_i1_dd0	K00297
TRINITY_DN32642_c0_g1_i1_dd0	K00297
TRINITY_DN22049_c0_g1_i1	K00297
TRINITY_DN35833_c0_g1_i1_dd0	K00306
TRINITY_DN22932_c0_g1_i1_dd0	K00311
TRINITY_DN28076_c0_g1_i1	K00311
TRINITY_DN4776_c0_g1_i1	K00311
TRINITY_DN12582_c0_g1_i1_dd0	K00311
TRINITY_DN18510_c0_g1_i1	K00311
TRINITY_DN4790_c0_g1_i1	K00311
TRINITY_DN9482_c0_g1_i1_dd0	K00318
TRINITY_DN6919_c0_g1_i1	K00318
TRINITY_DN49714_c0_g1_i1	K00318
TRINITY_DN14862_c0_g1_i1	K00318
TRINITY_DN8988_c0_g1_i1_dd0	K00318
TRINITY_DN12618_c0_g1_i1_dd0	K00318
TRINITY_DN38883_c0_g1_i1	K00318
TRINITY_DN26851_c0_g1_i1	K00318
TRINITY_DN35792_c0_g1_i1_dd0	K00318
TRINITY_DN10321_c0_g1_i1_dd0	K00323
TRINITY_DN8358_c0_g1_i1	K00323
TRINITY_DN7362_c1_g1_i1	K00323
TRINITY_DN49434_c0_g1_i1	K00323
TRINITY_DN9587_c0_g2_i1	K00323
TRINITY_DN34720_c0_g1_i1_dd0	K00323
TRINITY_DN9587_c0_g1_i1_dd0	K00323
TRINITY_DN52070_c0_g1_i1	K00323
TRINITY_DN7362_c0_g1_i1	K00323
TRINITY_DN7362_c0_g2_i1	K00323
TRINITY_DN45258_c0_g1_i1_dd0	K00323
TRINITY_DN41709_c0_g1_i1_dd0	K00323
TRINITY_DN27888_c0_g1_i1_dd0	K00323
TRINITY_DN13012_c0_g1_i1_dd0	K00323
TRINITY_DN45492_c0_g1_i1_dd0	K00323
TRINITY_DN23229_c0_g1_i1_dd0	K00323
TRINITY_DN18204_c0_g1_i1	K00323
TRINITY_DN48088_c0_g1_i1	K00323
TRINITY_DN9133_c0_g1_i1	K00326
TRINITY_DN10531_c0_g1_i1	K00326
TRINITY_DN18095_c0_g1_i1_dd0	K00326
TRINITY_DN40495_c0_g1_i1	K00326
TRINITY_DN49622_c0_g1_i1	K00326
TRINITY_DN36414_c0_g1_i1_dd0	K00326
TRINITY_DN28533_c0_g1_i1	K00327
TRINITY_DN8160_c1_g1_i7	K00327
TRINITY_DN24349_c0_g1_i1_dd0	K00327
TRINITY_DN8160_c1_g1_i4	K00327
TRINITY_DN7803_c0_g1_i1_dd0	K00327
TRINITY_DN6860_c0_g2_i1	K00327
TRINITY_DN41647_c0_g1_i1_dd0	K00327
TRINITY_DN48925_c0_g1_i1	K00327
TRINITY_DN37958_c0_g1_i1	K00327
TRINITY_DN10391_c0_g1_i1	K00327
TRINITY_DN16429_c0_g1_i1	K00327
TRINITY_DN19544_c0_g1_i1_dd0	K00327
TRINITY_DN2280_c0_g1_i1	K00327
TRINITY_DN42763_c0_g1_i1	K00327
TRINITY_DN2200_c0_g1_i1_dd0	K00327
TRINITY_DN45382_c0_g1_i1_dd0	K00327
TRINITY_DN223_c1_g1_i1	K00327
TRINITY_DN52134_c0_g1_i1	K00327
TRINITY_DN26348_c0_g1_i1	K00327
TRINITY_DN4838_c0_g1_i1	K00327
TRINITY_DN7586_c2_g1_i1	K00344
TRINITY_DN3190_c0_g1_i1	K00344
TRINITY_DN41326_c0_g1_i1	K00344
TRINITY_DN11982_c0_g1_i1	K00365
TRINITY_DN9683_c0_g1_i1_dd0	K00365
TRINITY_DN10654_c0_g1_i1_dd0	K00366
TRINITY_DN2822_c0_g1_i1	K00366
TRINITY_DN40544_c0_g1_i1_dd0	K00366
TRINITY_DN9723_c3_g1_i1	K00382
TRINITY_DN28684_c0_g1_i1	K00382
TRINITY_DN10189_c0_g1_i1_dd0	K00382
TRINITY_DN7966_c0_g1_i1	K00382
TRINITY_DN8710_c0_g1_i1_dd0	K00382
TRINITY_DN11843_c0_g1_i1	K00382
TRINITY_DN38842_c0_g1_i1	K00382
TRINITY_DN3485_c0_g1_i1_dd0	K00382
TRINITY_DN20837_c0_g1_i1_dd0	K00382
TRINITY_DN23780_c0_g1_i1	K00382
TRINITY_DN12838_c0_g1_i1	K00382
TRINITY_DN3758_c0_g1_i1	K00383
TRINITY_DN8755_c0_g1_i1_dd0	K00383
TRINITY_DN876_c0_g1_i1	K00383
TRINITY_DN2246_c0_g1_i1_dd0	K00383
TRINITY_DN20739_c0_g1_i1	K00383
TRINITY_DN14835_c0_g1_i1	K00383
TRINITY_DN876_c1_g1_i1_dd0	K00383
TRINITY_DN6472_c0_g1_i1	K00384
TRINITY_DN6371_c1_g1_i1	K00384
TRINITY_DN47744_c0_g1_i1	K00384
TRINITY_DN30581_c0_g1_i1	K00384
TRINITY_DN14658_c0_g1_i1	K00384
TRINITY_DN33649_c0_g1_i1_dd0	K00384
TRINITY_DN40523_c0_g1_i1	K00384
TRINITY_DN6472_c1_g1_i1	K00384
TRINITY_DN31173_c0_g1_i1	K00384
TRINITY_DN40335_c0_g1_i1	K00384
TRINITY_DN26921_c0_g1_i1	K00384
TRINITY_DN5126_c0_g1_i1	K00384
TRINITY_DN6383_c0_g1_i1_dd0	K00387
TRINITY_DN13414_c0_g1_i1	K00387
TRINITY_DN6383_c0_g2_i1	K00387
TRINITY_DN21257_c0_g1_i1	K00387
TRINITY_DN35362_c0_g1_i1_dd0	K00387
TRINITY_DN1523_c0_g1_i1	K00392
TRINITY_DN8540_c0_g1_i1_dd0	K00392
TRINITY_DN5160_c0_g1_i1	K00411
TRINITY_DN29288_c0_g1_i1	K00411
TRINITY_DN8686_c0_g1_i1_dd0	K00411
TRINITY_DN11760_c0_g1_i1	K00411
TRINITY_DN10033_c0_g1_i1	K00411
TRINITY_DN3635_c0_g1_i1	K00411
TRINITY_DN40464_c0_g1_i1	K00411
TRINITY_DN13466_c0_g1_i1_dd0	K00411
TRINITY_DN20826_c0_g1_i1	K00411
TRINITY_DN54619_c0_g1_i1	K00411
TRINITY_DN16251_c0_g1_i1	K00411
TRINITY_DN21826_c0_g1_i1_dd0	K00411
TRINITY_DN42605_c0_g1_i1_dd0	K00411
TRINITY_DN3635_c1_g1_i1	K00411
TRINITY_DN3588_c0_g2_i1	K00412
TRINITY_DN3588_c0_g1_i1	K00412
TRINITY_DN34219_c0_g1_i1	K00412
TRINITY_DN17283_c0_g1_i1_dd0	K00412
TRINITY_DN7790_c1_g1_i1	K00412
TRINITY_DN24634_c0_g1_i1	K00412
TRINITY_DN8149_c3_g1_i1	K00413
TRINITY_DN8149_c3_g1_i2	K00413
TRINITY_DN8269_c0_g1_i1_dd0	K00413
TRINITY_DN9411_c0_g1_i1	K00413
TRINITY_DN31324_c0_g1_i1_dd0	K00413
TRINITY_DN43896_c0_g1_i1_dd0	K00413
TRINITY_DN10417_c0_g1_i1	K00413
TRINITY_DN39823_c0_g1_i1_dd0	K00413
TRINITY_DN13230_c0_g1_i1	K00413
TRINITY_DN50812_c0_g1_i1	K00413
TRINITY_DN51359_c0_g1_i1	K00416
TRINITY_DN18787_c0_g1_i1	K00416
TRINITY_DN25892_c0_g1_i1	K00416
TRINITY_DN9323_c0_g1_i1	K00417
TRINITY_DN51055_c0_g1_i1	K00417
TRINITY_DN6541_c0_g1_i1_dd0	K00419
TRINITY_DN2907_c0_g1_i1	K00419
TRINITY_DN8199_c3_g1_i1	K00428
TRINITY_DN10579_c0_g1_i1_dd0	K00428
TRINITY_DN31828_c0_g1_i1_dd0	K00428
TRINITY_DN36392_c0_g1_i1_dd0	K00428
TRINITY_DN11710_c0_g1_i1	K00428
TRINITY_DN7091_c1_g1_i1	K00428
TRINITY_DN2269_c0_g1_i1_dd0	K00432
TRINITY_DN6904_c0_g1_i1	K00432
TRINITY_DN10534_c0_g1_i1	K00432
TRINITY_DN31326_c0_g1_i1	K00432
TRINITY_DN39100_c0_g1_i1_dd0	K00432
TRINITY_DN21324_c0_g1_i1_dd0	K00432
TRINITY_DN25808_c0_g1_i1	K00432
TRINITY_DN14764_c0_g1_i1_dd0	K00432
TRINITY_DN30531_c0_g1_i1	K00434
TRINITY_DN10123_c12_g1_i1	K00434
TRINITY_DN24045_c0_g1_i1_dd0	K00434
TRINITY_DN30445_c0_g1_i1	K00434
TRINITY_DN15467_c0_g1_i1_dd0	K00451
TRINITY_DN32070_c0_g1_i1	K00451
TRINITY_DN5545_c0_g1_i1	K00451
TRINITY_DN7250_c1_g1_i1	K00451
TRINITY_DN7250_c0_g1_i1	K00451
TRINITY_DN24044_c0_g1_i1_dd0	K00451
TRINITY_DN11843_c0_g1_i1_dd0	K00451
TRINITY_DN52805_c0_g1_i1	K00451
TRINITY_DN14746_c0_g1_i1	K00451
TRINITY_DN41026_c0_g1_i1_dd0	K00452
TRINITY_DN10536_c0_g1_i1	K00453
TRINITY_DN20517_c0_g1_i1_dd0	K00453
TRINITY_DN31740_c0_g1_i1_dd0	K00453
TRINITY_DN23916_c0_g1_i1_dd0	K00453
TRINITY_DN41606_c0_g1_i1	K00453
TRINITY_DN715_c0_g1_i1	K00453
TRINITY_DN20415_c0_g1_i1	K00453
TRINITY_DN17959_c0_g1_i1	K00453
TRINITY_DN45470_c0_g1_i1	K00453
TRINITY_DN42912_c0_g1_i1_dd0	K00453
TRINITY_DN23394_c0_g1_i1	K00453
TRINITY_DN40001_c0_g1_i1	K00453
TRINITY_DN8151_c7_g1_i2	K00454
TRINITY_DN8151_c7_g1_i1	K00454
TRINITY_DN9041_c0_g1_i1_dd0	K00456
TRINITY_DN7365_c0_g1_i1	K00456
TRINITY_DN7365_c0_g2_i1	K00456
TRINITY_DN11955_c0_g1_i1	K00457
TRINITY_DN24398_c0_g1_i1	K00457
TRINITY_DN9980_c0_g1_i1_dd0	K00457
TRINITY_DN8051_c0_g1_i1	K00457
TRINITY_DN6476_c0_g1_i1	K00457
TRINITY_DN31630_c0_g1_i1	K00457
TRINITY_DN1061_c0_g1_i1_dd0	K00457
TRINITY_DN41174_c0_g1_i1	K00457
TRINITY_DN16632_c0_g1_i1	K00457
TRINITY_DN26876_c0_g1_i1	K00457
TRINITY_DN15809_c0_g1_i1	K00457
TRINITY_DN21643_c0_g1_i1_dd0	K00457
TRINITY_DN20545_c0_g1_i1_dd0	K00457
TRINITY_DN8345_c1_g1_i1	K00463
TRINITY_DN8345_c0_g1_i1_dd0	K00463
TRINITY_DN16410_c0_g1_i1_dd0	K00464
TRINITY_DN42502_c0_g1_i1_dd0	K00464
TRINITY_DN3710_c1_g1_i1	K00464
TRINITY_DN48979_c0_g1_i1	K00464
TRINITY_DN39732_c0_g1_i1_dd0	K00465
TRINITY_DN260_c1_g1_i1	K00465
TRINITY_DN23476_c0_g1_i1	K00465
TRINITY_DN49444_c0_g1_i1	K00465
TRINITY_DN44261_c0_g1_i1	K00465
TRINITY_DN260_c0_g1_i1	K00465
TRINITY_DN17141_c0_g1_i1	K00465
TRINITY_DN23654_c0_g1_i1_dd0	K00465
TRINITY_DN17141_c1_g1_i1	K00465
TRINITY_DN14651_c0_g1_i1_dd0	K00465
TRINITY_DN8796_c0_g1_i1	K00472
TRINITY_DN7234_c0_g1_i1	K00472
TRINITY_DN6219_c1_g2_i1	K00472
TRINITY_DN2829_c0_g1_i1	K00472
TRINITY_DN4171_c0_g1_i1	K00472
TRINITY_DN39302_c0_g1_i1_dd0	K00472
TRINITY_DN30615_c0_g1_i1	K00472
TRINITY_DN15032_c0_g1_i1_dd0	K00472
TRINITY_DN7898_c0_g1_i1	K00472
TRINITY_DN1818_c1_g1_i1	K00472
TRINITY_DN12131_c0_g1_i1	K00472
TRINITY_DN7495_c0_g1_i1_dd0	K00472
TRINITY_DN3771_c0_g1_i1	K00472
TRINITY_DN31831_c0_g1_i1_dd0	K00472
TRINITY_DN30884_c0_g1_i1	K00472
TRINITY_DN7234_c0_g2_i1	K00472
TRINITY_DN2829_c1_g1_i1	K00472
TRINITY_DN26726_c0_g1_i1_dd0	K00472
TRINITY_DN24345_c0_g1_i1_dd0	K00472
TRINITY_DN33343_c0_g1_i1_dd0	K00472
TRINITY_DN34473_c0_g1_i1_dd0	K00472
TRINITY_DN28901_c0_g1_i1	K00472
TRINITY_DN42752_c0_g1_i1	K00472
TRINITY_DN4130_c0_g1_i1	K00472
TRINITY_DN46916_c0_g1_i1_dd0	K00472
TRINITY_DN16083_c0_g1_i1_dd0	K00477
TRINITY_DN3168_c0_g1_i1	K00477
TRINITY_DN14142_c0_g1_i1	K00477
TRINITY_DN15515_c0_g1_i1_dd0	K00477
TRINITY_DN3488_c1_g1_i1_dd0	K00477
TRINITY_DN41245_c0_g1_i1	K00477
TRINITY_DN3488_c0_g1_i1	K00477
TRINITY_DN41012_c0_g1_i1_dd0	K00477
TRINITY_DN10072_c0_g1_i1	K00480
TRINITY_DN47765_c0_g1_i1	K00480
TRINITY_DN21114_c0_g1_i1	K00486
TRINITY_DN12320_c0_g1_i1_dd0	K00486
TRINITY_DN21866_c0_g1_i1	K00486
TRINITY_DN11789_c0_g1_i1	K00486
TRINITY_DN14223_c0_g1_i1	K00499
TRINITY_DN10550_c1_g1_i1	K00499
TRINITY_DN30659_c0_g1_i1	K00500
TRINITY_DN31151_c0_g1_i1	K00500
TRINITY_DN5649_c1_g1_i1	K00500
TRINITY_DN53643_c0_g1_i1	K00500
TRINITY_DN34039_c0_g1_i1_dd0	K00500
TRINITY_DN51291_c0_g1_i1	K00500
TRINITY_DN153_c0_g1_i1_dd0	K00500
TRINITY_DN35762_c0_g1_i1	K00500
TRINITY_DN25962_c0_g1_i1	K00500
TRINITY_DN37139_c0_g1_i1_dd0	K00500
TRINITY_DN38359_c0_g1_i1	K00500
TRINITY_DN5649_c0_g1_i1_dd0	K00500
TRINITY_DN7650_c0_g1_i1_dd0	K00502
TRINITY_DN7650_c0_g2_i1_dd0	K00502
TRINITY_DN12138_c0_g1_i1	K00507
TRINITY_DN40650_c0_g1_i1_dd0	K00507
TRINITY_DN34321_c0_g1_i1	K00507
TRINITY_DN30457_c0_g1_i1	K00507
TRINITY_DN28995_c0_g1_i1	K00507
TRINITY_DN37389_c0_g1_i1	K00507
TRINITY_DN34679_c0_g1_i1_dd0	K00507
TRINITY_DN43641_c0_g1_i1_dd0	K00507
TRINITY_DN22491_c0_g1_i1	K00507
TRINITY_DN27715_c0_g1_i1	K00507
TRINITY_DN47364_c0_g1_i1	K00507
TRINITY_DN44882_c0_g1_i1	K00511
TRINITY_DN41467_c0_g1_i1_dd0	K00511
TRINITY_DN13670_c0_g1_i1	K00514
TRINITY_DN174_c0_g2_i1	K00514
TRINITY_DN9311_c0_g1_i1	K00514
TRINITY_DN42884_c0_g1_i1	K00514
TRINITY_DN35608_c0_g1_i1_dd0	K00521
TRINITY_DN11568_c0_g1_i1_dd0	K00522
TRINITY_DN3473_c0_g1_i1	K00522
TRINITY_DN13197_c0_g1_i1_dd0	K00522
TRINITY_DN9648_c0_g1_i1	K00522
TRINITY_DN34108_c0_g1_i1	K00522
TRINITY_DN4764_c0_g1_i1	K00522
TRINITY_DN7916_c0_g1_i1	K00522
TRINITY_DN7916_c0_g1_i2	K00522
TRINITY_DN10052_c0_g1_i1_dd0	K00522
TRINITY_DN1614_c0_g1_i1_dd0	K00522
TRINITY_DN2836_c0_g1_i1	K00522
TRINITY_DN10052_c0_g1_i2	K00522
TRINITY_DN35076_c0_g1_i1	K00522
TRINITY_DN2836_c0_g2_i1	K00522
TRINITY_DN4964_c1_g1_i1	K00522
TRINITY_DN42336_c0_g1_i1_dd0	K00545
TRINITY_DN24671_c0_g1_i1_dd0	K00545
TRINITY_DN11327_c0_g1_i1_dd0	K00548
TRINITY_DN16475_c0_g1_i1	K00548
TRINITY_DN40808_c0_g1_i1_dd0	K00548
TRINITY_DN87_c1_g1_i1	K00548
TRINITY_DN43724_c0_g1_i1	K00548
TRINITY_DN36616_c0_g1_i1	K00548
TRINITY_DN6470_c0_g1_i1	K00548
TRINITY_DN6470_c0_g2_i1	K00548
TRINITY_DN41323_c0_g1_i1_dd0	K00548
TRINITY_DN87_c0_g1_i1_dd0	K00548
TRINITY_DN8058_c1_g1_i1	K00549
TRINITY_DN53573_c0_g1_i1	K00549
TRINITY_DN10807_c0_g1_i1	K00549
TRINITY_DN9551_c0_g1_i1	K00555
TRINITY_DN2318_c0_g1_i1	K00555
TRINITY_DN13729_c0_g1_i1_dd0	K00555
TRINITY_DN22128_c0_g1_i1	K00555
TRINITY_DN50136_c0_g1_i1	K00555
TRINITY_DN41823_c0_g1_i1	K00558
TRINITY_DN49503_c0_g1_i1	K00558
TRINITY_DN1877_c1_g1_i1	K00558
TRINITY_DN14063_c0_g1_i1_dd0	K00558
TRINITY_DN29925_c0_g1_i1	K00559
TRINITY_DN38093_c0_g1_i1	K00559
TRINITY_DN40373_c0_g1_i1_dd0	K00559
TRINITY_DN8237_c0_g1_i1	K00559
TRINITY_DN17068_c0_g1_i1_dd0	K00567
TRINITY_DN3162_c0_g1_i1	K00567
TRINITY_DN49481_c0_g1_i1	K00569
TRINITY_DN9182_c2_g1_i1	K00573
TRINITY_DN9182_c2_g2_i1	K00573
TRINITY_DN7119_c1_g1_i1	K00573
TRINITY_DN17068_c0_g1_i1	K00573
TRINITY_DN33855_c0_g1_i1_dd0	K00573
TRINITY_DN17230_c0_g1_i1_dd0	K00573
TRINITY_DN19550_c0_g1_i1	K00573
TRINITY_DN23190_c0_g1_i1	K00573
TRINITY_DN16377_c0_g1_i1	K00573
TRINITY_DN35501_c0_g1_i1_dd0	K00573
TRINITY_DN22198_c0_g1_i1_dd0	K00573
TRINITY_DN42882_c0_g1_i1	K00573
TRINITY_DN50067_c0_g1_i1	K00574
TRINITY_DN18477_c0_g1_i1	K00586
TRINITY_DN36960_c0_g1_i1	K00586
TRINITY_DN30007_c0_g1_i1	K00586
TRINITY_DN589_c1_g1_i1	K00586
TRINITY_DN7482_c0_g1_i1	K00587
TRINITY_DN8438_c1_g1_i1	K00587
TRINITY_DN22033_c0_g1_i1	K00587
TRINITY_DN36209_c0_g1_i1_dd0	K00592
TRINITY_DN31295_c0_g1_i1_dd0	K00592
TRINITY_DN36949_c0_g1_i1	K00599
TRINITY_DN4262_c0_g1_i1_dd0	K00599
TRINITY_DN32754_c0_g1_i1	K00599
TRINITY_DN18546_c0_g1_i1_dd0	K00599
TRINITY_DN9752_c2_g1_i1	K00600
TRINITY_DN7102_c0_g1_i1	K00600
TRINITY_DN8124_c1_g3_i2	K00600
TRINITY_DN9752_c0_g2_i1	K00600
TRINITY_DN8124_c1_g3_i1	K00600
TRINITY_DN9116_c0_g1_i1_dd0	K00600
TRINITY_DN8124_c1_g1_i1	K00600
TRINITY_DN9752_c0_g1_i1_dd0	K00600
TRINITY_DN23659_c0_g1_i1_dd0	K00600
TRINITY_DN9752_c0_g1_i2	K00600
TRINITY_DN4558_c0_g1_i1	K00600
TRINITY_DN38549_c0_g1_i1	K00600
TRINITY_DN24613_c0_g1_i1	K00600
TRINITY_DN25022_c0_g1_i1	K00600
TRINITY_DN24011_c0_g1_i1	K00600
TRINITY_DN45693_c0_g1_i1_dd0	K00600
TRINITY_DN42726_c0_g1_i1	K00600
TRINITY_DN31964_c0_g1_i1	K00602
TRINITY_DN4354_c0_g1_i1	K00602
TRINITY_DN4354_c1_g1_i1	K00602
TRINITY_DN4237_c0_g1_i1_dd0	K00602
TRINITY_DN32654_c0_g1_i1_dd0	K00605
TRINITY_DN31285_c0_g1_i1	K00605
TRINITY_DN27634_c0_g1_i1	K00605
TRINITY_DN19864_c0_g1_i1	K00605
TRINITY_DN32206_c0_g1_i1_dd0	K00605
TRINITY_DN34671_c0_g1_i1	K00605
TRINITY_DN18948_c0_g1_i1	K00605
TRINITY_DN24988_c0_g1_i1_dd0	K00605
TRINITY_DN7245_c0_g1_i1	K00605
TRINITY_DN18557_c0_g1_i1	K00609
TRINITY_DN41276_c0_g1_i1_dd0	K00609
TRINITY_DN6865_c0_g1_i1_dd0	K00609
TRINITY_DN41323_c0_g1_i1	K00609
TRINITY_DN22868_c0_g1_i1	K00609
TRINITY_DN46407_c0_g1_i1	K00609
TRINITY_DN6422_c0_g2_i1_dd0	K00611
TRINITY_DN6422_c0_g1_i1_dd0	K00611
TRINITY_DN27801_c0_g1_i1	K00611
TRINITY_DN2990_c0_g1_i1_dd0	K00611
TRINITY_DN39881_c0_g1_i1_dd0	K00611
TRINITY_DN47237_c0_g1_i1_dd0	K00615
TRINITY_DN28072_c0_g1_i1	K00615
TRINITY_DN7864_c0_g1_i1_dd0	K00615
TRINITY_DN7702_c0_g1_i1	K00615
TRINITY_DN1062_c0_g1_i1	K00615
TRINITY_DN38000_c0_g1_i1	K00615
TRINITY_DN5766_c1_g1_i1	K00615
TRINITY_DN18196_c0_g1_i1	K00615
TRINITY_DN15505_c0_g1_i1	K00615
TRINITY_DN19093_c0_g1_i1_dd0	K00615
TRINITY_DN38313_c0_g1_i1_dd0	K00615
TRINITY_DN38492_c0_g1_i1	K00615
TRINITY_DN43177_c0_g1_i1	K00615
TRINITY_DN47259_c0_g1_i1	K00615
TRINITY_DN13377_c0_g1_i1	K00615
TRINITY_DN32382_c0_g1_i1_dd0	K00616
TRINITY_DN3386_c0_g1_i1	K00616
TRINITY_DN35446_c0_g1_i1_dd0	K00616
TRINITY_DN30203_c0_g1_i1	K00616
TRINITY_DN34107_c0_g1_i1_dd0	K00616
TRINITY_DN31147_c0_g1_i1	K00616
TRINITY_DN43015_c0_g1_i1_dd0	K00616
TRINITY_DN43161_c0_g1_i1	K00616
TRINITY_DN42653_c1_g1_i1	K00616
TRINITY_DN43473_c0_g1_i1_dd0	K00616
TRINITY_DN1473_c0_g1_i1	K00616
TRINITY_DN42653_c0_g1_i1	K00616
TRINITY_DN2467_c0_g1_i1_dd0	K00616
TRINITY_DN39204_c0_g1_i1	K00616
TRINITY_DN48930_c0_g1_i1	K00616
TRINITY_DN31257_c0_g1_i1_dd0	K00620
TRINITY_DN9358_c0_g1_i1	K00620
TRINITY_DN9255_c0_g1_i1	K00621
TRINITY_DN15745_c0_g1_i1	K00621
TRINITY_DN44239_c0_g1_i1_dd0	K00621
TRINITY_DN39861_c0_g1_i1_dd0	K00621
TRINITY_DN5025_c0_g1_i1	K00626
TRINITY_DN9489_c0_g1_i1_dd0	K00626
TRINITY_DN15898_c0_g1_i1	K00626
TRINITY_DN20079_c0_g1_i1	K00626
TRINITY_DN6912_c1_g1_i1_dd0	K00626
TRINITY_DN33596_c0_g1_i1	K00626
TRINITY_DN14128_c0_g1_i1	K00626
TRINITY_DN52260_c0_g1_i1	K00626
TRINITY_DN19950_c0_g1_i1	K00626
TRINITY_DN33232_c0_g1_i1_dd0	K00626
TRINITY_DN7288_c0_g1_i1	K00627
TRINITY_DN7288_c0_g2_i1	K00627
TRINITY_DN9164_c0_g2_i1	K00627
TRINITY_DN9164_c0_g1_i1_dd0	K00627
TRINITY_DN32349_c0_g1_i1_dd0	K00627
TRINITY_DN8418_c0_g1_i1	K00627
TRINITY_DN8806_c0_g1_i1_dd0	K00627
TRINITY_DN7041_c0_g1_i1	K00627
TRINITY_DN7041_c0_g2_i1	K00627
TRINITY_DN31392_c0_g1_i1	K00627
TRINITY_DN9473_c0_g1_i1	K00627
TRINITY_DN17130_c0_g1_i1	K00627
TRINITY_DN25271_c0_g1_i1_dd0	K00627
TRINITY_DN15043_c0_g1_i1	K00627
TRINITY_DN44114_c0_g1_i1	K00627
TRINITY_DN19124_c0_g1_i1_dd0	K00627
TRINITY_DN39827_c0_g1_i1	K00630
TRINITY_DN8235_c0_g1_i1	K00639
TRINITY_DN5197_c0_g1_i1_dd0	K00639
TRINITY_DN27189_c0_g1_i1_dd0	K00639
TRINITY_DN11136_c0_g1_i1_dd0	K00639
TRINITY_DN17571_c0_g1_i1_dd0	K00639
TRINITY_DN10799_c0_g1_i1_dd0	K00640
TRINITY_DN38273_c0_g1_i1_dd0	K00640
TRINITY_DN19316_c0_g1_i1	K00640
TRINITY_DN8161_c0_g2_i2	K00645
TRINITY_DN7096_c0_g1_i1	K00645
TRINITY_DN8161_c0_g2_i1	K00645
TRINITY_DN8161_c0_g1_i1_dd0	K00645
TRINITY_DN14446_c0_g1_i1	K00648
TRINITY_DN9906_c0_g1_i1	K00650
TRINITY_DN8221_c1_g2_i1	K00650
TRINITY_DN9906_c0_g1_i4	K00650
TRINITY_DN9906_c0_g1_i3	K00650
TRINITY_DN9836_c0_g2_i2	K00650
TRINITY_DN7419_c0_g2_i1	K00650
TRINITY_DN3251_c0_g1_i1_dd0	K00650
TRINITY_DN4339_c0_g1_i1_dd0	K00650
TRINITY_DN15785_c0_g1_i1_dd0	K00652
TRINITY_DN8583_c0_g1_i1_dd0	K00654
TRINITY_DN86_c0_g1_i1	K00654
TRINITY_DN49453_c0_g1_i1	K00654
TRINITY_DN7527_c0_g1_i1_dd0	K00654
TRINITY_DN16662_c0_g1_i1	K00654
TRINITY_DN31624_c0_g1_i1	K00654
TRINITY_DN9337_c0_g1_i1_dd0	K00654
TRINITY_DN9337_c1_g1_i1	K00654
TRINITY_DN47305_c0_g1_i1_dd0	K00654
TRINITY_DN42197_c0_g1_i1	K00654
TRINITY_DN31716_c0_g1_i1_dd0	K00654
TRINITY_DN8830_c0_g1_i1	K00654
TRINITY_DN24855_c0_g1_i1_dd0	K00654
TRINITY_DN4064_c0_g1_i1	K00654
TRINITY_DN20089_c0_g1_i1	K00654
TRINITY_DN18551_c0_g1_i1	K00654
TRINITY_DN1037_c0_g1_i1	K00654
TRINITY_DN18549_c0_g1_i1	K00654
TRINITY_DN22421_c0_g1_i1_dd0	K00654
TRINITY_DN52914_c0_g1_i1	K00654
TRINITY_DN44141_c0_g1_i1	K00654
TRINITY_DN17075_c0_g1_i1_dd0	K00654
TRINITY_DN32778_c0_g1_i1	K00655
TRINITY_DN5601_c0_g1_i1_dd0	K00658
TRINITY_DN10043_c2_g1_i1	K00658
TRINITY_DN65_c0_g1_i1	K00658
TRINITY_DN11446_c0_g1_i1_dd0	K00658
TRINITY_DN32276_c0_g1_i1	K00658
TRINITY_DN7890_c0_g2_i3	K00660
TRINITY_DN10160_c4_g9_i3	K00660
TRINITY_DN10160_c4_g9_i5	K00660
TRINITY_DN7890_c0_g2_i2	K00660
TRINITY_DN10160_c4_g9_i2	K00660
TRINITY_DN10160_c4_g9_i1	K00660
TRINITY_DN4002_c1_g1_i1	K00670
TRINITY_DN32892_c0_g1_i1	K00670
TRINITY_DN41819_c0_g1_i1	K00671
TRINITY_DN19976_c0_g1_i1_dd0	K00671
TRINITY_DN34911_c0_g1_i1	K00671
TRINITY_DN19755_c0_g1_i1	K00671
TRINITY_DN9932_c1_g1_i1	K00681
TRINITY_DN27888_c0_g1_i1	K00681
TRINITY_DN23540_c0_g1_i1_dd0	K00681
TRINITY_DN9932_c0_g1_i1	K00681
TRINITY_DN215_c0_g1_i1_dd0	K00681
TRINITY_DN16093_c0_g1_i1_dd0	K00681
TRINITY_DN19496_c0_g1_i1	K00685
TRINITY_DN9571_c0_g2_i1	K00688
TRINITY_DN7413_c0_g1_i2	K00688
TRINITY_DN9571_c0_g1_i1_dd0	K00688
TRINITY_DN7413_c0_g1_i1	K00688
TRINITY_DN178_c0_g1_i1_dd0	K00688
TRINITY_DN11653_c0_g1_i1_dd0	K00688
TRINITY_DN34431_c0_g1_i1	K00688
TRINITY_DN33630_c0_g1_i1	K00688
TRINITY_DN31830_c0_g1_i1	K00688
TRINITY_DN4988_c0_g1_i1	K00688
TRINITY_DN4988_c0_g2_i1	K00688
TRINITY_DN25547_c0_g1_i1_dd0	K00688
TRINITY_DN47266_c0_g1_i1_dd0	K00688
TRINITY_DN33572_c0_g1_i1	K00688
TRINITY_DN35551_c0_g1_i1_dd0	K00688
TRINITY_DN28556_c0_g1_i1	K00688
TRINITY_DN15360_c0_g1_i1_dd0	K00695
TRINITY_DN12914_c0_g1_i1	K00695
TRINITY_DN28804_c0_g1_i1	K00695
TRINITY_DN32046_c0_g1_i1	K00696
TRINITY_DN31102_c0_g1_i1_dd0	K00696
TRINITY_DN12547_c0_g1_i1	K00696
TRINITY_DN27764_c0_g1_i1	K00696
TRINITY_DN53030_c0_g1_i1	K00699
TRINITY_DN9806_c0_g2_i1	K00700
TRINITY_DN9806_c0_g2_i2	K00700
TRINITY_DN9806_c0_g1_i1_dd0	K00700
TRINITY_DN230_c0_g1_i1	K00700
TRINITY_DN39862_c0_g1_i1_dd0	K00700
TRINITY_DN39862_c0_g2_i1	K00700
TRINITY_DN4194_c0_g1_i1_dd0	K00700
TRINITY_DN15768_c0_g1_i1	K00700
TRINITY_DN2376_c1_g1_i1	K00700
TRINITY_DN23832_c0_g1_i1_dd0	K00700
TRINITY_DN4194_c1_g1_i1	K00700
TRINITY_DN30624_c0_g1_i1	K00700
TRINITY_DN10449_c0_g1_i1	K00700
TRINITY_DN41502_c0_g1_i1	K00700
TRINITY_DN43168_c0_g1_i1_dd0	K00700
TRINITY_DN28755_c0_g1_i1	K00703
TRINITY_DN10174_c2_g3_i1	K00703
TRINITY_DN9188_c0_g1_i1_dd0	K00703
TRINITY_DN7091_c0_g2_i1	K00703
TRINITY_DN310_c1_g1_i1	K00703
TRINITY_DN8172_c2_g2_i1	K00703
TRINITY_DN8172_c2_g1_i1	K00703
TRINITY_DN7091_c0_g1_i1_dd0	K00703
TRINITY_DN39646_c0_g1_i1_dd0	K00703
TRINITY_DN7228_c0_g1_i1	K00703
TRINITY_DN236_c1_g1_i1	K00703
TRINITY_DN7228_c0_g2_i1	K00703
TRINITY_DN36784_c0_g1_i1	K00703
TRINITY_DN29243_c0_g1_i1	K00703
TRINITY_DN35920_c0_g1_i1	K00703
TRINITY_DN16511_c0_g1_i1_dd0	K00703
TRINITY_DN12132_c0_g1_i1	K00703
TRINITY_DN236_c0_g1_i1_dd0	K00703
TRINITY_DN321_c1_g1_i1	K00703
TRINITY_DN10547_c0_g1_i1	K00703
TRINITY_DN18528_c0_g1_i1_dd0	K00703
TRINITY_DN12608_c0_g1_i1_dd0	K00703
TRINITY_DN321_c0_g1_i1_dd0	K00703
TRINITY_DN16221_c0_g1_i1_dd0	K00703
TRINITY_DN10430_c0_g1_i1	K00705
TRINITY_DN39830_c0_g1_i1	K00705
TRINITY_DN39930_c0_g1_i1_dd0	K00705
TRINITY_DN19453_c0_g1_i1_dd0	K00705
TRINITY_DN25470_c0_g1_i1_dd0	K00710
TRINITY_DN27924_c0_g1_i1_dd0	K00710
TRINITY_DN18665_c0_g1_i1	K00710
TRINITY_DN29216_c0_g1_i1	K00710
TRINITY_DN18010_c0_g1_i1_dd0	K00710
TRINITY_DN27891_c0_g1_i1	K00710
TRINITY_DN45631_c0_g1_i1_dd0	K00710
TRINITY_DN15193_c0_g1_i1_dd0	K00710
TRINITY_DN45932_c0_g1_i1	K00710
TRINITY_DN17865_c0_g1_i1_dd0	K00721
TRINITY_DN42223_c0_g1_i1_dd0	K00721
TRINITY_DN22159_c0_g1_i1	K00721
TRINITY_DN20501_c0_g1_i1	K00726
TRINITY_DN44760_c0_g1_i1	K00729
TRINITY_DN53274_c0_g1_i1	K00729
TRINITY_DN36798_c0_g1_i1	K00729
TRINITY_DN2243_c0_g1_i1	K00750
TRINITY_DN7644_c0_g1_i1	K00750
TRINITY_DN37827_c0_g1_i1	K00759
TRINITY_DN25367_c0_g1_i1_dd0	K00759
TRINITY_DN44175_c0_g1_i1_dd0	K00759
TRINITY_DN41304_c0_g1_i1_dd0	K00759
TRINITY_DN40544_c0_g1_i1	K00759
TRINITY_DN24245_c0_g1_i1_dd0	K00759
TRINITY_DN9455_c0_g2_i1	K00760
TRINITY_DN9455_c0_g1_i1_dd0	K00760
TRINITY_DN39036_c0_g1_i1_dd0	K00760
TRINITY_DN36387_c0_g1_i1	K00760
TRINITY_DN44908_c0_g1_i1_dd0	K00760
TRINITY_DN29983_c0_g1_i1	K00761
TRINITY_DN31027_c0_g1_i1_dd0	K00761
TRINITY_DN53019_c0_g1_i1	K00761
TRINITY_DN11286_c0_g1_i1_dd0	K00763
TRINITY_DN767_c0_g1_i1	K00763
TRINITY_DN11325_c0_g1_i1	K00763
TRINITY_DN49498_c0_g1_i1	K00765
TRINITY_DN2274_c0_g1_i1	K00765
TRINITY_DN2274_c1_g1_i1	K00765
TRINITY_DN19940_c0_g1_i1_dd0	K00765
TRINITY_DN3594_c0_g1_i1_dd0	K00766
TRINITY_DN53323_c0_g1_i1	K00766
TRINITY_DN43150_c0_g1_i1_dd0	K00784
TRINITY_DN10058_c0_g1_i1	K00784
TRINITY_DN15065_c0_g1_i1_dd0	K00784
TRINITY_DN28720_c0_g1_i1	K00784
TRINITY_DN8798_c0_g1_i1	K00784
TRINITY_DN2608_c0_g1_i1	K00784
TRINITY_DN22019_c0_g1_i1	K00784
TRINITY_DN23847_c0_g1_i1_dd0	K00787
TRINITY_DN3806_c0_g1_i1	K00787
TRINITY_DN25895_c0_g1_i1	K00787
TRINITY_DN35766_c0_g1_i1_dd0	K00787
TRINITY_DN28625_c0_g1_i1	K00789
TRINITY_DN23220_c0_g1_i1_dd0	K00789
TRINITY_DN10106_c0_g1_i2	K00789
TRINITY_DN8156_c0_g1_i1	K00789
TRINITY_DN9261_c0_g1_i1	K00789
TRINITY_DN5038_c0_g1_i1	K00789
TRINITY_DN6215_c0_g1_i1	K00789
TRINITY_DN8156_c0_g2_i1	K00789
TRINITY_DN10106_c0_g1_i1_dd0	K00789
TRINITY_DN7978_c0_g1_i1_dd0	K00789
TRINITY_DN7978_c0_g2_i1_dd0	K00789
TRINITY_DN32043_c0_g1_i1	K00789
TRINITY_DN32120_c0_g1_i1_dd0	K00789
TRINITY_DN21071_c0_g1_i1_dd0	K00789
TRINITY_DN31517_c0_g1_i1_dd0	K00789
TRINITY_DN51873_c0_g1_i1	K00789
TRINITY_DN34861_c0_g1_i1	K00789
TRINITY_DN23678_c0_g1_i1	K00789
TRINITY_DN23478_c0_g1_i1_dd0	K00789
TRINITY_DN3029_c0_g1_i1	K00789
TRINITY_DN40832_c0_g1_i1_dd0	K00789
TRINITY_DN42527_c0_g1_i1_dd0	K00789
TRINITY_DN39790_c0_g1_i1_dd0	K00791
TRINITY_DN44837_c0_g1_i1	K00791
TRINITY_DN29098_c0_g1_i1_dd0	K00791
TRINITY_DN5282_c0_g1_i1	K00793
TRINITY_DN43484_c0_g1_i1_dd0	K00793
TRINITY_DN34544_c0_g1_i1	K00794
TRINITY_DN9033_c0_g1_i1_dd0	K00797
TRINITY_DN7203_c0_g1_i1	K00797
TRINITY_DN7203_c0_g2_i1	K00797
TRINITY_DN9033_c0_g2_i1	K00797
TRINITY_DN18290_c0_g1_i1	K00797
TRINITY_DN8816_c0_g1_i1	K00799
TRINITY_DN28336_c0_g1_i1	K00799
TRINITY_DN464_c0_g1_i1	K00799
TRINITY_DN39208_c0_g1_i1_dd0	K00799
TRINITY_DN19070_c0_g1_i1_dd0	K00799
TRINITY_DN33046_c0_g1_i1	K00799
TRINITY_DN38465_c0_g1_i1	K00799
TRINITY_DN9509_c0_g1_i1_dd0	K00799
TRINITY_DN15325_c0_g1_i1	K00799
TRINITY_DN27994_c0_g1_i1	K00799
TRINITY_DN22873_c0_g1_i1_dd0	K00799
TRINITY_DN39298_c1_g1_i1	K00799
TRINITY_DN50567_c0_g1_i1	K00799
TRINITY_DN13904_c0_g1_i1	K00799
TRINITY_DN34159_c0_g1_i1_dd0	K00799
TRINITY_DN39045_c0_g1_i1	K00799
TRINITY_DN47030_c0_g1_i1_dd0	K00799
TRINITY_DN25272_c0_g1_i1	K00799
TRINITY_DN43154_c0_g1_i1	K00799
TRINITY_DN47179_c0_g1_i1	K00800
TRINITY_DN2974_c0_g1_i1	K00800
TRINITY_DN2974_c1_g1_i1	K00800
TRINITY_DN20355_c0_g1_i1	K00809
TRINITY_DN7687_c1_g1_i1_dd0	K00809
TRINITY_DN7687_c0_g1_i1	K00809
TRINITY_DN33140_c0_g1_i1	K00809
TRINITY_DN10648_c0_g1_i1	K00809
TRINITY_DN24391_c0_g1_i1	K00809
TRINITY_DN41995_c0_g1_i1	K00809
TRINITY_DN21253_c0_g1_i1_dd0	K00809
TRINITY_DN23050_c0_g1_i1_dd0	K00811
TRINITY_DN15551_c0_g1_i1	K00811
TRINITY_DN9127_c0_g1_i1_dd0	K00814
TRINITY_DN4291_c0_g1_i1	K00814
TRINITY_DN20383_c0_g1_i1	K00814
TRINITY_DN33554_c0_g1_i1_dd0	K00814
TRINITY_DN29327_c0_g1_i1	K00815
TRINITY_DN7246_c1_g1_i1	K00815
TRINITY_DN7246_c0_g1_i1_dd0	K00815
TRINITY_DN787_c0_g1_i1_dd0	K00815
TRINITY_DN415_c0_g1_i1	K00816
TRINITY_DN9036_c0_g1_i1_dd0	K00816
TRINITY_DN18813_c0_g1_i1	K00816
TRINITY_DN22694_c0_g1_i1	K00816
TRINITY_DN47950_c0_g1_i1	K00816
TRINITY_DN8238_c0_g3_i1	K00818
TRINITY_DN31753_c0_g1_i1	K00818
TRINITY_DN16486_c0_g1_i1_dd0	K00818
TRINITY_DN8354_c0_g1_i1	K00818
TRINITY_DN3526_c0_g1_i1	K00819
TRINITY_DN6295_c0_g1_i2	K00819
TRINITY_DN6295_c0_g1_i1	K00819
TRINITY_DN8632_c0_g1_i1_dd0	K00819
TRINITY_DN8632_c0_g2_i1	K00819
TRINITY_DN4176_c0_g1_i1	K00819
TRINITY_DN4176_c0_g2_i1	K00819
TRINITY_DN25278_c0_g1_i1_dd0	K00819
TRINITY_DN32913_c0_g1_i1	K00819
TRINITY_DN17090_c0_g1_i1	K00819
TRINITY_DN44192_c0_g1_i1_dd0	K00819
TRINITY_DN8102_c0_g1_i1_dd0	K00820
TRINITY_DN8617_c0_g1_i1_dd0	K00820
TRINITY_DN8617_c0_g2_i1	K00820
TRINITY_DN12366_c0_g1_i1	K00820
TRINITY_DN6465_c0_g1_i1	K00820
TRINITY_DN9633_c0_g1_i1	K00820
TRINITY_DN8102_c1_g1_i1_dd0	K00820
TRINITY_DN24119_c0_g1_i1	K00820
TRINITY_DN2082_c1_g1_i1	K00820
TRINITY_DN11875_c0_g1_i1_dd0	K00820
TRINITY_DN15738_c0_g1_i1	K00820
TRINITY_DN16001_c0_g1_i1_dd0	K00820
TRINITY_DN39617_c0_g2_i1	K00820
TRINITY_DN32408_c0_g1_i1_dd0	K00820
TRINITY_DN39617_c0_g1_i1	K00820
TRINITY_DN28529_c0_g1_i1	K00820
TRINITY_DN2082_c0_g1_i1	K00820
TRINITY_DN21446_c0_g1_i1	K00820
TRINITY_DN21399_c0_g1_i1	K00820
TRINITY_DN43390_c0_g1_i1	K00825
TRINITY_DN42928_c0_g1_i1	K00825
TRINITY_DN34524_c0_g1_i1	K00826
TRINITY_DN9515_c0_g1_i1_dd0	K00826
TRINITY_DN7963_c0_g1_i1_dd0	K00827
TRINITY_DN8362_c0_g1_i1	K00827
TRINITY_DN39318_c0_g1_i1_dd0	K00827
TRINITY_DN1579_c0_g1_i1	K00827
TRINITY_DN28797_c0_g1_i1_dd0	K00827
TRINITY_DN7963_c0_g2_i1	K00827
TRINITY_DN33649_c0_g1_i1	K00827
TRINITY_DN11718_c0_g1_i1	K00827
TRINITY_DN34779_c0_g1_i1_dd0	K00827
TRINITY_DN40428_c0_g1_i1_dd0	K00827
TRINITY_DN9198_c0_g1_i2	K00830
TRINITY_DN9198_c0_g1_i1_dd0	K00830
TRINITY_DN3784_c1_g1_i1	K00830
TRINITY_DN3784_c0_g1_i1	K00830
TRINITY_DN14383_c0_g1_i1	K00830
TRINITY_DN11350_c0_g1_i1	K00830
TRINITY_DN3840_c0_g1_i1	K00831
TRINITY_DN3557_c0_g1_i1	K00831
TRINITY_DN3840_c0_g2_i1	K00831
TRINITY_DN6833_c1_g1_i1_dd0	K00831
TRINITY_DN6833_c0_g1_i1_dd0	K00831
TRINITY_DN6833_c0_g2_i1	K00831
TRINITY_DN4421_c0_g1_i1	K00831
TRINITY_DN21097_c0_g1_i1	K00831
TRINITY_DN4138_c0_g1_i1_dd0	K00844
TRINITY_DN37648_c0_g1_i1	K00844
TRINITY_DN10182_c0_g1_i1	K00844
TRINITY_DN40256_c0_g1_i1	K00844
TRINITY_DN30263_c0_g1_i1_dd0	K00844
TRINITY_DN8001_c0_g1_i1_dd0	K00844
TRINITY_DN24045_c0_g1_i1	K00844
TRINITY_DN28032_c0_g1_i1_dd0	K00844
TRINITY_DN45126_c0_g1_i1	K00844
TRINITY_DN42049_c0_g1_i1_dd0	K00844
TRINITY_DN5789_c0_g1_i1_dd0	K00847
TRINITY_DN26317_c0_g1_i1	K00847
TRINITY_DN5789_c1_g1_i1	K00847
TRINITY_DN10483_c0_g1_i1	K00849
TRINITY_DN15011_c0_g1_i1_dd0	K00850
TRINITY_DN7493_c0_g1_i1_dd0	K00850
TRINITY_DN7493_c0_g2_i1	K00850
TRINITY_DN8321_c0_g2_i1	K00850
TRINITY_DN8321_c0_g1_i1	K00850
TRINITY_DN511_c0_g1_i1	K00850
TRINITY_DN3070_c0_g1_i1_dd0	K00850
TRINITY_DN30643_c0_g1_i1	K00850
TRINITY_DN13215_c0_g1_i1_dd0	K00850
TRINITY_DN41389_c0_g1_i1_dd0	K00850
TRINITY_DN31034_c0_g1_i1	K00850
TRINITY_DN11976_c0_g1_i1_dd0	K00850
TRINITY_DN39576_c0_g1_i1	K00850
TRINITY_DN14235_c0_g1_i1	K00850
TRINITY_DN46386_c0_g1_i1	K00851
TRINITY_DN8230_c0_g1_i1	K00855
TRINITY_DN10179_c0_g1_i1_dd0	K00855
TRINITY_DN32512_c0_g1_i1_dd0	K00855
TRINITY_DN32006_c0_g1_i1	K00855
TRINITY_DN30476_c0_g1_i1	K00855
TRINITY_DN44862_c0_g1_i1_dd0	K00855
TRINITY_DN9645_c0_g1_i1_dd0	K00856
TRINITY_DN7306_c0_g1_i1	K00856
TRINITY_DN41405_c0_g1_i1	K00856
TRINITY_DN31238_c0_g1_i1_dd0	K00856
TRINITY_DN45940_c0_g1_i1_dd0	K00856
TRINITY_DN42086_c0_g1_i1	K00856
TRINITY_DN54020_c0_g1_i1	K00856
TRINITY_DN38455_c0_g1_i1	K00856
TRINITY_DN33481_c0_g1_i1_dd0	K00858
TRINITY_DN4818_c0_g1_i1_dd0	K00858
TRINITY_DN6511_c1_g1_i1	K00858
TRINITY_DN19491_c0_g1_i1_dd0	K00858
TRINITY_DN39520_c0_g1_i1_dd0	K00860
TRINITY_DN51600_c0_g1_i1	K00860
TRINITY_DN14367_c0_g1_i1	K00864
TRINITY_DN49494_c0_g1_i1	K00864
TRINITY_DN7459_c0_g1_i1_dd0	K00868
TRINITY_DN28173_c0_g1_i1	K00868
TRINITY_DN35320_c0_g1_i1	K00868
TRINITY_DN20756_c0_g1_i1_dd0	K00868
TRINITY_DN22371_c0_g1_i1_dd0	K00872
TRINITY_DN32091_c0_g1_i1	K00873
TRINITY_DN30834_c0_g1_i1	K00873
TRINITY_DN28573_c0_g1_i1	K00873
TRINITY_DN10064_c0_g1_i1_dd0	K00873
TRINITY_DN10064_c0_g2_i1	K00873
TRINITY_DN40228_c0_g1_i1_dd0	K00873
TRINITY_DN10621_c0_g2_i1	K00873
TRINITY_DN8044_c1_g1_i1	K00873
TRINITY_DN8044_c1_g1_i2	K00873
TRINITY_DN9730_c0_g1_i1_dd0	K00873
TRINITY_DN9730_c0_g2_i1	K00873
TRINITY_DN6790_c0_g2_i1	K00873
TRINITY_DN10055_c0_g1_i2	K00873
TRINITY_DN8044_c1_g2_i2	K00873
TRINITY_DN8044_c1_g2_i1	K00873
TRINITY_DN10055_c0_g1_i1_dd0	K00873
TRINITY_DN47850_c0_g1_i1	K00873
TRINITY_DN10055_c0_g1_i4	K00873
TRINITY_DN9800_c0_g4_i1	K00873
TRINITY_DN42007_c0_g1_i1_dd0	K00873
TRINITY_DN11946_c0_g1_i1	K00873
TRINITY_DN10055_c0_g1_i3	K00873
TRINITY_DN29981_c0_g1_i1	K00873
TRINITY_DN50857_c0_g1_i1	K00873
TRINITY_DN20433_c0_g1_i1	K00873
TRINITY_DN18401_c0_g1_i1	K00873
TRINITY_DN21436_c0_g1_i1	K00873
TRINITY_DN31406_c0_g1_i1_dd0	K00873
TRINITY_DN2233_c0_g1_i1	K00873
TRINITY_DN29303_c0_g1_i1	K00873
TRINITY_DN31048_c0_g1_i1	K00873
TRINITY_DN49443_c0_g1_i1	K00873
TRINITY_DN39130_c0_g1_i1_dd0	K00873
TRINITY_DN6392_c0_g1_i1	K00873
TRINITY_DN45282_c0_g1_i1	K00873
TRINITY_DN19511_c0_g1_i1_dd0	K00873
TRINITY_DN20689_c0_g1_i1	K00873
TRINITY_DN33508_c0_g1_i1	K00873
TRINITY_DN38471_c0_g1_i1	K00873
TRINITY_DN24714_c0_g1_i1	K00873
TRINITY_DN28500_c0_g1_i1_dd0	K00873
TRINITY_DN9730_c2_g1_i1	K00873
TRINITY_DN22375_c0_g1_i1_dd0	K00873
TRINITY_DN15246_c0_g1_i1_dd0	K00876
TRINITY_DN31448_c0_g1_i1	K00876
TRINITY_DN5520_c0_g1_i1	K00876
TRINITY_DN50762_c0_g1_i1	K00876
TRINITY_DN3499_c0_g1_i1	K00876
TRINITY_DN42869_c0_g1_i1	K00876
TRINITY_DN39547_c0_g1_i1_dd0	K00876
TRINITY_DN31977_c0_g1_i1	K00876
TRINITY_DN11238_c0_g1_i1_dd0	K00876
TRINITY_DN53295_c0_g1_i1	K00876
TRINITY_DN42846_c0_g1_i1_dd0	K00876
TRINITY_DN45219_c0_g1_i1	K00878
TRINITY_DN33444_c0_g1_i1	K00888
TRINITY_DN6662_c0_g1_i1_dd0	K00888
TRINITY_DN11043_c0_g1_i1	K00888
TRINITY_DN51215_c0_g1_i1	K00889
TRINITY_DN48565_c0_g1_i1	K00889
TRINITY_DN33264_c0_g1_i1	K00889
TRINITY_DN36608_c0_g1_i1	K00889
TRINITY_DN18368_c0_g1_i1_dd0	K00889
TRINITY_DN9672_c0_g1_i1	K00889
TRINITY_DN18247_c0_g1_i1_dd0	K00889
TRINITY_DN6529_c0_g1_i1	K00889
TRINITY_DN48893_c0_g1_i1	K00889
TRINITY_DN18116_c0_g1_i1	K00889
TRINITY_DN34373_c0_g1_i1_dd0	K00889
TRINITY_DN26919_c0_g1_i1	K00889
TRINITY_DN45950_c0_g1_i1_dd0	K00889
TRINITY_DN41474_c0_g1_i1	K00889
TRINITY_DN28385_c0_g1_i1	K00889
TRINITY_DN34942_c0_g1_i1_dd0	K00889
TRINITY_DN46594_c0_g1_i1	K00889
TRINITY_DN14685_c0_g1_i1_dd0	K00889
TRINITY_DN21159_c0_g1_i1_dd0	K00889
TRINITY_DN36526_c0_g1_i1	K00889
TRINITY_DN49881_c0_g1_i1	K00891
TRINITY_DN2001_c0_g1_i1	K00891
TRINITY_DN43092_c0_g1_i1	K00894
TRINITY_DN9139_c0_g1_i2	K00898
TRINITY_DN9139_c0_g1_i3	K00898
TRINITY_DN9139_c0_g1_i1_dd0	K00898
TRINITY_DN9139_c0_g1_i4	K00898
TRINITY_DN40215_c0_g1_i1_dd0	K00898
TRINITY_DN1874_c0_g1_i1_dd0	K00898
TRINITY_DN1874_c0_g2_i1	K00898
TRINITY_DN38814_c0_g1_i1	K00898
TRINITY_DN50070_c0_g1_i1	K00898
TRINITY_DN43732_c0_g1_i1_dd0	K00898
TRINITY_DN1618_c1_g1_i1	K00898
TRINITY_DN50772_c0_g1_i1	K00898
TRINITY_DN22509_c0_g1_i1	K00898
TRINITY_DN36973_c0_g1_i1	K00898
TRINITY_DN26948_c0_g1_i1_dd0	K00898
TRINITY_DN50601_c0_g1_i1	K00899
TRINITY_DN38375_c0_g1_i1	K00901
TRINITY_DN212_c0_g1_i1	K00901
TRINITY_DN1616_c0_g1_i1	K00901
TRINITY_DN40644_c0_g1_i1_dd0	K00901
TRINITY_DN33501_c0_g1_i1	K00901
TRINITY_DN124_c0_g1_i1	K00901
TRINITY_DN9527_c1_g1_i1	K00908
TRINITY_DN6626_c2_g1_i1	K00908
TRINITY_DN9748_c0_g1_i1	K00914
TRINITY_DN16296_c0_g1_i1_dd0	K00914
TRINITY_DN24367_c0_g1_i1	K00914
TRINITY_DN42242_c0_g1_i1	K00914
TRINITY_DN5053_c1_g1_i1	K00914
TRINITY_DN23791_c0_g1_i1_dd0	K00914
TRINITY_DN5053_c0_g1_i1_dd0	K00914
TRINITY_DN6946_c1_g1_i1	K00919
TRINITY_DN16531_c0_g1_i1_dd0	K00921
TRINITY_DN6456_c0_g2_i1	K00921
TRINITY_DN44476_c0_g1_i1_dd0	K00921
TRINITY_DN6456_c0_g1_i1	K00921
TRINITY_DN35591_c0_g1_i1_dd0	K00921
TRINITY_DN29733_c0_g1_i1_dd0	K00921
TRINITY_DN10453_c0_g1_i1	K00921
TRINITY_DN7308_c0_g1_i1	K00924
TRINITY_DN9696_c0_g2_i1_dd0	K00927
TRINITY_DN6276_c0_g1_i1	K00927
TRINITY_DN6276_c0_g2_i1	K00927
TRINITY_DN9696_c0_g1_i1_dd0	K00927
TRINITY_DN32234_c0_g1_i1_dd0	K00927
TRINITY_DN8693_c0_g1_i1_dd0	K00927
TRINITY_DN5638_c0_g1_i1_dd0	K00927
TRINITY_DN9574_c0_g1_i1	K00927
TRINITY_DN11949_c0_g1_i1_dd0	K00927
TRINITY_DN33388_c0_g1_i1	K00927
TRINITY_DN3902_c0_g1_i1_dd0	K00927
TRINITY_DN6467_c0_g1_i1	K00927
TRINITY_DN6617_c0_g1_i1	K00927
TRINITY_DN21328_c0_g1_i1	K00927
TRINITY_DN31203_c0_g1_i1	K00927
TRINITY_DN23081_c0_g1_i1_dd0	K00927
TRINITY_DN51309_c0_g1_i1	K00927
TRINITY_DN16260_c0_g1_i1_dd0	K00927
TRINITY_DN6621_c0_g1_i1_dd0	K00927
TRINITY_DN34530_c0_g1_i1	K00927
TRINITY_DN28820_c0_g1_i1	K00930
TRINITY_DN15380_c0_g1_i1_dd0	K00930
TRINITY_DN34795_c0_g1_i1_dd0	K00939
TRINITY_DN37554_c0_g1_i1	K00939
TRINITY_DN34230_c0_g1_i1_dd0	K00939
TRINITY_DN34230_c0_g2_i1	K00939
TRINITY_DN1658_c0_g2_i1	K00939
TRINITY_DN34515_c0_g1_i1	K00939
TRINITY_DN37623_c0_g1_i1	K00939
TRINITY_DN16469_c0_g1_i1	K00939
TRINITY_DN1658_c0_g1_i1_dd0	K00939
TRINITY_DN38721_c0_g1_i1	K00939
TRINITY_DN45445_c0_g1_i1_dd0	K00939
TRINITY_DN25567_c0_g1_i1_dd0	K00939
TRINITY_DN49072_c0_g1_i1	K00939
TRINITY_DN7100_c0_g1_i1	K00939
TRINITY_DN7100_c1_g1_i1	K00939
TRINITY_DN34382_c0_g1_i1_dd0	K00939
TRINITY_DN42948_c0_g1_i1_dd0	K00939
TRINITY_DN33469_c0_g1_i1	K00939
TRINITY_DN47567_c0_g1_i1_dd0	K00939
TRINITY_DN4253_c0_g1_i1	K00939
TRINITY_DN12796_c0_g1_i1	K00939
TRINITY_DN18597_c0_g1_i1	K00939
TRINITY_DN36984_c0_g1_i1_dd0	K00939
TRINITY_DN40289_c0_g1_i1_dd0	K00939
TRINITY_DN7710_c0_g1_i1_dd0	K00940
TRINITY_DN4366_c0_g1_i1_dd0	K00940
TRINITY_DN4679_c0_g1_i1	K00940
TRINITY_DN6253_c1_g1_i1	K00940
TRINITY_DN15325_c0_g1_i1_dd0	K00940
TRINITY_DN47503_c0_g1_i1	K00940
TRINITY_DN2175_c0_g1_i1_dd0	K00940
TRINITY_DN7779_c0_g1_i1_dd0	K00940
TRINITY_DN7779_c0_g2_i1_dd0	K00940
TRINITY_DN9888_c0_g1_i1	K00940
TRINITY_DN2955_c0_g1_i1	K00940
TRINITY_DN2955_c0_g2_i1	K00940
TRINITY_DN31137_c0_g1_i1_dd0	K00940
TRINITY_DN5271_c0_g1_i1	K00940
TRINITY_DN5271_c0_g2_i1	K00940
TRINITY_DN28952_c0_g1_i1	K00940
TRINITY_DN2433_c0_g1_i1	K00940
TRINITY_DN2078_c0_g1_i1_dd0	K00940
TRINITY_DN11863_c0_g1_i1	K00940
TRINITY_DN3106_c0_g1_i1_dd0	K00940
TRINITY_DN3106_c0_g2_i1	K00940
TRINITY_DN18781_c0_g1_i1	K00940
TRINITY_DN15833_c0_g1_i1	K00940
TRINITY_DN12473_c0_g1_i1_dd0	K00940
TRINITY_DN22907_c0_g1_i1_dd0	K00940
TRINITY_DN42202_c0_g1_i1	K00940
TRINITY_DN40013_c0_g1_i1	K00940
TRINITY_DN37415_c0_g1_i1	K00940
TRINITY_DN50604_c0_g1_i1	K00940
TRINITY_DN51926_c0_g1_i1	K00940
TRINITY_DN15946_c0_g1_i1	K00940
TRINITY_DN19768_c0_g1_i1	K00940
TRINITY_DN45022_c0_g1_i1	K00940
TRINITY_DN31810_c0_g1_i1	K00940
TRINITY_DN10291_c0_g1_i1_dd0	K00942
TRINITY_DN2832_c0_g1_i1	K00942
TRINITY_DN310_c0_g1_i1	K00942
TRINITY_DN310_c0_g2_i1	K00942
TRINITY_DN2057_c0_g1_i1_dd0	K00942
TRINITY_DN2057_c0_g2_i1	K00942
TRINITY_DN7252_c1_g1_i1	K00942
TRINITY_DN16312_c0_g1_i1_dd0	K00942
TRINITY_DN43227_c0_g1_i1	K00942
TRINITY_DN14054_c0_g1_i1	K00942
TRINITY_DN554_c0_g1_i1	K00942
TRINITY_DN41307_c0_g1_i1_dd0	K00942
TRINITY_DN1319_c0_g1_i1	K00942
TRINITY_DN14045_c0_g1_i1_dd0	K00942
TRINITY_DN33503_c0_g1_i1	K00942
TRINITY_DN16225_c0_g1_i1	K00942
TRINITY_DN30553_c0_g1_i1_dd0	K00942
TRINITY_DN34529_c0_g1_i1	K00942
TRINITY_DN12052_c0_g1_i1	K00943
TRINITY_DN5944_c0_g1_i1	K00943
TRINITY_DN14379_c0_g1_i1	K00943
TRINITY_DN49510_c0_g1_i1	K00943
TRINITY_DN32331_c0_g1_i1_dd0	K00943
TRINITY_DN3486_c0_g1_i1	K00948
TRINITY_DN7485_c0_g1_i1_dd0	K00948
TRINITY_DN9593_c0_g1_i1_dd0	K00948
TRINITY_DN6180_c0_g1_i1	K00948
TRINITY_DN9593_c1_g1_i1	K00948
TRINITY_DN41756_c0_g1_i1	K00948
TRINITY_DN15533_c0_g1_i1	K00948
TRINITY_DN37548_c0_g1_i1	K00948
TRINITY_DN25757_c0_g1_i1	K00948
TRINITY_DN35640_c0_g1_i1_dd0	K00948
TRINITY_DN49811_c0_g1_i1	K00949
TRINITY_DN20591_c0_g1_i1	K00949
TRINITY_DN6143_c0_g1_i1_dd0	K00951
TRINITY_DN28534_c0_g1_i1	K00951
TRINITY_DN33278_c0_g1_i1	K00951
TRINITY_DN28548_c0_g1_i1_dd0	K00953
TRINITY_DN7448_c0_g1_i1	K00958
TRINITY_DN9055_c0_g2_i1	K00958
TRINITY_DN7448_c0_g2_i1	K00958
TRINITY_DN9055_c0_g1_i1_dd0	K00958
TRINITY_DN10330_c0_g1_i1_dd0	K00958
TRINITY_DN8918_c0_g1_i1	K00958
TRINITY_DN32989_c0_g1_i1_dd0	K00958
TRINITY_DN18771_c0_g1_i1_dd0	K00958
TRINITY_DN1302_c0_g1_i1	K00958
TRINITY_DN37589_c0_g1_i1	K00958
TRINITY_DN17983_c0_g1_i1	K00962
TRINITY_DN31450_c0_g1_i1	K00962
TRINITY_DN39485_c1_g1_i1	K00962
TRINITY_DN3856_c0_g1_i1	K00963
TRINITY_DN4932_c0_g2_i1	K00963
TRINITY_DN47288_c0_g1_i1_dd0	K00963
TRINITY_DN3856_c0_g2_i1	K00963
TRINITY_DN51372_c0_g1_i1	K00963
TRINITY_DN35749_c0_g1_i1	K00963
TRINITY_DN213_c0_g1_i1	K00963
TRINITY_DN31083_c0_g1_i1	K00963
TRINITY_DN20233_c0_g1_i1_dd0	K00963
TRINITY_DN41246_c0_g1_i1	K00963
TRINITY_DN48390_c0_g1_i1	K00963
TRINITY_DN38339_c0_g1_i1_dd0	K00963
TRINITY_DN44078_c0_g1_i1	K00963
TRINITY_DN213_c1_g1_i1	K00963
TRINITY_DN47763_c0_g1_i1	K00966
TRINITY_DN10068_c0_g1_i1	K00966
TRINITY_DN17040_c0_g1_i1_dd0	K00966
TRINITY_DN6419_c0_g1_i1_dd0	K00966
TRINITY_DN33256_c0_g1_i1	K00966
TRINITY_DN12493_c0_g1_i1	K00966
TRINITY_DN48408_c0_g1_i1	K00966
TRINITY_DN27162_c0_g1_i1_dd0	K00966
TRINITY_DN43916_c0_g1_i1_dd0	K00966
TRINITY_DN535_c0_g1_i1	K00966
TRINITY_DN8300_c0_g1_i1	K00966
TRINITY_DN33112_c0_g1_i1_dd0	K00966
TRINITY_DN51913_c0_g1_i1	K00966
TRINITY_DN47822_c0_g1_i1	K00967
TRINITY_DN28232_c0_g1_i1	K00967
TRINITY_DN32596_c0_g1_i1_dd0	K00967
TRINITY_DN19729_c0_g1_i1	K00967
TRINITY_DN50208_c0_g1_i1	K00967
TRINITY_DN23101_c0_g1_i1_dd0	K00967
TRINITY_DN43126_c0_g1_i1_dd0	K00967
TRINITY_DN7037_c0_g1_i1	K00968
TRINITY_DN9251_c0_g2_i1	K00968
TRINITY_DN5791_c0_g1_i1_dd0	K00968
TRINITY_DN5791_c0_g2_i1	K00968
TRINITY_DN31161_c0_g1_i1_dd0	K00968
TRINITY_DN28500_c0_g1_i1	K00968
TRINITY_DN25724_c0_g1_i1_dd0	K00972
TRINITY_DN46311_c0_g1_i1_dd0	K00972
TRINITY_DN46412_c0_g1_i1_dd0	K00972
TRINITY_DN40807_c0_g1_i1	K00972
TRINITY_DN9875_c3_g1_i1	K00975
TRINITY_DN7908_c0_g2_i1	K00975
TRINITY_DN7908_c0_g1_i1	K00975
TRINITY_DN9875_c3_g2_i1	K00975
TRINITY_DN35990_c0_g1_i1_dd0	K00975
TRINITY_DN22943_c0_g1_i1	K00975
TRINITY_DN13357_c0_g1_i1	K00975
TRINITY_DN44402_c0_g1_i1	K00981
TRINITY_DN44690_c0_g1_i1_dd0	K00981
TRINITY_DN39608_c0_g1_i1_dd0	K00981
TRINITY_DN28496_c0_g1_i1_dd0	K00981
TRINITY_DN35825_c0_g1_i1_dd0	K00981
TRINITY_DN29283_c0_g1_i1	K00981
TRINITY_DN21037_c0_g1_i1	K00991
TRINITY_DN12676_c0_g1_i1	K00993
TRINITY_DN36407_c0_g1_i1_dd0	K00993
TRINITY_DN13523_c0_g1_i1_dd0	K00995
TRINITY_DN34138_c0_g1_i1	K00999
TRINITY_DN36457_c0_g1_i1	K00999
TRINITY_DN9577_c0_g1_i1	K01001
TRINITY_DN17442_c0_g1_i1_dd0	K01001
TRINITY_DN34558_c0_g1_i1_dd0	K01001
TRINITY_DN17449_c0_g1_i1	K01001
TRINITY_DN39212_c0_g1_i1_dd0	K01006
TRINITY_DN28339_c0_g1_i1	K01006
TRINITY_DN7809_c0_g1_i1_dd0	K01006
TRINITY_DN9219_c0_g1_i1_dd0	K01006
TRINITY_DN40573_c0_g1_i1	K01006
TRINITY_DN17233_c0_g1_i1_dd0	K01006
TRINITY_DN19925_c0_g1_i1	K01006
TRINITY_DN12313_c0_g1_i1	K01006
TRINITY_DN1002_c1_g1_i1	K01006
TRINITY_DN1002_c0_g1_i1	K01006
TRINITY_DN4470_c0_g1_i1	K01006
TRINITY_DN24477_c0_g1_i1_dd0	K01006
TRINITY_DN5285_c0_g1_i1	K01006
TRINITY_DN10126_c0_g1_i1	K01006
TRINITY_DN5567_c0_g1_i1	K01006
TRINITY_DN22549_c0_g1_i1	K01006
TRINITY_DN36510_c0_g1_i1_dd0	K01006
TRINITY_DN44907_c0_g1_i1_dd0	K01006
TRINITY_DN20276_c0_g1_i1_dd0	K01006
TRINITY_DN18230_c0_g1_i1	K01006
TRINITY_DN33421_c0_g1_i1_dd0	K01008
TRINITY_DN34582_c0_g1_i1_dd0	K01008
TRINITY_DN44709_c0_g1_i1	K01008
TRINITY_DN50968_c0_g1_i1	K01011
TRINITY_DN46428_c0_g1_i1_dd0	K01011
TRINITY_DN20444_c0_g1_i1	K01011
TRINITY_DN25938_c0_g1_i1	K01011
TRINITY_DN29139_c0_g1_i1	K01012
TRINITY_DN36750_c0_g1_i1	K01012
TRINITY_DN3620_c0_g1_i1_dd0	K01012
TRINITY_DN3437_c0_g2_i1	K01014
TRINITY_DN3437_c0_g1_i1_dd0	K01014
TRINITY_DN10135_c1_g1_i1	K01052
TRINITY_DN8176_c0_g1_i1	K01052
TRINITY_DN8176_c0_g1_i2	K01052
TRINITY_DN4640_c0_g1_i1	K01052
TRINITY_DN10135_c1_g1_i2	K01052
TRINITY_DN31071_c0_g1_i1_dd0	K01052
TRINITY_DN30592_c0_g1_i1	K01052
TRINITY_DN19261_c0_g1_i1_dd0	K01052
TRINITY_DN34455_c0_g1_i1	K01052
TRINITY_DN17469_c0_g1_i1	K01052
TRINITY_DN6221_c0_g1_i1	K01053
TRINITY_DN6221_c0_g2_i1	K01053
TRINITY_DN3025_c0_g1_i1	K01054
TRINITY_DN50402_c0_g1_i1	K01054
TRINITY_DN35649_c0_g1_i1_dd0	K01054
TRINITY_DN16558_c0_g1_i1_dd0	K01056
TRINITY_DN20896_c0_g1_i1_dd0	K01056
TRINITY_DN8198_c3_g12_i6	K01057
TRINITY_DN8198_c3_g12_i8	K01057
TRINITY_DN8198_c3_g8_i1	K01057
TRINITY_DN1828_c0_g1_i1_dd0	K01057
TRINITY_DN11257_c0_g1_i1_dd0	K01057
TRINITY_DN3085_c0_g1_i1_dd0	K01061
TRINITY_DN3085_c0_g2_i1	K01061
TRINITY_DN28761_c0_g1_i1_dd0	K01061
TRINITY_DN35095_c0_g1_i1_dd0	K01061
TRINITY_DN31827_c0_g1_i1_dd0	K01061
TRINITY_DN25334_c0_g1_i1	K01061
TRINITY_DN20827_c0_g1_i1	K01061
TRINITY_DN31521_c0_g1_i1_dd0	K01069
TRINITY_DN32389_c0_g1_i1_dd0	K01069
TRINITY_DN22225_c0_g1_i1	K01069
TRINITY_DN45459_c0_g1_i1_dd0	K01069
TRINITY_DN5673_c0_g1_i1_dd0	K01070
TRINITY_DN29952_c0_g1_i1_dd0	K01070
TRINITY_DN49195_c0_g1_i1	K01070
TRINITY_DN3899_c0_g1_i1	K01074
TRINITY_DN47114_c0_g1_i1_dd0	K01074
TRINITY_DN21179_c0_g1_i1_dd0	K01074
TRINITY_DN25415_c0_g1_i1_dd0	K01076
TRINITY_DN11956_c0_g1_i1	K01076
TRINITY_DN26022_c0_g1_i1	K01076
TRINITY_DN23752_c0_g1_i1_dd0	K01076
TRINITY_DN14563_c0_g1_i1_dd0	K01076
TRINITY_DN28574_c0_g1_i1_dd0	K01076
TRINITY_DN25792_c0_g1_i1	K01076
TRINITY_DN17574_c0_g1_i1	K01076
TRINITY_DN26335_c0_g1_i1_dd0	K01079
TRINITY_DN7667_c0_g1_i1_dd0	K01081
TRINITY_DN23697_c0_g1_i1_dd0	K01081
TRINITY_DN41868_c0_g1_i1	K01081
TRINITY_DN28649_c0_g1_i1	K01081
TRINITY_DN44308_c0_g1_i1	K01081
TRINITY_DN22132_c0_g1_i1_dd0	K01081
TRINITY_DN24688_c0_g1_i1_dd0	K01082
TRINITY_DN8936_c0_g1_i1	K01082
TRINITY_DN24296_c0_g1_i1_dd0	K01087
TRINITY_DN9224_c0_g1_i1_dd0	K01087
TRINITY_DN2516_c0_g1_i1	K01087
TRINITY_DN7739_c0_g1_i1_dd0	K01087
TRINITY_DN36314_c0_g1_i1	K01087
TRINITY_DN30742_c0_g1_i1	K01087
TRINITY_DN33835_c0_g1_i1_dd0	K01087
TRINITY_DN12122_c0_g1_i1_dd0	K01090
TRINITY_DN35398_c0_g1_i1	K01090
TRINITY_DN30579_c0_g1_i1	K01090
TRINITY_DN52890_c0_g1_i1	K01090
TRINITY_DN33755_c0_g1_i1	K01090
TRINITY_DN39081_c0_g1_i1	K01090
TRINITY_DN31120_c0_g1_i1_dd0	K01090
TRINITY_DN22814_c0_g1_i1_dd0	K01090
TRINITY_DN15507_c0_g1_i1	K01092
TRINITY_DN25975_c0_g1_i1_dd0	K01092
TRINITY_DN7389_c1_g1_i1	K01092
TRINITY_DN7664_c3_g1_i1	K01099
TRINITY_DN7664_c1_g1_i1	K01099
TRINITY_DN2029_c1_g1_i1	K01099
TRINITY_DN23882_c0_g1_i1	K01099
TRINITY_DN39179_c0_g1_i1_dd0	K01100
TRINITY_DN662_c0_g2_i1	K01100
TRINITY_DN14056_c0_g1_i1	K01100
TRINITY_DN5578_c0_g1_i1	K01100
TRINITY_DN14437_c0_g1_i1_dd0	K01100
TRINITY_DN23001_c0_g1_i1	K01100
TRINITY_DN7924_c0_g1_i1	K01103
TRINITY_DN6377_c1_g1_i1	K01103
TRINITY_DN344_c0_g1_i1_dd0	K01103
TRINITY_DN29991_c0_g1_i1	K01103
TRINITY_DN29330_c0_g1_i1_dd0	K01103
TRINITY_DN45850_c0_g1_i1	K01103
TRINITY_DN39872_c0_g1_i1_dd0	K01104
TRINITY_DN20122_c0_g1_i1_dd0	K01110
TRINITY_DN18273_c0_g1_i1_dd0	K01113
TRINITY_DN33279_c0_g1_i1	K01114
TRINITY_DN22097_c0_g1_i1	K01114
TRINITY_DN6943_c0_g2_i1	K01115
TRINITY_DN6943_c0_g1_i1	K01115
TRINITY_DN9484_c0_g1_i1	K01115
TRINITY_DN9484_c0_g2_i1	K01115
TRINITY_DN6239_c0_g1_i1	K01115
TRINITY_DN11931_c1_g1_i1	K01115
TRINITY_DN31558_c0_g1_i1	K01115
TRINITY_DN40516_c1_g1_i1	K01115
TRINITY_DN17244_c0_g1_i1_dd0	K01115
TRINITY_DN34911_c0_g1_i1_dd0	K01115
TRINITY_DN22988_c0_g1_i1	K01115
TRINITY_DN54109_c0_g1_i1	K01115
TRINITY_DN26805_c0_g1_i1	K01115
TRINITY_DN34260_c0_g1_i1_dd0	K01115
TRINITY_DN12645_c0_g1_i1	K01115
TRINITY_DN27876_c0_g1_i1_dd0	K01115
TRINITY_DN43445_c0_g1_i1_dd0	K01115
TRINITY_DN48714_c0_g1_i1	K01142
TRINITY_DN43255_c0_g1_i1_dd0	K01148
TRINITY_DN14353_c0_g1_i1	K01148
TRINITY_DN7866_c0_g1_i1_dd0	K01166
TRINITY_DN3115_c0_g1_i1_dd0	K01166
TRINITY_DN18549_c0_g1_i1_dd0	K01166
TRINITY_DN35608_c0_g1_i1	K01166
TRINITY_DN7866_c2_g1_i1	K01166
TRINITY_DN43343_c0_g1_i1	K01166
TRINITY_DN44671_c0_g1_i1	K01166
TRINITY_DN36299_c0_g1_i1_dd0	K01166
TRINITY_DN9532_c0_g2_i1	K01176
TRINITY_DN9605_c0_g1_i1	K01176
TRINITY_DN9532_c0_g3_i1	K01176
TRINITY_DN11640_c0_g1_i1	K01176
TRINITY_DN9544_c4_g1_i1	K01176
TRINITY_DN9532_c0_g1_i1_dd0	K01176
TRINITY_DN9532_c3_g1_i1	K01176
TRINITY_DN28465_c0_g1_i1	K01176
TRINITY_DN12813_c0_g1_i1	K01176
TRINITY_DN12893_c0_g1_i1	K01176
TRINITY_DN33826_c0_g1_i1_dd0	K01176
TRINITY_DN35574_c0_g1_i1	K01176
TRINITY_DN40150_c0_g1_i1_dd0	K01176
TRINITY_DN11272_c0_g1_i1	K01176
TRINITY_DN16365_c0_g1_i1_dd0	K01176
TRINITY_DN22029_c0_g1_i1	K01176
TRINITY_DN14448_c0_g1_i1	K01177
TRINITY_DN29933_c0_g1_i1	K01177
TRINITY_DN50302_c0_g1_i1	K01177
TRINITY_DN42790_c0_g1_i1	K01177
TRINITY_DN17092_c0_g1_i1	K01177
TRINITY_DN37266_c0_g1_i1	K01177
TRINITY_DN7099_c1_g1_i1	K01178
TRINITY_DN32781_c0_g1_i1_dd0	K01179
TRINITY_DN6220_c0_g1_i1_dd0	K01179
TRINITY_DN39407_c0_g1_i1	K01179
TRINITY_DN14310_c0_g1_i1	K01179
TRINITY_DN17871_c0_g1_i1	K01179
TRINITY_DN6220_c1_g1_i1	K01179
TRINITY_DN33864_c0_g1_i1	K01179
TRINITY_DN41122_c0_g1_i1_dd0	K01179
TRINITY_DN49160_c0_g1_i1	K01179
TRINITY_DN46782_c0_g1_i1	K01179
TRINITY_DN32588_c0_g1_i1_dd0	K01180
TRINITY_DN19937_c0_g1_i1	K01180
TRINITY_DN24964_c0_g1_i1_dd0	K01180
TRINITY_DN45153_c0_g1_i1_dd0	K01180
TRINITY_DN27308_c0_g1_i1	K01180
TRINITY_DN42437_c0_g1_i1_dd0	K01183
TRINITY_DN22641_c0_g1_i1	K01183
TRINITY_DN13253_c0_g1_i1_dd0	K01183
TRINITY_DN22340_c0_g1_i1_dd0	K01183
TRINITY_DN9768_c1_g1_i1	K01187
TRINITY_DN15839_c0_g1_i1_dd0	K01187
TRINITY_DN8612_c0_g1_i1_dd0	K01187
TRINITY_DN42675_c0_g1_i1	K01187
TRINITY_DN6757_c1_g1_i1	K01187
TRINITY_DN28478_c0_g1_i1	K01187
TRINITY_DN17795_c0_g1_i1	K01187
TRINITY_DN3641_c0_g1_i1_dd0	K01187
TRINITY_DN6256_c1_g1_i1	K01187
TRINITY_DN17939_c0_g1_i1_dd0	K01188
TRINITY_DN47595_c0_g1_i1_dd0	K01190
TRINITY_DN31125_c0_g1_i1	K01191
TRINITY_DN47059_c0_g1_i1_dd0	K01191
TRINITY_DN47059_c0_g2_i1	K01191
TRINITY_DN15454_c0_g1_i1	K01191
TRINITY_DN23689_c0_g1_i1_dd0	K01191
TRINITY_DN6784_c1_g1_i1	K01191
TRINITY_DN33893_c0_g1_i1_dd0	K01191
TRINITY_DN49148_c0_g1_i1	K01191
TRINITY_DN34412_c0_g1_i1	K01191
TRINITY_DN25140_c0_g1_i1_dd0	K01191
TRINITY_DN45627_c0_g1_i1_dd0	K01191
TRINITY_DN10175_c1_g1_i1	K01192
TRINITY_DN7208_c0_g1_i1	K01192
TRINITY_DN16323_c0_g1_i1_dd0	K01192
TRINITY_DN13934_c0_g1_i1	K01192
TRINITY_DN49271_c0_g1_i2	K01192
TRINITY_DN38030_c0_g1_i1	K01192
TRINITY_DN2983_c1_g1_i1	K01192
TRINITY_DN10175_c11_g1_i1	K01192
TRINITY_DN49271_c0_g1_i1	K01192
TRINITY_DN37905_c0_g1_i1	K01192
TRINITY_DN15303_c0_g1_i1	K01192
TRINITY_DN47494_c0_g1_i1	K01192
TRINITY_DN11762_c0_g1_i1_dd0	K01194
TRINITY_DN41470_c0_g1_i1_dd0	K01194
TRINITY_DN5740_c0_g1_i1_dd0	K01194
TRINITY_DN5740_c0_g2_i1	K01194
TRINITY_DN25789_c0_g1_i1_dd0	K01205
TRINITY_DN672_c0_g1_i1	K01205
TRINITY_DN15425_c0_g1_i1	K01205
TRINITY_DN19786_c0_g1_i1_dd0	K01205
TRINITY_DN28052_c0_g1_i1_dd0	K01205
TRINITY_DN53711_c0_g1_i1	K01205
TRINITY_DN31065_c0_g1_i1_dd0	K01214
TRINITY_DN11607_c0_g1_i1_dd0	K01214
TRINITY_DN3064_c0_g1_i1_dd0	K01214
TRINITY_DN42896_c0_g1_i1_dd0	K01214
TRINITY_DN3064_c1_g1_i1	K01214
TRINITY_DN6879_c0_g1_i1_dd0	K01214
TRINITY_DN33667_c0_g1_i1	K01214
TRINITY_DN43119_c0_g1_i1	K01214
TRINITY_DN8325_c0_g1_i1	K01228
TRINITY_DN21482_c0_g1_i1_dd0	K01228
TRINITY_DN19883_c0_g1_i1_dd0	K01228
TRINITY_DN8628_c0_g1_i1	K01228
TRINITY_DN53178_c0_g1_i1	K01228
TRINITY_DN13855_c0_g1_i1_dd0	K01228
TRINITY_DN17483_c0_g1_i1	K01228
TRINITY_DN40709_c0_g1_i1_dd0	K01228
TRINITY_DN43260_c0_g1_i1	K01228
TRINITY_DN64_c0_g1_i1_dd0	K01230
TRINITY_DN18827_c0_g1_i1_dd0	K01230
TRINITY_DN10820_c0_g1_i1_dd0	K01230
TRINITY_DN52356_c0_g1_i1	K01230
TRINITY_DN21483_c0_g1_i1	K01230
TRINITY_DN47220_c0_g1_i1	K01230
TRINITY_DN8859_c0_g1_i1	K01231
TRINITY_DN30955_c0_g1_i1	K01231
TRINITY_DN15450_c0_g1_i1	K01231
[truncated: 75,690 more rows]

## Sheet: Summary_KO_List
Oleaginous Microalgae Specie	Number of Assembled Transcripts	Transcripts with Assigned KEGG Orthology (KO) ID		Number of Unique KO ID assigned
		Number	Percentage (%)
Ankistrodesmus sp.	48554	11347	23.3699	2626
Chlorella sp.	108126	25128	23.2396	3334
Scenedesmus sp.	77689	17627	22.6892	2942

## Sheet: Metabolic Pathways
KEGG Orthology ID	Metabolic Pathway	N° Enzymes/Proteins Mapped
		Ankistrodesmus sp.	Chlorella sp.	Scenedesmus sp.
00010	Glycolysis / Gluconeogenesis	29	30	31
00020	Citrate cycle (TCA cycle)	22	23	23
00030	Pentose phosphate pathway	16	19	18
00040	Pentose and glucuronate interconversions	7	9	8
00051	Fructose and mannose metabolism	14	16	17
00052	Galactose metabolism	15	13	12
00053	Ascorbate and aldarate metabolism	13	18	14
00061	Fatty acid biosynthesis	17	19	19
00062	Fatty acid elongation	7	9	9
00071	Fatty acid degradation	14	13	13
00072	Synthesis and degradation of ketone bodies	3	3	3
00073	Cutin, suberine and wax biosynthesis	2	2	2
00100	Steroid biosynthesis	12	14	10
00130	Ubiquinone and other terpenoid-quinone biosynthesis	14	13	15
00190	Oxidative phosphorylation	74	73	71
00195	Photosynthesis	46	49	43
00196	Photosynthesis - antenna proteins	9	9	11
00220	Arginine biosynthesis	18	20	20
00230	Purine metabolism	43	55	50
00240	Pyrimidine metabolism	25	32	28
00250	Alanine, aspartate and glutamate metabolism	29	27	30
00260	Glycine, serine and threonine metabolism	34	32	36
00270	Cysteine and methionine metabolism	35	42	40
00280	Valine, leucine and isoleucine degradation	28	29	30
00290	Valine, leucine and isoleucine biosynthesis	11	10	10
00300	Lysine biosynthesis	9	8	8
00310	Lysine degradation	12	17	18
00330	Arginine and proline metabolism	23	25	24
00340	Histidine metabolism	12	15	11
00350	Tyrosine metabolism	17	18	17
00360	Phenylalanine metabolism	15	13	12
00380	Tryptophan metabolism	19	20	18
00400	Phenylalanine, tyrosine and tryptophan biosynthesis	22	22	21
00410	beta-Alanine metabolism	13	18	16
00430	Taurine and hypotaurine metabolism	3	4	4
00440	Phosphonate and phosphinate metabolism	3	3	3
00450	Selenocompound metabolism	10	14	15
00460	Cyanoamino acid metabolism	5	7	7
00471	D-Glutamine and D-glutamate metabolism	1	1	1
00480	Glutathione metabolism	24	24	25
00500	Starch and sucrose metabolism	26	29	28
00510	N-Glycan biosynthesis	18	26	23
00511	Other glycan degradation	5	7	5
00513	Various types of N-glycan biosynthesis	15	22	18
00514	Other types of O-glycan biosynthesis	5	7	6
00520	Amino sugar and nucleotide sugar metabolism	32	31	29
00561	Glycerolipid metabolism	24	24	22
00562	Inositol phosphate metabolism	20	26	22
00564	Glycerophospholipid metabolism	29	36	31
00565	Ether lipid metabolism	8	8	6
00590	Arachidonic acid metabolism	9	10	8
00591	Linoleic acid metabolism	1	3	2
00592	alpha-Linolenic acid metabolism	6	9	7
00600	Sphingolipid metabolism	11	15	15
00620	Pyruvate metabolism	30	33	36
00630	Glyoxylate and dicarboxylate metabolism	29	30	31
00640	Propanoate metabolism	21	24	25
00650	Butanoate metabolism	12	12	12
00660	C5-Branched dibasic acid metabolism	5	5	4
00710	Carbon fixation in photosynthetic organisms	25	26	26
00730	Thiamine metabolism	8	9	10
00740	Riboflavin metabolism	9	11	11
00750	Vitamin B6 metabolism	7	7	7
00760	Nicotinate and nicotinamide metabolism	16	20	16
00770	Pantothenate and CoA biosynthesis	12	15	13
00780	Biotin metabolism	4	7	8
00785	Lipoic acid metabolism	1	3	2
00790	Folate biosynthesis	16	17	17
00860	Porphyrin and chlorophyll metabolism	34	34	32
00900	Terpenoid backbone biosynthesis	18	25	21
00901	Indole alkaloid biosynthesis	1	1	1
00902	Monoterpenoid biosynthesis	0	1	0
00904	Diterpenoid biosynthesis	0	1	1
00906	Carotenoid biosynthesis	11	14	14
00908	Zeatin biosynthesis	1	2	3
00909	Sesquiterpenoid and triterpenoid biosynthesis	2	2	1
00910	Nitrogen metabolism	11	11	10
00920	Sulfur metabolism	19	22	18
00940	Phenylpropanoid biosynthesis	3	9	4
00941	Flavonoid biosynthesis	0	1	1
00950	Isoquinoline alkaloid biosynthesis	8	8	7
00960	Tropane, piperidine and pyridine alkaloid biosynthesis	8	8	7
00970	Aminoacyl-tRNA biosynthesis	26	28	26
01040	Biosynthesis of unsaturated fatty acids	9	11	10
03008	Ribosome biogenesis in eukaryotes	48	51	50
03010	Ribosome	115	121	115
03013	RNA transport	64	67	62
03015	mRNA surveillance pathway	30	43	40
03018	RNA degradation	37	45	42
03020	RNA polymerase	21	25	23
03022	Basal transcription factors	18	25	22
03030	DNA replication	15	26	23
03040	Spliceosome	88	101	95
03050	Proteasome	34	34	34
03060	Protein export	24	24	22
03410	Base excision repair	10	23	18
03420	Nucleotide excision repair	24	29	27
03430	Mismatch repair	13	13	13
03440	Homologous recombination	16	16	12
03450	Non-homologous end-joining	3	8	6
04014	Ras signaling pathway	12	13	13
04015	Rap1 signaling pathway	4	4	4
04016	MAPK signaling pathway - plant	13	25	22
04020	Calcium signaling pathway	10	19	15
04022	cGMP-PKG signaling pathway	11	16	14
04024	cAMP signaling pathway	11	16	14
04066	HIF-1 signaling pathway	17	17	18
04068	FoxO signaling pathway	16	19	19
04070	Phosphatidylinositol signaling system	16	23	19
04071	Sphingolipid signaling pathway	17	21	21
04072	Phospholipase D signaling pathway	8	9	8
04075	Plant hormone signal transduction	5	12	12
04110	Cell cycle	26	55	38
04114	Oocyte meiosis	19	31	21
04115	p53 signaling pathway	9	12	10
04120	Ubiquitin mediated proteolysis	51	58	47
04122	Sulfur relay system	5	9	7
04130	SNARE interactions in vesicular transport	13	14	10
04136	Autophagy - other	15	19	18
04141	Protein processing in endoplasmic reticulum	71	76	69
04142	Lysosome	36	42	35
04144	Endocytosis	51	53	52
04145	Phagosome	28	31	31
04146	Peroxisome	31	36	34
04150	mTOR signaling pathway	23	27	27
04151	PI3K-Akt signaling pathway	26	29	29
04152	AMPK signaling pathway	27	31	32
04210	Apoptosis	14	19	17
04211	Longevity regulating pathway	13	17	17
04218	Cellular senescence	15	26	14
04626	Plant-pathogen interaction	13	20	17
04710	Circadian rhythm	7	7	7
04712	Circadian rhythm - plant	8	9	6
04713	Circadian entrainment	6	9	7
04810	Regulation of actin cytoskeleton	14	16	15

## Sheet: Summary_FunctionAnnotator_Resul
Oleaginous Microalgae Specie	Number of Assembled Transcripts	Hits againts NCBI non-redundant Protein Database	Enzyme Identification	Domain Identification1	Transmembrane Domain Identification2	Subcellular Localization	Signal Peptide
Ankistrodesmus sp.	48554	30412	917	13337	4008	47532	1570
Chlorella sp.	108126	62012	2205	30633	12647	104645	4638
Scenedesmus sp.	77689	42329	1664	20942	9317	74504	4623
Legend
1entries identified to have at least one domain with domain coverage > 50%
2include entries with one and multiple transmembrane domains
