# Supplementary material for: Dataset of de novo assembly and functional annotation of the transcriptomes of three native oleaginous microalgae from the Peruvian Amazon
Source: Data Brief. 2020 Jun 21;31:105917. doi: 10.1016/j.dib.2020.105917 (PMC7327806; doi:10.1016/j.dib.2020.105917)
Supplement: Supplementary file 4 [file mmc4.xml]

<?xml version="1.0" encoding="utf-8" standalone="no"?>
<data>
  <datasets>
    <author>mcobos@ucp.edu.pe;marianela_cobosr@yahoo.es</author>
    <type>1</type>
    <dataset>
      <name>Omics Analysis of Native Oleaginous Microalgae From The Peruvian Amazon</name>
      <caption />
      <description>This dataset contains the Transcriptome Shotgun Assembly Sequences of three native oleaginous microalgae isolated from aquatic environments from the Peruvian Amazon. Microalgae cells were cultured in triplicate in Chu-10 medium with or without a source of nitrate (sodium nitrate). High-quality raw sequences were de novo assembled with the software Trinity v2.9.1. Additionally, in this dataset are included results obtained with BUSCO, TransDecoder, KAAS Annotation, and FunctionAnnotator Analysis.</description>
      <filetype>
        <name />
      </filetype>
      <filesize />
      <source>0</source>
      <sourcename>Original Data</sourcename>
      <access>
        <type>1</type>
        <name>Data available in data repository</name>
        <reponame>Mendeley Data</reponame>
        <PersistentId>10.17632/47wdjmw9xr.1</PersistentId>
        <deeplinkurl>https://data.mendeley.com/datasets/47wdjmw9xr/1</deeplinkurl>
      </access>
    </dataset>
  </datasets>
</data>
